# Supplementary material for: Integrated Analysis of mRNA and lncRNA Expression Profiles Reveals Regulatory Networks Associated with Decompensated Cirrhosis
Source: J Immunol Res. 2022 Nov 16;2022:1805216. doi: 10.1155/2022/1805216 (PMC9691389; doi:10.1155/2022/1805216)
Supplement: Supplementary 2 — Table S2: the list of DE-mRNAs in PBMCs between DCC patients and LC controls. [file 1805216.f2.txt]

gene_id	gene_name	gene_locus	DCC_FPKM	LC_FPKM	log2FoldChange	pvalue	padj
ENSG00000174358	SLC6A19	5:1201595-1225111	3.0438285	0.0765445	6.895442111	3.15E-21	1.17E-16
ENSG00000158578	ALAS2	X:55009055-55030977	1762.350388	249.4802973	4.256970758	1.31E-19	2.44E-15
ENSG00000073792	IGF2BP2	3:185643739-185825056	28.2569005	6.27831525	3.584078561	1.87E-17	1.74E-13
ENSG00000165949	IFI27	14:94104836-94116698	84.46510475	1.9009945	6.444500506	1.53E-17	1.74E-13
ENSG00000141469	SLC14A1	18:45687025-45752520	32.87301825	8.72982125	3.589478033	5.56E-16	3.45E-12
ENSG00000198176	TFDP1	13:113584721-113641473	55.950562	10.823746	3.825810008	1.82E-15	8.45E-12
ENSG00000104522	TSTA3	8:143612618-143618048	56.638403	10.399022	3.852691147	6.00E-15	2.23E-11
ENSG00000188175	HEPACAM2	7:93188586-93226524	1.84007475	0.2315155	4.229100318	7.97E-15	2.47E-11
ENSG00000233608	TWIST2	2:238848032-238910534	0.1711065	0	12.1348599	7.92E-15	2.47E-11
ENSG00000076864	RAP1GAP	1:21596215-21669363	32.8875765	1.756124	5.902386287	1.22E-14	3.49E-11
ENSG00000159461	AMFR	16:56361452-56425545	54.7864265	16.646365	2.861767888	1.83E-14	4.54E-11
ENSG00000181788	SIAH2	3:150741125-150763477	115.3658828	22.716723	3.451578487	2.35E-14	5.47E-11
ENSG00000164879	CA3	8:85328412-85449040	12.54010125	0.9865695	5.003539249	7.31E-14	1.60E-10
ENSG00000136842	TMOD1	9:97501180-97601743	41.28292775	8.2447995	3.654225177	2.06E-13	4.26E-10
ENSG00000178752	ERFE	2:238158970-238168900	3.66167025	0.07621875	6.07388883	4.96E-13	9.46E-10
ENSG00000177666	PNPLA2	11:818914-825573	61.842233	27.4026425	2.373249123	7.29E-13	1.24E-09
ENSG00000034152	MAP2K3	17:21284672-21315240	166.6305238	71.22955225	2.652481123	7.78E-13	1.24E-09
ENSG00000047597	XK	X:37685791-37732130	35.52356025	3.4976455	4.789569682	8.03E-13	1.24E-09
ENSG00000156381	ANKRD9	14:102501767-102509799	15.124244	1.701195	3.93124476	8.54E-13	1.27E-09
ENSG00000101782	RIOK3	18:23453287-23486603	73.41452225	18.68121525	3.281728198	1.42E-12	1.95E-09
ENSG00000143162	CREG1	1:167529117-167553805	81.68846675	20.50879575	3.272847928	1.60E-12	2.13E-09
ENSG00000103257	SLC7A5	16:87830023-87869507	21.7621335	5.86397975	3.200161824	2.53E-12	3.14E-09
ENSG00000160445	ZER1	9:128729786-128772414	59.40534025	20.73602075	2.791965908	2.88E-12	3.39E-09
ENSG00000124098	FAM210B	20:56358974-56368663	234.392395	50.46334725	3.766494416	2.92E-12	3.39E-09
ENSG00000115649	CNPPD1	2:219171897-219178106	83.660591	34.15443875	2.504384586	3.20E-12	3.49E-09
ENSG00000159346	ADIPOR1	1:202940826-202958572	877.1526945	221.164776	3.294150254	3.12E-12	3.49E-09
ENSG00000022840	RNF10	12:120533480-120577588	268.7445678	94.93816	2.950293501	3.40E-12	3.50E-09
ENSG00000244731	C4A	6:31982057-32002681	12.38106625	1.81645875	3.201332759	3.49E-12	3.50E-09
ENSG00000224389	C4B	6:32014795-32035418	8.720459	1.934688	3.322503608	3.43E-12	3.50E-09
ENSG00000155962	CLIC2	X:155276211-155334657	4.3662605	0.980011	3.421000031	4.45E-12	4.35E-09
ENSG00000143416	SELENBP1	1:151364304-151372707	206.365574	48.84988475	3.493878047	5.00E-12	4.53E-09
ENSG00000164237	CMBL	5:10275875-10307902	2.094944	0.39958625	3.717362295	7.02E-12	6.21E-09
ENSG00000104805	NUCB1	19:48900312-48923372	69.73263925	37.074934	2.193155814	7.87E-12	6.63E-09
ENSG00000140564	FURIN	15:90868588-90883458	69.97972375	26.8579365	2.641372018	8.03E-12	6.63E-09
ENSG00000057757	PITHD1	1:23778418-23788232	120.3635233	31.28559875	3.206773118	1.10E-11	8.88E-09
ENSG00000130830	MPP1	X:154778684-154821007	127.9356403	46.3027365	2.841792803	1.31E-11	1.04E-08
ENSG00000133069	TMCC2	1:205227946-205286727	26.7405395	8.96148425	2.949316474	1.61E-11	1.22E-08
ENSG00000119326	CTNNAL1	9:108942569-109013522	5.4473835	1.20363675	3.663469983	1.60E-11	1.22E-08
ENSG00000172270	BSG	19:571277-583493	420.516136	130.775635	3.020568898	1.90E-11	1.42E-08
ENSG00000034713	GABARAPL2	16:75566375-75577881	142.8573323	50.486601	2.657000579	2.44E-11	1.78E-08
ENSG00000184792	OSBP2	22:30693782-30922236	82.63062775	14.77371	3.253521862	2.53E-11	1.81E-08
ENSG00000133742	CA1	8:85327608-85379014	165.7137565	14.53040475	4.78727304	2.85E-11	1.99E-08
ENSG00000285304	Z83844.3	22:37639693-37666932	0	0.490127	-11.6648312	3.95E-11	2.72E-08
ENSG00000125257	ABCC4	13:95019835-95311001	11.47016425	4.60897075	2.615130937	4.40E-11	2.98E-08
ENSG00000172331	BPGM	7:134646811-134679816	104.9258958	15.59815075	4.089012916	4.69E-11	3.11E-08
ENSG00000240747	KRBOX1	3:42809483-42942792	0	0.2727705	-10.66455313	5.12E-11	3.28E-08
ENSG00000167768	KRT1	12:52674730-52680407	28.70785475	3.24575275	4.484486678	5.32E-11	3.35E-08
ENSG00000108309	RUNDC3A	17:44308413-44318670	18.4403525	5.9576835	3.037678975	5.64E-11	3.50E-08
ENSG00000112294	ALDH5A1	6:24494852-24537207	6.33963675	3.025924	2.486019019	5.77E-11	3.51E-08
ENSG00000158828	PINK1	1:20633458-20651511	61.60286625	21.57530775	2.732598502	7.34E-11	4.33E-08
ENSG00000204010	IFIT1B	10:89378056-89385205	40.02391	5.69776075	4.181865401	7.32E-11	4.33E-08
ENSG00000196407	THEM5	1:151844017-151853712	5.7472595	0.743681	3.932455723	7.84E-11	4.55E-08
ENSG00000082146	STRADB	2:201377217-201480846	336.132122	88.18093675	3.326385218	8.76E-11	4.96E-08
ENSG00000070182	SPTB	14:64746283-64879907	35.733683	6.06926625	3.723340119	8.80E-11	4.96E-08
ENSG00000162722	TRIM58	1:247857187-247880138	147.4237118	36.7160085	3.266085693	1.11E-10	6.08E-08
ENSG00000137198	GMPR	6:16238580-16295549	121.517826	34.83016125	3.061657394	1.22E-10	6.56E-08
ENSG00000198959	TGM2	20:38127385-38166578	8.5686495	2.145834	3.332309113	1.34E-10	7.09E-08
ENSG00000105701	FKBP8	19:18531751-18544077	1131.253677	378.4516258	2.863022584	1.95E-10	9.90E-08
ENSG00000134539	KLRD1	12:10226058-10329608	1.581586	11.642329	-2.351892609	2.28E-10	1.14E-07
ENSG00000072274	TFRC	3:196027183-196082096	23.8369455	12.78224075	2.478630693	2.38E-10	1.18E-07
ENSG00000029534	ANK1	8:41653220-41896762	30.207508	9.7476215	2.990658941	2.45E-10	1.18E-07
ENSG00000060138	YBX3	12:10699089-10723323	361.514698	95.74106775	3.19922115	2.43E-10	1.18E-07
ENSG00000004939	SLC4A1	17:44248390-44268141	353.413494	73.9933375	3.581945572	2.81E-10	1.34E-07
ENSG00000266412	NCOA4	10:46005088-46030714	367.6845933	111.191717	2.998924058	5.40E-10	2.48E-07
ENSG00000158856	DMTN	8:22048995-22082527	378.3463403	142.8807128	2.825222135	6.48E-10	2.90E-07
ENSG00000145423	SFRP2	4:153766123-153914111	3.68549225	0.9706625	4.116173242	6.44E-10	2.90E-07
ENSG00000111666	CHPT1	12:101696947-101771106	57.470704	10.9252505	2.248592599	6.83E-10	3.02E-07
ENSG00000167671	UBXN6	19:4444999-4457794	153.5143375	53.15991125	2.827790591	6.90E-10	3.02E-07
ENSG00000264668	AC138696.1	8:143246821-143276403	0	1.04798075	-12.56407148	7.20E-10	3.08E-07
ENSG00000112077	RHAG	6:49605158-49636884	2.8094775	0.69548875	3.404003266	7.12E-10	3.08E-07
ENSG00000112335	SNX3	6:108211222-108261246	91.27179125	32.1905275	2.793998729	7.66E-10	3.23E-07
ENSG00000182512	GLRX5	14:95533503-95544724	175.5555933	34.29055225	3.716119513	8.14E-10	3.36E-07
ENSG00000090238	YPEL3	16:30092314-30096915	123.4200593	42.96251775	2.517663614	8.52E-10	3.48E-07
ENSG00000011052	NME1-NME2	17:51153590-51171744	0	2.3297	-13.04053563	9.13E-10	3.61E-07
ENSG00000205639	MFSD2B	2:24010050-24063681	16.021885	5.086994	3.074354626	9.11E-10	3.61E-07
ENSG00000118689	FOXO3	6:108551934-108692797	47.97973775	18.51526875	2.691224048	1.06E-09	4.11E-07
ENSG00000087085	ACHE	7:100889994-100896974	2.45496	0.20672675	4.654892315	1.07E-09	4.11E-07
ENSG00000133193	FAM104A	17:73207353-73236753	61.52911625	16.49983125	2.872166246	1.23E-09	4.62E-07
ENSG00000114784	EIF1B	3:40309707-40312424	56.30041775	22.39258	2.643034274	1.29E-09	4.76E-07
ENSG00000104267	CA2	8:85463968-85481493	22.07669775	5.62602275	3.395738098	1.29E-09	4.76E-07
ENSG00000204323	SMIM5	17:75633434-75641404	14.97241	3.917276	3.247633617	1.31E-09	4.78E-07
ENSG00000088826	SMOX	20:4120980-4187747	16.92616325	5.79694325	2.746523916	1.43E-09	5.14E-07
ENSG00000196586	MYO6	6:75749192-75919640	0.05416775	1.08357275	-2.857064925	1.46E-09	5.16E-07
ENSG00000137216	TMEM63B	6:44113654-44155519	59.17673625	18.84005	2.983540865	1.46E-09	5.16E-07
ENSG00000167815	PRDX2	19:12796820-12801800	91.119772	28.15973075	3.057115956	1.51E-09	5.23E-07
ENSG00000119636	BBOF1	14:74018766-74082863	6.89956925	1.8894885	3.417661244	1.50E-09	5.23E-07
ENSG00000103148	NPRL3	16:84271-138860	47.32818875	26.8212205	2.103540265	1.54E-09	5.30E-07
ENSG00000188672	RHCE	1:25362249-25430192	2.93430375	0.4857535	3.7145885	1.74E-09	5.92E-07
ENSG00000076770	MBNL3	X:132369317-132489968	55.9329165	21.59952975	2.928116729	1.78E-09	6.03E-07
ENSG00000164068	RNF123	3:49689538-49721529	28.7537435	13.419276	2.646539081	1.84E-09	6.15E-07
ENSG00000104765	BNIP3L	8:26383054-26505636	306.4286995	94.135643	3.066745635	2.11E-09	7.01E-07
ENSG00000133816	MICAL2	11:12094008-12359144	99.17289325	56.25073125	2.294643721	2.64E-09	8.51E-07
ENSG00000055118	KCNH2	7:150944961-150978315	2.21312375	0.40140225	3.416612463	2.66E-09	8.51E-07
ENSG00000130821	SLC6A8	X:153687926-153696588	83.79065875	23.56941625	3.157947722	2.88E-09	9.13E-07
ENSG00000066926	FECH	18:57544389-57586702	35.78189775	7.9886855	3.781784123	2.91E-09	9.15E-07
ENSG00000180667	YOD1	1:207043849-207052980	36.200401	10.49686375	3.117232961	3.02E-09	9.41E-07
ENSG00000118046	STK11	19:1177558-1228435	38.0894155	20.813612	2.073205429	3.63E-09	1.12E-06
ENSG00000173812	EIF1	17:41688885-41692668	136.4377443	70.99291225	2.188365071	3.96E-09	1.21E-06
ENSG00000104892	KLC3	19:45333434-45351520	9.848075	2.17781775	3.477279827	4.33E-09	1.31E-06
ENSG00000107521	HPS1	10:98416198-98446947	90.95812425	42.4955835	2.498165976	4.72E-09	1.41E-06
ENSG00000183508	TENT5C	1:117606048-117628389	452.0497515	85.2103965	3.771476216	4.95E-09	1.47E-06
ENSG00000143776	CDC42BPA	1:226989865-227318474	1.80916275	0.78311125	2.606146885	5.08E-09	1.50E-06
ENSG00000119950	MXI1	10:110207605-110295232	63.8610485	15.6871665	3.057297559	5.74E-09	1.68E-06
ENSG00000090674	MCOLN1	19:7522624-7534009	26.07949375	11.4364235	2.658571132	6.40E-09	1.86E-06
ENSG00000170315	UBB	17:16380798-16382745	927.4275285	350.3728333	2.735535885	6.75E-09	1.93E-06
ENSG00000123091	RNF11	1:51236273-51273447	61.161668	17.83813325	3.044045691	6.72E-09	1.93E-06
ENSG00000206177	HBM	16:153892-166764	246.630142	90.920664	2.644973863	7.45E-09	2.10E-06
ENSG00000106327	TFR2	7:100620416-100642779	4.23885325	1.73331025	2.922805447	8.19E-09	2.25E-06
ENSG00000150867	PIP4K2A	10:22534854-22714578	121.7393223	64.48694875	2.406891849	9.22E-09	2.52E-06
ENSG00000115993	TRAK2	2:201377207-201451500	37.01553	16.2455935	2.735077348	1.07E-08	2.90E-06
ENSG00000165406	8-Mar	10:45454585-45594906	204.9664078	62.23032625	3.296965854	1.09E-08	2.92E-06
ENSG00000154917	RAB6B	3:133824235-133895882	0.584937	0.2434045	2.684194194	1.15E-08	3.04E-06
ENSG00000105281	SLC1A5	19:46774883-46788594	69.861243	22.2191325	3.04238022	1.15E-08	3.04E-06
ENSG00000132819	RBM38	20:57391396-57409333	271.6992113	55.7411365	3.681954268	1.18E-08	3.09E-06
ENSG00000103502	CDIPT	16:29858357-29863414	27.88755475	13.804893	2.164175365	1.22E-08	3.14E-06
ENSG00000196961	AP2A1	19:49766968-49807113	84.13583675	35.97360275	2.567860915	1.34E-08	3.43E-06
ENSG00000134321	RSAD2	2:6840523-6898239	53.93341125	11.6176385	2.811795135	1.39E-08	3.53E-06
ENSG00000060237	WNK1	12:752579-911452	45.76797875	37.08871525	2.159025278	1.43E-08	3.60E-06
ENSG00000197256	KANK2	19:11164267-11197791	6.17917575	1.83575175	3.025055336	1.42E-08	3.60E-06
ENSG00000198876	DCAF12	9:34086387-34127399	585.8144228	189.7912673	2.970663937	1.48E-08	3.68E-06
ENSG00000197208	SLC22A4	5:132294394-132344190	21.4501185	10.0402305	2.386628606	1.55E-08	3.84E-06
ENSG00000198336	MYL4	17:47200446-47223679	20.18775975	7.0775025	2.73559928	1.69E-08	4.12E-06
ENSG00000118777	ABCG2	4:88090150-88231628	3.30561275	0.5698575	3.973168126	1.99E-08	4.79E-06
ENSG00000187244	BCAM	19:44809059-44821421	11.60475175	1.158873	4.977016915	2.19E-08	5.21E-06
ENSG00000157087	ATP2B2	3:10324023-10708007	0	0.010971	-9.344359802	2.32E-08	5.46E-06
ENSG00000156515	HK1	10:69269984-69401884	59.662305	21.20502425	2.807054438	2.44E-08	5.70E-06
ENSG00000116675	DNAJC6	1:65248219-65415871	5.56510975	2.18548275	3.130820936	2.58E-08	6.00E-06
ENSG00000136819	C9orf78	9:129827290-129835863	60.77318875	19.53454725	2.98256329	2.66E-08	6.13E-06
ENSG00000157423	HYDIN	16:70802084-71230722	0	0.16686775	-11.79830161	2.70E-08	6.18E-06
ENSG00000100558	PLEK2	14:67386984-67412167	8.52618975	2.8184835	2.753979725	2.71E-08	6.19E-06
ENSG00000115641	FHL2	2:105357712-105438513	2.15929875	0.40181825	2.807895841	2.75E-08	6.22E-06
ENSG00000154122	ANKH	5:14704800-14871778	23.04324225	14.9654485	2.347663941	2.84E-08	6.40E-06
ENSG00000164733	CTSB	8:11842524-11869448	220.620403	91.2847035	2.523065368	2.87E-08	6.43E-06
ENSG00000153574	RPIA	2:88691673-88750929	42.0427285	14.18491725	2.933365245	3.08E-08	6.86E-06
ENSG00000171552	BCL2L1	20:31664452-31723989	410.6674425	112.401352	3.297328266	3.12E-08	6.90E-06
ENSG00000141084	RANBP10	16:67723070-67806652	29.675292	13.68744725	2.333205134	3.18E-08	6.96E-06
ENSG00000148175	STOM	9:121338988-121370304	73.93581675	32.8162625	2.437300146	3.17E-08	6.96E-06
ENSG00000173868	PHOSPHO1	17:49223362-49230766	157.4551715	31.0128735	3.718512351	3.53E-08	7.67E-06
ENSG00000086232	EIF2AK1	7:6022247-6059175	45.23987025	22.717621	2.380019641	3.78E-08	8.11E-06
ENSG00000105610	KLF1	19:12884422-12887199	30.09181225	10.86541025	2.76658332	3.80E-08	8.11E-06
ENSG00000143797	MBOAT2	2:8852690-9003709	25.72722275	10.9825155	2.167665716	4.01E-08	8.52E-06
ENSG00000124302	CHST8	19:33621953-33773509	0	0.060444	-9.417316105	4.60E-08	9.65E-06
ENSG00000170515	PA2G4	12:56104537-56113910	13.91333175	8.3837035	2.251777187	4.71E-08	9.78E-06
ENSG00000186591	UBE2H	7:129830732-129952970	35.845515	19.9225315	2.529594573	4.83E-08	9.98E-06
ENSG00000143321	HDGF	1:156742109-156805184	106.5573608	37.77386825	2.756316571	4.87E-08	1.00E-05
ENSG00000148053	NTRK2	9:84668551-85027070	0	0.0151655	-8.963289268	5.04E-08	1.03E-05
ENSG00000146535	GNA12	7:2728105-2844308	20.333416	11.53861675	2.056277614	5.40E-08	1.10E-05
ENSG00000164849	GPR146	7:1044546-1061626	28.04844625	11.57585175	2.746780249	5.60E-08	1.13E-05
ENSG00000196914	ARHGEF12	11:120336413-120489937	16.82251325	8.25631475	2.519738242	5.71E-08	1.15E-05
ENSG00000021645	NRXN3	14:78170373-79868290	0.444296	0.0583345	4.261367995	5.82E-08	1.16E-05
ENSG00000105402	NAPA	19:47487637-47515091	49.59493925	27.4207925	1.997571303	5.90E-08	1.17E-05
ENSG00000100614	PPM1A	14:60245752-60299087	34.51825875	17.58307425	2.350800528	5.98E-08	1.18E-05
ENSG00000204613	TRIM10	6:30151943-30161211	6.9553415	2.746439	2.685857425	6.07E-08	1.19E-05
ENSG00000123838	C4BPA	1:207104233-207144972	3.3190335	0.0875215	5.85143421	6.11E-08	1.19E-05
ENSG00000138867	GUCD1	22:24540423-24555935	102.3588055	52.4617415	2.493836995	6.32E-08	1.22E-05
ENSG00000196998	WDR45	X:49074433-49101170	42.6375505	24.4867695	2.241608744	6.56E-08	1.26E-05
ENSG00000147454	SLC25A37	8:23528956-23575463	341.951683	130.1747648	2.376658147	6.61E-08	1.27E-05
ENSG00000274847	MAFIP	GL000194.1:53594-115055	0	0.188259	-11.49072271	7.57E-08	1.44E-05
ENSG00000165568	AKR1E2	10:4786629-4848062	4.15149425	1.6912715	2.607162225	8.15E-08	1.54E-05
ENSG00000110958	PTGES3	12:56663341-56688408	25.806512	15.11917075	1.852359762	8.33E-08	1.56E-05
ENSG00000063854	HAGH	16:1795620-1827157	60.22653325	23.25909575	2.641901548	8.56E-08	1.60E-05
ENSG00000095932	SMIM24	19:3473986-3480542	6.16801925	2.16330425	2.756233551	8.60E-08	1.60E-05
ENSG00000142453	CARM1	19:10871513-10923070	21.84956475	9.83987125	2.497126598	8.87E-08	1.62E-05
ENSG00000185630	PBX1	1:164555584-164899296	5.151811	1.61891425	2.998276524	8.85E-08	1.62E-05
ENSG00000114698	PLSCR4	3:146192335-146251179	0.89823875	0.13003275	3.752243811	8.76E-08	1.62E-05
ENSG00000152484	USP12	13:27066156-27171811	21.09177425	9.82735425	2.678148278	9.15E-08	1.66E-05
ENSG00000158195	WASF2	1:27404230-27490167	67.77535925	41.542204	1.943257213	9.61E-08	1.72E-05
ENSG00000166046	TCP11L2	12:106301929-106347003	113.1835765	59.6321755	2.288422097	9.74E-08	1.74E-05
ENSG00000135821	GLUL	1:182381704-182392206	106.0800535	63.26428125	2.143157362	1.05E-07	1.86E-05
ENSG00000185883	ATP6V0C	16:2513952-2520218	199.3991355	104.7281858	2.180113373	1.13E-07	1.96E-05
ENSG00000013306	SLC25A39	17:44319625-44324870	862.3209685	403.9135055	2.399907401	1.27E-07	2.18E-05
ENSG00000017483	SLC38A5	X:48458537-48470260	38.885701	14.7905385	2.85190085	1.34E-07	2.28E-05
ENSG00000170180	GYPA	4:143996104-144140751	10.35713425	3.346372	3.265934875	1.38E-07	2.34E-05
ENSG00000249992	TMEM158	3:45224466-45226278	22.4795685	2.6454105	4.481329298	1.42E-07	2.39E-05
ENSG00000154639	CXADR	21:17513043-17593579	0	0.0443355	-9.04329819	1.43E-07	2.41E-05
ENSG00000187608	ISG15	1:1001138-1014540	96.1145605	30.01073525	2.411095132	1.44E-07	2.41E-05
ENSG00000008952	SEC62	3:169966635-169998373	23.46209775	15.0986785	2.382134609	1.48E-07	2.45E-05
ENSG00000197993	KEL	7:142941114-142962363	7.019559	2.27791625	3.001772243	1.47E-07	2.45E-05
ENSG00000134326	CMPK2	2:6830435-6866635	33.18337575	9.274612	2.663132341	1.50E-07	2.48E-05
ENSG00000250361	GYPB	4:143983200-144093153	50.96358425	14.754785	3.178400663	1.51E-07	2.48E-05
ENSG00000145354	CISD2	4:102868974-102892807	6.7429835	2.89729075	2.855207473	1.53E-07	2.51E-05
ENSG00000139734	DIAPH3	13:59665583-60163987	0.58721025	0.3617035	2.424737014	1.55E-07	2.53E-05
ENSG00000163827	LRRC2	3:46515385-46580099	0.216692	0.0489905	3.868716898	1.60E-07	2.60E-05
ENSG00000112293	GPLD1	6:24424565-24536077	1.104471	0.58733975	2.085437765	1.63E-07	2.64E-05
ENSG00000130522	JUND	19:18279760-18281622	89.686659	51.80389125	2.04257301	1.69E-07	2.71E-05
ENSG00000179632	MAF1	8:144104461-144107611	61.894432	35.1159535	2.119339428	1.71E-07	2.73E-05
ENSG00000204463	BAG6	6:31639028-31652705	101.361845	50.56942375	2.464379281	1.77E-07	2.81E-05
ENSG00000161203	AP2M1	3:184174689-184185968	83.7262365	45.875271	2.120937603	1.85E-07	2.93E-05
ENSG00000107242	PIP5K1B	9:68705240-69009176	8.5935105	6.393031	2.10702386	1.88E-07	2.95E-05
ENSG00000114124	GRK7	3:141778148-141818490	0	0.03809975	-8.538105732	1.90E-07	2.97E-05
ENSG00000099804	CDC34	19:531760-542092	98.497128	36.87954875	2.863441474	1.91E-07	2.97E-05
ENSG00000118816	CCNI	4:77047155-77075989	161.69989	101.8303853	1.997103074	2.04E-07	3.14E-05
ENSG00000068971	PPP2R5B	11:64917553-64934475	15.9022985	9.3191225	1.950036555	2.05E-07	3.15E-05
ENSG00000223609	HBD	11:5232678-5243657	79.27720275	15.79951525	3.610628538	2.16E-07	3.30E-05
ENSG00000141179	PCTP	17:55750979-55842830	15.454702	5.4987495	2.762051495	2.18E-07	3.31E-05
ENSG00000142784	WDTC1	1:27234632-27308636	23.79697775	16.14989	1.689526964	2.25E-07	3.41E-05
ENSG00000086506	HBQ1	16:180459-181179	34.74747275	11.19190825	2.873436727	2.31E-07	3.49E-05
ENSG00000136840	ST6GALNAC4	9:127907886-127917041	27.67174925	12.7339625	2.778212778	2.32E-07	3.49E-05
ENSG00000198925	ATG9A	2:219219380-219229717	16.23434525	11.09968775	1.858559636	2.41E-07	3.61E-05
ENSG00000049759	NEDD4L	18:58044226-58401540	5.792361	2.974856	2.528223166	2.53E-07	3.77E-05
ENSG00000162367	TAL1	1:47216290-47232220	10.216528	4.94557425	2.261269353	2.55E-07	3.79E-05
ENSG00000177144	NUDT4B	1:148743796-148752383	12.78473675	5.195981	2.565898528	2.63E-07	3.87E-05
ENSG00000099785	2-Mar	19:8413270-8439017	49.92185775	30.947437	2.012006455	2.80E-07	4.11E-05
ENSG00000222011	FAM185A	7:102748971-102854819	0.76355575	2.74820275	-1.944667708	2.84E-07	4.16E-05
ENSG00000117394	SLC2A1	1:42925375-42959176	24.924993	18.810919	2.044129419	2.86E-07	4.16E-05
ENSG00000137959	IFI44L	1:78619922-78646145	45.46098225	9.41959675	2.84190012	2.97E-07	4.32E-05
ENSG00000137460	FHDC1	4:152936352-152979696	1.2643435	0.5421835	2.508155007	3.01E-07	4.35E-05
ENSG00000118473	SGIP1	1:66533383-66751139	0.957219	0.23484175	4.01968097	3.24E-07	4.65E-05
ENSG00000106688	SLC1A1	9:4490468-4587469	0	0.026627	-8.732474312	3.43E-07	4.90E-05
ENSG00000141034	GID4	17:18039292-18068404	6.829092	3.88031775	2.362343005	3.67E-07	5.23E-05
ENSG00000137441	FGFBP2	4:15960245-15969309	1.54257925	20.3458935	-2.692154795	3.73E-07	5.29E-05
ENSG00000143479	DYRK3	1:206635536-206684419	1.98074175	0.595724	3.564461343	3.77E-07	5.32E-05
ENSG00000184481	FOXO4	X:71096197-71103535	40.71902925	13.72719075	2.963638449	3.79E-07	5.33E-05
ENSG00000100380	ST13	22:40824535-40856639	19.96546775	13.4015345	1.858319201	3.82E-07	5.36E-05
ENSG00000251537	AC005324.3	17:15571491-15651653	0	0.07536675	-10.48883534	4.09E-07	5.67E-05
ENSG00000110693	SOX6	11:15966449-16755655	4.8577725	2.816031	2.364954837	4.08E-07	5.67E-05
ENSG00000204444	APOM	6:31639051-31660913	7.41427725	3.58232425	2.440351283	4.12E-07	5.69E-05
ENSG00000163554	SPTA1	1:158610706-158686715	2.781849	0.9514365	3.169695152	4.14E-07	5.70E-05
ENSG00000081181	ARG2	14:67619920-67676449	3.05336225	1.023407	2.176118108	4.22E-07	5.78E-05
ENSG00000274180	NATD1	17:21238870-21253410	19.03200275	12.84854075	1.737875921	4.31E-07	5.88E-05
ENSG00000132471	WBP2	17:75845699-75856507	49.68539525	33.822413	1.964773525	4.32E-07	5.88E-05
ENSG00000103342	GSPT1	16:11868128-11916082	97.80723375	36.7209435	2.908338058	4.38E-07	5.95E-05
ENSG00000187902	SHISA7	19:55428740-55442863	0.8484285	0.120749	4.155324006	4.41E-07	5.95E-05
ENSG00000133606	MKRN1	7:140453033-140479536	220.0770548	97.13979425	2.607447761	4.44E-07	5.97E-05
ENSG00000196517	SLC6A9	1:43991500-44040532	6.3895075	2.0103245	3.057586651	4.46E-07	5.99E-05
ENSG00000167281	RBFOX3	17:79089345-79516148	0	0.12144275	-8.830064366	4.59E-07	6.09E-05
ENSG00000173598	NUDT4	12:93371614-93408154	7.97509125	3.426795	2.565298346	4.61E-07	6.10E-05
ENSG00000100225	FBXO7	22:32474676-32498829	278.5670435	123.1306895	2.336088708	4.97E-07	6.53E-05
ENSG00000087086	FTL	19:48965309-48966879	772.1679533	480.6683503	1.910801392	5.12E-07	6.67E-05
ENSG00000197721	CR1L	1:207645113-207738416	8.63060925	3.38819025	2.686168089	5.15E-07	6.69E-05
ENSG00000129472	RAB2B	14:21459020-21476960	48.66357525	23.01459475	2.397678939	5.57E-07	7.18E-05
ENSG00000169877	AHSP	16:31527900-31528803	87.2284795	18.2777435	3.592614652	5.80E-07	7.46E-05
ENSG00000185745	IFIT1	10:89392546-89406487	17.805566	6.687307	2.237671492	5.95E-07	7.61E-05
ENSG00000101928	MOSPD1	X:134887632-134915257	4.7482715	2.88086375	2.337106969	5.96E-07	7.61E-05
ENSG00000006007	GDE1	16:19501693-19522123	16.55567525	10.76331675	1.936260278	6.06E-07	7.71E-05
ENSG00000112977	DAP	5:10679230-10761272	19.28690175	15.598233	1.676045816	6.17E-07	7.82E-05
ENSG00000120693	SMAD9	13:36844831-36920765	0	0.0185965	-8.399845064	6.35E-07	8.03E-05
ENSG00000166947	EPB42	15:43197227-43221125	57.68258425	22.387908	2.720886195	6.38E-07	8.03E-05
ENSG00000143774	GUK1	1:228139962-228148984	144.768526	81.18599325	2.050519823	7.16E-07	8.93E-05
ENSG00000127252	PLAAT1	3:193241125-193277738	0	0.1600075	-10.27916963	7.34E-07	9.12E-05
ENSG00000178719	GRINA	8:143990056-143993415	62.3846445	30.87946375	2.411277776	7.54E-07	9.33E-05
ENSG00000181027	FKRP	19:46746046-46789043	9.26278925	5.279453	2.742768651	8.04E-07	9.89E-05
ENSG00000159023	EPB41	1:28887091-29120046	214.274349	98.79035475	2.480085047	8.25E-07	0.000101194
ENSG00000148908	RGS10	10:119499817-119542719	21.171919	8.56009575	2.824192063	8.32E-07	0.000101308
ENSG00000188582	PAQR9	3:142949164-142963682	0.808351	0.11269625	4.191858178	8.36E-07	0.000101459
ENSG00000198858	R3HDM4	19:896503-913245	320.292057	215.2427293	1.718374688	8.50E-07	0.000102552
ENSG00000152766	ANKRD22	10:88819398-88851844	7.0698915	0.9142955	3.572366387	8.50E-07	0.000102552
ENSG00000125037	EMC3	3:9962537-10011116	23.90441825	13.48164375	2.279051964	8.57E-07	0.000103049
ENSG00000157601	MX1	21:41420304-41459214	58.27547075	27.26025025	1.928657529	9.03E-07	0.000108279
ENSG00000183762	KREMEN1	22:29073078-29168333	6.698806	2.2728815	2.674566617	9.30E-07	0.000111117
ENSG00000144567	RETREG2	2:219171902-219185475	32.991875	23.218021	1.629017218	9.85E-07	0.000116539
ENSG00000233276	GPX1	3:49357176-49358358	182.5097933	42.823883	3.41699539	1.02E-06	0.000120824
ENSG00000204020	LIPN	10:88761406-88783741	3.667177	2.123268	2.54422782	1.12E-06	0.000131913
ENSG00000013561	RNF14	5:141958328-141990292	17.2838525	10.1415145	2.144104154	1.17E-06	0.000137422
ENSG00000165525	NEMF	14:49545451-49862914	15709.49988	7469.459595	2.450716496	1.21E-06	0.00014126
ENSG00000175931	UBE2O	17:76389456-76453205	33.23309275	15.88372725	2.532649834	1.23E-06	0.000142996
ENSG00000183597	TANGO2	22:20017014-20065926	64.0456915	39.393383	1.949272056	1.26E-06	0.000145861
ENSG00000123610	TNFAIP6	2:151357592-151380046	13.732545	4.27394375	2.677350863	1.35E-06	0.000155207
ENSG00000116691	MIIP	1:12019466-12032045	13.02029125	9.06879175	1.812754988	1.36E-06	0.000156306
ENSG00000132376	INPP5K	17:1494577-1516742	22.7636785	19.64499475	1.668923577	1.37E-06	0.000156523
ENSG00000197324	LRP10	14:22871740-22881713	40.913085	29.638806	1.588494084	1.38E-06	0.000157762
ENSG00000166946	CCNDBP1	15:43185118-43197177	44.8613455	26.983001	2.047800927	1.47E-06	0.000165775
ENSG00000179914	ITLN1	1:160876540-160885180	8.42237675	0.85662925	4.737762067	1.50E-06	0.000168424
ENSG00000238243	OR2W3	1:247895587-247896531	67.2125635	23.112538	2.826903393	1.55E-06	0.000172067
ENSG00000126709	IFI6	1:27666064-27672198	70.84200625	35.63886575	1.843181046	1.61E-06	0.000178594
ENSG00000001084	GCLC	6:53497341-53616970	10.223618	6.97411375	2.148849337	1.68E-06	0.000184324
ENSG00000244734	HBB	11:5225464-5229395	463742.9141	180601.4238	2.720470525	1.69E-06	0.00018537
ENSG00000162873	KLHDC8A	1:205336065-205357090	2.68880575	0.48898525	3.761924769	1.80E-06	0.000195137
ENSG00000088992	TESC	12:117038923-117099479	63.8682195	28.127881	2.55289436	1.80E-06	0.000195209
ENSG00000137965	IFI44	1:78649796-78664078	44.51033875	15.60290275	2.30872213	1.89E-06	0.000202995
ENSG00000127325	BEST3	12:69624206-69699597	1.48455	0.514958	3.042573759	1.89E-06	0.000202995
ENSG00000087460	GNAS	20:58839718-58911192	124.9653333	86.8439145	1.828998205	1.91E-06	0.00020439
ENSG00000213934	HBG1	11:5248079-5249859	811.9815438	49.980925	5.49334758	1.93E-06	0.000205595
ENSG00000221983	UBA52	19:18571730-18578914	132.7332345	64.90792175	2.083457443	2.00E-06	0.000212717
ENSG00000138606	SHF	15:45142776-45201175	0.1298705	0.99669775	-4.796310002	2.16E-06	0.000228114
ENSG00000196862	RGPD4	2:107826937-107890841	0	0.0610105	-9.862383401	2.17E-06	0.000228733
ENSG00000130165	ELOF1	19:11551147-11559236	22.8193995	9.85898	2.435861587	2.37E-06	0.000247327
ENSG00000170231	FABP6	5:160187367-160238735	0.07624975	0	9.903955727	2.41E-06	0.000250576
ENSG00000079308	TNS1	2:217799588-218033982	90.79807025	30.9977545	2.93565144	2.44E-06	0.000252741
ENSG00000167996	FTH1	11:61959718-61967634	348.255409	204.8551558	1.836850206	2.45E-06	0.000253499
ENSG00000129295	LRRC6	8:132570416-132675592	2.3859275	0.684318	2.624255867	2.50E-06	0.00025828
ENSG00000163611	SPICE1	3:113442718-113515187	0.18264125	1.74008325	-4.021959952	2.59E-06	0.000265376
ENSG00000006125	AP2B1	17:35578046-35726413	28.11625425	23.019809	1.811665368	2.59E-06	0.000265376
ENSG00000134779	TPGS2	18:36777647-36829216	43.30597525	17.97683175	2.476397476	2.59E-06	0.000265376
ENSG00000071564	TCF3	19:1609290-1652615	14.396063	13.2755025	1.681357712	2.66E-06	0.00027083
ENSG00000079689	SCGN	6:25652201-25701783	0.02972	0	9.841611571	2.75E-06	0.000279105
ENSG00000163251	FZD5	2:207762268-207769919	1.71708	0.54141675	2.870226823	2.79E-06	0.000282177
ENSG00000123405	NFE2	12:54292111-54301015	55.015934	39.2117975	1.710425285	2.83E-06	0.000284946
ENSG00000065491	TBC1D22B	6:37257772-37332970	9.1346625	5.9247365	2.014432196	2.83E-06	0.000284946
ENSG00000101109	STK4	20:44966479-45080021	36.53453275	47.0657825	1.507875647	2.97E-06	0.00029807
ENSG00000165678	GHITM	10:84139509-84153568	32.551613	23.5331935	1.638918064	2.98E-06	0.000298639
ENSG00000183873	SCN5A	3:38548057-38649673	0	0.027251	-8.567489382	3.03E-06	0.000301812
ENSG00000102466	FGF14	13:101710804-102402457	0	0.007056	-10.14895945	3.08E-06	0.000304797
ENSG00000006016	CRLF1	19:18571836-18607741	61.35671525	32.35757925	2.131144183	3.08E-06	0.000304797
ENSG00000143727	ACP1	2:264140-278283	17.0868525	9.21818725	2.553532566	3.08E-06	0.000304797
ENSG00000211584	SLC48A1	12:47753916-47820362	11.8669575	6.4758745	1.840249399	3.22E-06	0.000316878
ENSG00000112146	FBXO9	6:53032607-53100873	30.23660175	17.3423885	2.215671181	3.26E-06	0.000320685
ENSG00000125818	PSMF1	20:1113240-1189415	68.36948975	29.16348575	2.172280689	3.30E-06	0.000323416
ENSG00000168785	TSPAN5	4:98470367-98658698	34.28870775	14.64175575	2.698363133	3.35E-06	0.00032732
ENSG00000147689	FAM83A	8:123178960-123210079	1.67834475	0.02156125	6.06811175	3.37E-06	0.000328503
ENSG00000271303	SRXN1	20:646615-653370	25.4068265	15.065296	2.063249041	3.54E-06	0.000344792
ENSG00000136732	GYPC	2:126656133-126696667	320.9532778	151.4820288	2.377053398	3.63E-06	0.000351434
ENSG00000189060	H1F0	22:37805093-37807436	9.6881495	3.371747	2.661261306	3.64E-06	0.000351434
ENSG00000236320	SLFN14	17:35548125-35558098	2.3033365	0.93572825	2.642865841	3.89E-06	0.00037388
ENSG00000122644	ARL4A	7:12686856-12690958	6.36887275	2.4795815	2.950307734	3.92E-06	0.000375199
ENSG00000149150	SLC43A1	11:57484534-57515780	6.07775825	4.39371975	1.891367401	3.93E-06	0.000375223
ENSG00000240445	FOXO3B	17:18667629-18682262	2.34679	0.6011225	4.360789983	4.12E-06	0.000392736
ENSG00000168159	RNF187	1:228487382-228496188	14.282895	6.73335	1.768465326	4.24E-06	0.000402932
ENSG00000116199	FAM20B	1:179025804-179076567	7.88007625	5.24988275	1.894406148	4.27E-06	0.000404579
ENSG00000179262	RAD23A	19:12945855-12953642	26.7911215	16.8060145	2.151388257	4.30E-06	0.000406724
ENSG00000112299	VNN1	6:132680849-132714055	5.71670725	2.093427	2.814825177	4.32E-06	0.000407736
ENSG00000170296	GABARAP	17:7240008-7242449	120.8376658	78.57294475	1.769833085	4.40E-06	0.000413654
ENSG00000166848	TERF2IP	16:75647773-75761872	26.12337725	16.9329085	1.88218993	4.45E-06	0.00041762
ENSG00000198356	ASNA1	19:12737139-12748323	19.65996475	11.2315125	2.164388189	4.48E-06	0.000419471
XLOC_121289	XLOC_121289	5:70488192-70511533	2.601884	0.870177	2.815651445	4.51E-06	0.000421415
ENSG00000100325	ASCC2	22:29788609-29838304	84.0103675	49.540397	2.275733025	4.53E-06	0.000421731
ENSG00000068323	TFE3	X:49028726-49043410	19.446423	15.65877775	1.461517336	4.65E-06	0.000431618
ENSG00000187446	CHP1	15:41230839-41281887	24.22786425	17.02796925	1.795403856	4.74E-06	0.000436993
ENSG00000036448	MYOM2	8:2045046-2241406	0.808087	14.4152675	-2.839512874	4.79E-06	0.000440533
ENSG00000145901	TNIP1	5:151029945-151093577	43.2044265	39.558941	1.399975042	4.94E-06	0.000450561
ENSG00000104904	OAZ1	19:2269509-2273490	677.6234283	434.7691345	1.937098259	4.93E-06	0.000450561
ENSG00000164398	ACSL6	5:131949973-132012243	10.07690275	4.675666	2.632028783	4.95E-06	0.000450561
ENSG00000140941	MAP1LC3B	16:87383953-87404779	15.85589575	12.929802	1.657736534	5.09E-06	0.000459392
ENSG00000042062	RIPOR3	20:50585327-50691527	1.91680975	1.15510525	1.800850366	5.09E-06	0.000459392
ENSG00000111331	OAS3	12:112938444-112973251	42.9024645	15.14213675	2.235190291	5.08E-06	0.000459392
ENSG00000114166	KAT2B	3:20040011-20154404	48.70210525	25.94202075	2.032124563	5.24E-06	0.000469943
ENSG00000106804	C5	9:120951829-121056046	1.851641	0.91258175	1.788792132	5.25E-06	0.000469943
ENSG00000186184	POLR1D	13:27620742-27744237	29.8740945	19.18028125	1.911191018	5.36E-06	0.00047861
ENSG00000240583	AQP1	7:30911694-30925517	2.86231775	0.70670125	3.344962813	5.37E-06	0.000478693
ENSG00000145335	SNCA	4:89724099-89838315	112.9091853	90.05336775	2.049913374	5.44E-06	0.000483893
ENSG00000008441	NFIX	19:12995608-13103693	14.410553	6.77491475	2.44638507	5.47E-06	0.000484821
ENSG00000007968	E2F2	1:23506438-23531233	22.5107145	10.4199625	2.476788142	5.77E-06	0.000510813
ENSG00000165480	SKA3	13:21153595-21176552	4.56357825	2.24687475	2.27564649	5.90E-06	0.000521012
ENSG00000112212	TSPO2	6:41042467-41044337	3.58411475	0.67568025	3.809478773	6.00E-06	0.000528181
ENSG00000102145	GATA1	X:48786554-48794311	25.60769975	11.08838725	2.485461294	6.23E-06	0.000547285
ENSG00000157613	CREB3L1	11:46277661-46321422	1.533343	0	12.569175	6.42E-06	0.000561066
ENSG00000116668	SWT1	1:185157080-185291781	4.71240075	3.15694025	2.029065078	6.45E-06	0.000562414
ENSG00000107779	BMPR1A	10:86756601-86932838	0.38643475	1.272086	-1.726885479	6.49E-06	0.00056436
ENSG00000265354	TIMM23	10:45972489-46023466	5.23849825	4.94970875	1.824356032	6.52E-06	0.000566005
ENSG00000111796	KLRB1	12:9461163-9607895	1.519039	10.3990935	-1.791652196	6.54E-06	0.000566407
ENSG00000244482	LILRA6	19:54236592-54242791	25.950105	12.6108815	2.152876448	6.72E-06	0.000579003
ENSG00000143190	POU2F1	1:167220876-167427345	4.77411125	6.6091945	1.505572561	6.73E-06	0.000579057
ENSG00000107518	ATRNL1	10:115093365-115948999	0	0.017251	-9.836124421	6.97E-06	0.000596486
ENSG00000100226	GTPBP1	22:38705742-38738299	30.23569425	27.435625	1.488792927	7.00E-06	0.00059653
ENSG00000145685	LHFPL2	5:78485215-78770021	6.810492	2.4194685	2.279025203	7.00E-06	0.00059653
ENSG00000149212	SESN3	11:95165513-95232541	57.1120895	24.32036625	1.99791992	7.25E-06	0.000613795
ENSG00000100104	SRRD	22:26483877-26508831	10.69311425	6.799454	2.101808563	7.30E-06	0.000615097
ENSG00000117592	PRDX6	1:173477330-173488815	97.51232525	52.5929425	2.357968812	7.32E-06	0.000615097
ENSG00000257743	MGAM2	7:142111749-142222324	2.4500275	0.77138275	2.741818895	7.43E-06	0.000621412
ENSG00000284931	AC104389.5	11:5248270-5254783	3759.386919	264.5861283	5.313172558	7.81E-06	0.000650697
ENSG00000197353	LYPD2	8:142750150-142752534	0	0.43823075	-7.958237866	7.90E-06	0.000657061
ENSG00000039068	CDH1	16:68737292-68835541	2.32200225	0.85741525	2.936683012	8.25E-06	0.000682362
ENSG00000043093	DCUN1D1	3:182938074-182985953	10.35295175	5.70596725	1.778233651	8.33E-06	0.000688013
ENSG00000085563	ABCB1	7:87503633-87713323	0.79787775	3.47457275	-1.812858889	8.39E-06	0.00069108
ENSG00000146592	CREB5	7:28299321-28829592	11.424755	7.3136405	1.635032137	8.64E-06	0.000710036
ENSG00000017797	RALBP1	18:9475009-9538114	16.51014675	13.3778425	1.678473541	8.84E-06	0.000722365
ENSG00000140264	SERF2	15:43777087-43802589	141.3440493	75.91914275	1.950453899	8.84E-06	0.000722365
ENSG00000135070	ISCA1	9:86264546-86283102	23.06442925	9.503252	2.08530833	8.85E-06	0.000722365
ENSG00000163444	TMEM183A	1:203007374-203024848	17.42289925	15.57791775	1.830284509	9.79E-06	0.000788772
ENSG00000119917	IFIT3	10:89327997-89340971	69.74428575	26.41813275	2.123047507	9.96E-06	0.000799342
ENSG00000119681	LTBP2	14:74498183-74612378	1.643047	0.7957495	2.210773101	1.03E-05	0.000826905
ENSG00000101773	RBBP8	18:22798261-23026488	2.401062	1.906062	1.521187624	1.05E-05	0.000839995
ENSG00000221823	PPP3R1	2:68178857-68256237	39.2432415	29.8218185	1.704090191	1.07E-05	0.000848299
ENSG00000163374	YY1AP1	1:155659443-155689000	26.106709	20.630541	1.559974148	1.15E-05	0.000913806
ENSG00000105501	SIGLEC5	19:51611927-51645545	16.20034275	7.13951575	2.219090141	1.16E-05	0.000915218
ENSG00000198805	PNP	14:20468954-20477094	33.98908375	20.719902	2.106456888	1.18E-05	0.000934516
ENSG00000100479	POLE2	14:49643555-49688422	2.25718025	1.36174125	2.171823908	1.19E-05	0.000934906
ENSG00000179526	SHARPIN	8:144098633-144108124	28.29834625	21.0508995	1.791166973	1.20E-05	0.000939085
ENSG00000105723	GSK3A	19:42230190-42242625	15.726486	11.1434945	1.634990208	1.23E-05	0.000961865
ENSG00000106305	AIMP2	7:6009255-6059217	4.778181	4.89136525	1.911336398	1.26E-05	0.000980069
ENSG00000129682	FGF13	X:138614727-139222777	0.38483475	0.13938325	2.999387778	1.26E-05	0.000980575
ENSG00000136908	DPM2	9:127935099-127938484	40.08728325	23.2011595	2.316043321	1.27E-05	0.000984848
ENSG00000136929	HEMGN	9:97926791-97944856	27.28947475	7.12741425	3.345000003	1.28E-05	0.000991131
ENSG00000167705	RILP	17:1646145-1649866	18.7019385	10.226126	2.115863348	1.28E-05	0.000993065
ENSG00000100568	VTI1B	14:67647085-67674820	12.64077075	8.10968825	1.768695146	1.29E-05	0.000994821
ENSG00000134193	REG4	1:119794017-119811580	0	0.10844075	-7.662613804	1.34E-05	0.00101893
ENSG00000158109	TPRG1L	1:3625015-3630127	15.1801985	11.3747905	1.630090871	1.34E-05	0.00101893
ENSG00000153561	RMND5A	2:86720291-86778041	17.65411975	13.7016105	1.687797893	1.33E-05	0.00101893
ENSG00000137462	TLR2	4:153684070-153705702	53.41040525	38.65620325	1.785700196	1.33E-05	0.00101893
ENSG00000040199	PHLPP2	16:71637835-71724701	7.39481925	3.26522	1.954764246	1.34E-05	0.00101893
ENSG00000136810	TXN	9:110243810-110256507	18.0701705	11.68169825	1.962304568	1.34E-05	0.00101893
ENSG00000182732	RGS6	14:71932429-72566530	1.5337095	0.373463	2.390872593	1.34E-05	0.00101893
ENSG00000146007	ZMAT2	5:140698680-140706676	24.99482725	15.024149	2.069651549	1.38E-05	0.001042823
ENSG00000285245	AL162417.1	9:133098121-133163914	0	0.20586075	-11.62657504	1.38E-05	0.001045411
ENSG00000206172	HBA1	16:176680-177522	98614.05371	49180.2041	2.333764103	1.40E-05	0.001054255
ENSG00000214253	FIS1	7:101239458-101252324	54.78468325	36.45594875	1.575190874	1.45E-05	0.001085313
ENSG00000101193	GID8	20:62938147-62948475	10.5000835	8.93215925	1.586967122	1.49E-05	0.001111602
ENSG00000197006	METTL9	16:21597218-21657473	39.26128675	19.765816	1.958514979	1.50E-05	0.001113492
ENSG00000066279	ASPM	1:197084127-197146694	0.509376	0.2823205	2.121268857	1.61E-05	0.001186152
ENSG00000143473	KCNH1	1:210676823-211134165	0	0.0176435	-9.070871698	1.63E-05	0.001196069
ENSG00000121310	ECHDC2	1:52895910-52927212	2.141886	12.09933975	-1.9735456	1.64E-05	0.001199488
ENSG00000171435	KSR2	12:117453012-117968983	0	0.00695675	-9.280971878	1.65E-05	0.001207726
ENSG00000145864	GABRB2	5:161288429-161549044	0	0.012432	-9.163849622	1.67E-05	0.001215903
ENSG00000083307	GRHL2	8:101492439-101669726	0	0.01483875	-9.144828629	1.70E-05	0.001233271
ENSG00000172493	AFF1	4:86935002-87141054	19.15656	15.28994675	1.42408278	1.73E-05	0.001253243
ENSG00000135924	DNAJB2	2:219279267-219286900	28.504738	18.89148875	1.985557415	1.74E-05	0.001258685
ENSG00000172986	GXYLT2	3:72888073-72998138	0	0.02789125	-9.410500297	1.78E-05	0.001282719
ENSG00000151474	FRMD4A	10:13643706-14462142	4.93788725	1.93043525	2.373513866	1.80E-05	0.001292932
ENSG00000123473	STIL	1:47250139-47314147	4.7709295	2.49642225	2.319848257	1.92E-05	0.001368841
ENSG00000170832	USP32	17:60177327-60422470	26.9397025	23.899327	1.512985877	1.94E-05	0.001378259
ENSG00000155093	PTPRN2	7:157539056-158587823	0.92238325	0.70607975	1.714174015	1.96E-05	0.001386927
ENSG00000159433	STARD9	15:42575606-42720998	0.479057	2.4501095	-1.638803281	1.98E-05	0.001403298
ENSG00000130560	UBAC1	9:135932969-135961380	9.3177335	8.03087225	1.62660147	2.01E-05	0.001421357
ENSG00000128383	APOBEC3A	22:38952741-38992778	105.2652963	64.8747005	1.629903845	2.03E-05	0.001429002
ENSG00000131981	LGALS3	14:55124110-55145423	94.82900975	29.770687	2.887144457	2.04E-05	0.001429782
ENSG00000259075	POC1B-GALNT4	12:89519408-89526262	0.61215775	0.000912	8.55617064	2.04E-05	0.001430488
ENSG00000136938	ANP32B	9:97983341-98015943	29.544641	20.912787	1.889229201	2.06E-05	0.001438107
ENSG00000105393	BABAM1	19:17267376-17281249	30.530966	20.81071225	1.74907931	2.08E-05	0.00144686
ENSG00000137266	SLC22A23	6:3268962-3457193	3.42320575	3.29355225	2.315972256	2.07E-05	0.00144686
ENSG00000137804	NUSAP1	15:41320794-41381050	2.9298625	1.321365	1.987809772	2.10E-05	0.001460405
ENSG00000188313	PLSCR1	3:146515180-146544856	43.91888975	31.792342	1.582753696	2.11E-05	0.001468471
ENSG00000196565	HBG2	11:5253188-5505605	2258.09165	280.4074593	4.471055267	2.13E-05	0.001476735
ENSG00000277726	AL109811.3	1:11012662-11030528	0.08627625	0	9.024925801	2.14E-05	0.001477478
ENSG00000103723	AP3B2	15:82659280-82710156	0.63322475	0.0264495	5.125937609	2.28E-05	0.001569454
ENSG00000181381	DDX60L	4:168356735-168537786	46.18982375	29.4955715	1.5820957	2.36E-05	0.001615812
ENSG00000188322	SBK1	16:28259228-28325887	0.9846305	6.2083905	-1.89036637	2.39E-05	0.001636227
ENSG00000019995	ZRANB1	10:124942123-124988189	6.7198745	5.88328675	1.50794189	2.40E-05	0.001642618
ENSG00000259024	TVP23C-CDRT4	17:15430609-15563561	0.1462605	2.0460125	-2.523779408	2.41E-05	0.001642818
ENSG00000042753	AP2S1	19:46838136-46850992	28.83668725	20.391705	1.76062329	2.47E-05	0.00168196
ENSG00000197111	PCBP2	12:53452102-53481162	141.0585993	123.0632688	1.42248907	2.52E-05	0.001713148
ENSG00000133488	SEC14L4	22:30488913-30505711	1.996946	0.6042415	3.0865181	2.55E-05	0.001728676
ENSG00000068878	PSME4	2:53864069-53970993	12.984865	13.15233675	1.522029622	2.56E-05	0.001730629
ENSG00000088986	DYNLL1	12:120469850-120498493	33.8021975	24.80171675	1.546536423	2.56E-05	0.001730629
ENSG00000119922	IFIT2	10:89283694-89309271	62.178941	30.533483	1.79672238	2.57E-05	0.001731464
ENSG00000235169	SMIM1	1:3772761-3775982	5.70892875	2.26100575	2.569076505	2.68E-05	0.001798244
ENSG00000132321	IQCA1	2:236324147-236507535	0	0.0236065	-9.022017264	2.76E-05	0.001847397
ENSG00000113088	GZMK	5:55024253-55034570	2.0537045	15.32583	-1.828121734	2.81E-05	0.001875906
ENSG00000268533	AC003002.2	19:57394183-57438457	0.01592625	0.867951	-4.966730118	2.85E-05	0.001899026
ENSG00000183621	ZNF438	10:30820207-31031937	11.5232535	6.508057	2.007477094	2.86E-05	0.001899838
ENSG00000157107	FCHO2	5:72956041-73090522	9.53485725	7.89115525	1.36728839	2.87E-05	0.001901913
ENSG00000103485	QPRT	16:29588354-29698699	0.3430025	1.48491975	-1.72817581	2.90E-05	0.001921578
ENSG00000169604	ANTXR1	2:69013178-69249327	0	0.03685875	-8.832898058	2.96E-05	0.001952269
ENSG00000108349	CASC3	17:40140318-40172171	32.066676	29.9047795	1.543074598	2.98E-05	0.001953805
ENSG00000157045	NTAN1	16:15037854-15056079	9.1903245	5.9736245	2.103147757	2.97E-05	0.001953805
ENSG00000188536	HBA2	16:172876-173710	47711.45605	26061.28369	2.193516493	2.98E-05	0.001953805
ENSG00000064225	ST3GAL6	3:98732236-98821575	6.66736825	5.5926775	1.551977621	2.99E-05	0.001958307
ENSG00000135838	NPL	1:182785538-182830384	25.433676	21.53002475	1.568065175	3.07E-05	0.002001972
ENSG00000136925	TSTD2	9:97501637-97633368	4.35026875	4.77346975	1.64843538	3.11E-05	0.002017514
ENSG00000152078	TMEM56	1:95117355-95197607	13.20595225	11.7141615	2.184445476	3.14E-05	0.002035405
ENSG00000204347	BTBD17	17:74356416-74361868	0	0.11729275	-7.278989581	3.16E-05	0.002040039
ENSG00000065978	YBX1	1:42682418-42703805	66.67092325	37.86764375	2.136679789	3.32E-05	0.002131387
ENSG00000102010	BMX	X:15464246-15556529	1.28679925	0.40654325	2.829132751	3.47E-05	0.002229014
ENSG00000104903	LYL1	19:13099033-13103161	43.47911725	29.82854375	1.807407664	3.57E-05	0.002285632
ENSG00000130227	XPO7	8:21919662-22006585	22.42796525	19.82225225	1.838388442	3.64E-05	0.002325946
ENSG00000162032	SPSB3	16:1776712-1793700	22.5658945	18.08258575	1.602490884	3.76E-05	0.002393366
ENSG00000115523	GNLY	2:85685175-85698854	15.36194375	121.2242568	-1.938207504	3.80E-05	0.002413052
ENSG00000167994	RAB3IL1	11:61897301-61920269	4.20463775	1.6441325	2.666815555	3.81E-05	0.002414891
ENSG00000101883	RHOXF1	X:120109053-120115937	0	0.0876555	-7.199590635	3.86E-05	0.002446206
ENSG00000163808	KIF15	3:44761721-44873376	0.49626875	0.29909225	1.968400663	3.87E-05	0.002448722
ENSG00000197467	COL13A1	10:69801867-69964275	0.012112	0.71514575	-4.854699949	3.89E-05	0.00245428
ENSG00000118193	KIF14	1:200551497-200620751	0.306589	0.1371485	2.448490484	3.90E-05	0.00245428
ENSG00000090013	BLVRB	19:40447765-40465840	113.160118	59.417076	2.257009105	3.94E-05	0.002479508
ENSG00000213639	PPP1CB	2:28751640-28802940	41.75861425	35.996394	1.585395344	4.05E-05	0.002535023
ENSG00000109956	B3GAT1	11:134378504-134412242	0.63316	7.77760275	-2.362014738	4.12E-05	0.00257716
ENSG00000271605	MILR1	17:64423097-64468643	15.39582	9.22384575	1.966073157	4.16E-05	0.002598043
ENSG00000120306	CYSTM1	5:140175156-140282052	25.2069585	7.636383	3.214678338	4.19E-05	0.002609365
ENSG00000244687	UBE2V1	20:50081124-50115959	27.087419	26.4650225	1.608421602	4.19E-05	0.002609878
ENSG00000116106	EPHA4	2:221418027-221574202	0.8307805	4.36686075	-1.865129147	4.29E-05	0.002662043
ENSG00000165775	FUNDC2	X:155025980-155060304	4.559155	3.548398	1.98157644	4.31E-05	0.002667814
ENSG00000249242	TMEM150C	4:82483170-82562357	0	0.02422275	-8.738654367	4.35E-05	0.002681158
ENSG00000211445	GPX3	5:151020438-151084141	2.23171775	2.00174175	1.368691361	4.36E-05	0.002681158
ENSG00000183111	ARHGEF37	5:149551947-149634968	1.1822815	0.56709725	2.590300694	4.36E-05	0.002681158
ENSG00000185236	RAB11B	19:8389981-8404434	33.474429	27.63000675	1.698771223	4.50E-05	0.002750652
ENSG00000175348	TMEM9B	11:8947202-8965011	12.3538055	10.28828575	1.6510416	4.53E-05	0.002761174
ENSG00000214960	CRPPA	7:16087525-16421538	0.52377525	0.3469905	2.015341526	4.53E-05	0.002761174
ENSG00000150337	FCGR1A	1:149782671-149792518	44.226313	13.2713575	2.540417662	4.57E-05	0.002777343
ENSG00000145451	GLRA3	4:174636920-174829247	0	0.02246925	-8.928025595	4.62E-05	0.002795653
ENSG00000143294	PRCC	1:156742118-156800815	17.89020325	15.73046225	1.74858842	4.78E-05	0.002880423
ENSG00000138346	DNA2	10:68414064-68472121	3.45095325	1.19527275	2.127376383	4.87E-05	0.002922673
ENSG00000187010	RHD	1:25258810-25338233	7.64259175	4.5574085	1.973577784	4.90E-05	0.002929887
ENSG00000138646	HERC5	4:88457119-88506163	14.7260135	6.920193	1.877032045	4.94E-05	0.002952675
ENSG00000123836	PFKFB2	1:207027516-207081024	7.85563975	3.30643925	2.483644913	4.95E-05	0.00295401
ENSG00000270249	AC093668.1	7:102541501-102592444	0	0.14937625	-10.82383553	5.02E-05	0.00297601
ENSG00000157954	WIPI2	7:5190196-5233840	22.82045625	22.23105925	1.572611138	5.02E-05	0.00297601
ENSG00000163812	ZDHHC3	3:44915257-44976185	8.6015005	5.96123975	1.632821654	5.01E-05	0.00297601
ENSG00000136689	IL1RN	2:113107214-113135389	15.16651825	10.44403475	1.632526156	5.15E-05	0.00303751
ENSG00000123240	OPTN	10:13099449-13138308	25.13769725	18.95619725	1.895437453	5.15E-05	0.00303751
ENSG00000203907	OOEP	6:73368555-73395133	0.04782725	0	8.362347564	5.19E-05	0.003054383
ENSG00000094975	SUCO	1:172532349-172611833	8.42554725	9.4906615	1.487637738	5.28E-05	0.003102295
ENSG00000165490	DDIAS	11:82824372-82958277	3.74596975	1.90420425	2.140461585	5.29E-05	0.003104695
ENSG00000162923	WDR26	1:224385143-224437033	44.34861475	38.539973	1.569881282	5.40E-05	0.003165272
ENSG00000205413	SAMD9	7:93099513-93118023	21.2385825	15.728839	1.4310253	5.43E-05	0.00318023
ENSG00000142949	PTPRF	1:43525187-43623666	0.67254275	0.24686575	2.560254054	5.46E-05	0.003190878
ENSG00000110203	FOLR3	11:72114869-72139892	36.1101165	9.046774	2.772203134	5.49E-05	0.003201112
ENSG00000138678	GPAT3	4:83535914-83605875	6.23688	4.46787425	1.674597086	5.56E-05	0.003230241
ENSG00000127249	ATP13A4	3:193398967-193593111	0.06509	0.3301305	-2.038995907	5.73E-05	0.003313015
ENSG00000111249	CUX2	12:111034165-111437875	1.4514875	0.104797	5.480539076	5.81E-05	0.003350049
ENSG00000159409	CELF3	1:151702404-151716814	0.2692495	0.0106635	5.477750059	6.01E-05	0.003451814
ENSG00000253304	TMEM200B	1:29119429-29123903	2.5499745	0.94747425	2.745868276	6.02E-05	0.003453628
ENSG00000181035	SLC25A42	19:19063999-19113390	1.35163925	6.32210625	-1.405574775	6.04E-05	0.003460923
ENSG00000177156	TALDO1	11:747415-765012	112.8225708	99.64693275	1.394656847	6.16E-05	0.003521267
ENSG00000182329	KIAA2012	2:202073289-202205203	0	0.00735425	-7.075572517	6.27E-05	0.003574463
ENSG00000256269	HMBS	11:119084866-119093549	10.248601	5.83167	2.188485774	6.31E-05	0.003593185
ENSG00000181856	SLC2A4	17:7281667-7288257	0.59996575	0.08309275	3.695970764	6.35E-05	0.00360783
ENSG00000174697	LEP	7:128241278-128257629	0	0.03398475	-7.095332787	6.49E-05	0.003671974
ENSG00000145741	BTF3	5:73498408-73505635	70.7400875	52.7534685	1.676514155	6.72E-05	0.003794775
ENSG00000113811	SELENOK	3:53884417-53891962	18.852417	12.3982915	1.965804625	6.77E-05	0.00380968
ENSG00000139323	POC1B	12:89419718-89526262	10.82051525	8.519928	1.654839566	6.87E-05	0.003855455
ENSG00000153707	PTPRD	9:8314246-10612723	484.671524	340.836834	1.765320603	6.92E-05	0.003866409
ENSG00000138629	UBL7	15:74445977-74461182	21.7970335	17.09592675	1.57564625	7.07E-05	0.00393675
ENSG00000180628	PCGF5	10:91163012-91284337	46.029337	29.241752	1.275959578	7.18E-05	0.00399236
ENSG00000197057	DTHD1	4:36281622-36345756	0.715463	6.9413695	-2.380036309	7.23E-05	0.004015043
ENSG00000118985	ELL2	5:95885098-95961851	5.23013625	4.70352225	1.555089179	7.28E-05	0.004035041
ENSG00000148484	RSU1	10:16590611-16817463	10.95198	8.25299325	1.749647017	7.33E-05	0.004057527
ENSG00000178685	PARP10	8:143977153-144012772	29.09244	22.47767375	1.271988568	7.40E-05	0.004094542
ENSG00000141030	COPS3	17:17246616-17281273	13.83221725	10.40628425	1.720436938	7.52E-05	0.00413936
ENSG00000137267	TUBB2A	6:3153666-3157544	47.42422375	6.17158	4.419572112	7.74E-05	0.00424395
ENSG00000102575	ACP5	19:11574660-11579008	16.19119225	7.55998325	2.308236801	7.79E-05	0.004262716
ENSG00000138772	ANXA3	4:78551747-78610451	25.82161325	9.41163225	2.788380718	8.28E-05	0.004507371
ENSG00000112053	SLC26A8	6:35919916-36024868	3.45268275	1.274318	2.501070129	8.53E-05	0.004622196
ENSG00000112306	RPS12	6:132814569-132817564	266.9455988	241.9972305	1.376874369	8.55E-05	0.004622603
ENSG00000149218	ENDOD1	11:95089846-95132645	5.03113275	4.02391325	1.577112701	8.58E-05	0.004631998
ENSG00000169564	PCBP1	2:70087454-70089203	98.07930375	88.14601325	1.285963123	8.71E-05	0.004691991
ENSG00000286094	AC026740.3	5:716808-766919	0	0.0437725	-8.302674969	8.81E-05	0.004728352
ENSG00000132698	RAB25	1:156061160-156070504	0	0.11931975	-7.12792327	8.84E-05	0.004742384
ENSG00000142089	IFITM3	11:319676-333789	224.7504978	109.0438308	1.821170431	8.86E-05	0.004743908
ENSG00000005238	FAM214B	9:35104112-35116341	19.190764	14.4394955	1.707725676	8.95E-05	0.004778643
ENSG00000113600	C9	5:39284140-39424868	0	0.0180325	-8.343586985	9.12E-05	0.00485009
ENSG00000198216	CACNA1E	1:181317690-181808084	3.59625425	1.4038395	2.389092144	9.29E-05	0.004933256
ENSG00000104973	MED25	19:49818279-49840383	21.84046775	19.29690825	1.569693579	9.38E-05	0.004963695
ENSG00000070190	DAPP1	4:99816827-99870190	22.887145	20.46719625	1.277443311	9.39E-05	0.004964399
ENSG00000163221	S100A12	1:153373711-153375621	68.207355	19.299003	3.311012263	9.80E-05	0.005142447
ENSG00000136026	CKAP4	12:106237881-106349081	15.137646	10.53567325	1.834141516	9.82E-05	0.005148433
ENSG00000287856	AL445524.2	1:231361806-231528618	3.0571545	2.49583125	1.403227978	9.97E-05	0.005203821
ENSG00000126787	DLGAP5	14:55148112-55191608	0.43219475	0.22395925	2.055047082	9.99E-05	0.005205688
ENSG00000130159	ECSIT	19:11505929-11529172	11.01545475	7.94344375	1.60686495	0.000100853	0.005233909
ENSG00000187266	EPOR	19:11377207-11384342	4.52101575	3.434161	1.880286154	0.000101983	0.005285193
ENSG00000282988	AL031777.3	6:26195595-26199293	7.796411	4.34691175	1.989381636	0.000102531	0.005306176
ENSG00000135926	TMBIM1	2:218274197-218292586	42.53972	41.9069355	1.548281472	0.000102724	0.00530877
ENSG00000186205	1-Mar	1:220786913-220819659	6.273821	3.45210275	1.5544378	0.000102889	0.005309914
ENSG00000126934	MAP2K2	19:4090321-4124129	39.03241675	33.9501405	1.354255967	0.000103139	0.005315426
ENSG00000126432	PRDX5	11:64318121-64321811	23.547643	15.71000625	1.832720402	0.000103795	0.005341853
ENSG00000087253	LPCAT2	16:55509072-55586666	17.6730975	10.57389325	1.761986367	0.00010466	0.00537147
ENSG00000237651	C2orf74	2:61145068-61164829	0	0.05063625	-6.899772755	0.000105372	0.005400585
ENSG00000088325	TPX2	20:31739271-31801805	0.5273255	0.3060715	1.960607316	0.000105695	0.005409673
ENSG00000117115	PADI2	1:17066761-17119451	24.8682495	15.37375275	1.770876451	0.000106238	0.005428839
ENSG00000138449	SLC40A1	2:189560579-189583758	27.30133925	16.02647925	1.69580312	0.000107035	0.005455721
ENSG00000243317	STMP1	7:135662496-135701990	23.3386365	12.3952825	1.585278551	0.000107697	0.005481922
ENSG00000103534	TMC5	16:19410496-19499113	2.5311145	0.85671	2.791659722	0.00010894	0.00552729
ENSG00000163993	S100P	4:6693878-6697170	12.6415775	2.14123425	3.635294766	0.000109034	0.00552729
ENSG00000189171	S100A13	1:153618787-153631360	0	0.298591	-8.20375044	0.000110132	0.00556773
ENSG00000184182	UBE2F	2:237966827-238042782	17.75268575	13.1604495	1.706355283	0.000110076	0.00556773
ENSG00000116991	SIPA1L2	1:232397965-232630142	9.17087975	4.836949	1.795760885	0.000111864	0.005632421
ENSG00000135636	DYSF	2:71453722-71686768	32.96092075	19.39218025	1.971086533	0.000111866	0.005632421
ENSG00000172057	ORMDL3	17:39921041-39927601	17.368286	12.89568225	1.875834709	0.000113457	0.005689398
ENSG00000116678	LEPR	1:65420587-65641559	3.441984	2.1888495	1.445785662	0.000114801	0.005733549
ENSG00000164037	SLC9B1	4:102860430-103019739	0.8043445	1.2482835	2.047266914	0.000114697	0.005733549
ENSG00000121104	FAM117A	17:49710332-49817946	57.0066175	30.1986435	1.375752744	0.000115342	0.005747704
ENSG00000186642	PDE2A	11:72576141-72674591	0.8381655	0.27933425	2.796433869	0.000115633	0.005751945
ENSG00000103152	MPG	16:77007-138527	10.38306175	12.9474435	1.26220612	0.00011697	0.005793386
ENSG00000141867	BRD4	19:15235519-15332545	25.8875395	30.30810475	1.296150016	0.000116983	0.005793386
ENSG00000285509	AP000646.1	11:121024125-121113108	2.935112	1.461763	2.261752841	0.000117246	0.005793386
ENSG00000180537	RNF182	6:13924446-13980310	8.3524785	1.48608725	3.432290326	0.000117115	0.005793386
ENSG00000145920	CPLX2	5:175796310-175884021	0	0.070592	-6.769655053	0.000120137	0.005928354
ENSG00000122490	PQLC1	18:79902420-79951657	13.27527725	11.3763375	1.324566277	0.000120465	0.005936646
ENSG00000183019	MCEMP1	19:7676628-7679826	12.9635025	2.60922025	3.833920796	0.000121152	0.005962622
ENSG00000157978	LDLRAP1	1:25518627-25594747	1.8850895	9.6542435	-1.712702842	0.000124159	0.006086397
ENSG00000170540	ARL6IP1	16:18791669-18801572	35.711709	28.88157375	1.682507117	0.000125049	0.006115321
ENSG00000187116	LILRA5	19:54307070-54313139	58.16225225	40.30741925	1.772891486	0.000125703	0.006129737
ENSG00000165029	ABCA1	9:104781006-104928155	21.2120395	13.9794515	1.519586723	0.000127242	0.006180472
ENSG00000120498	TEX11	X:70528940-70908731	0.01638225	0	11.88935229	0.000132538	0.006429293
ENSG00000111780	AL021546.1	12:120438198-120460006	0	0.19785675	-10.01408663	0.000134991	0.006531265
ENSG00000051341	POLQ	3:121431427-121546641	0.385195	0.23680775	1.993682997	0.000136316	0.006586798
ENSG00000159674	SPON2	4:1166932-1210805	5.217857	39.774037	-1.941099151	0.00013828	0.006672993
ENSG00000154252	GAL3ST2	2:241776825-241804208	0	0.04901475	-8.279640308	0.000139946	0.006744632
ENSG00000107742	SPOCK2	10:72059034-72089032	7.85793925	47.342493	-1.446620412	0.000143682	0.00690677
ENSG00000165626	BEND7	10:13438484-13528974	1.0851615	0.24754875	2.78812326	0.00014435	0.00692994
ENSG00000257335	MGAM	7:141907813-142106747	27.3849005	16.69764575	2.018565217	0.000147771	0.00706715
ENSG00000186998	EMID1	22:29205615-29259597	2.451041	0.496757	3.216726264	0.000151069	0.007169122
ENSG00000173239	LIPM	10:88802730-88820673	0.1000915	0	7.993342254	0.000150965	0.007169122
ENSG00000204936	CD177	19:43353686-43363172	27.70370625	1.9947065	5.527478636	0.000152344	0.007220387
ENSG00000102760	RGCC	13:41457550-41470871	23.81037725	12.63614525	2.058420226	0.000153048	0.007244541
ENSG00000113361	CDH6	5:31175972-31329146	0.007364	0.26749625	-6.71425468	0.00015481	0.007318634
ENSG00000129355	CDKN2D	19:10566462-10569059	27.82297225	20.8917685	1.728616263	0.000155069	0.007321534
ENSG00000186350	RXRA	9:134317098-134440585	33.4810315	32.04317675	1.228792671	0.000156609	0.007384881
ENSG00000168477	TNXB	6:32041153-32115334	2.24380075	2.69896625	1.718191671	0.00015723	0.007404765
ENSG00000100027	YPEL1	22:21648588-21735794	1.101149	7.74587325	-1.61020303	0.000158651	0.00743401
ENSG00000187135	VSTM2B	19:29526499-29564479	0	0.0276875	-7.983570691	0.000161284	0.00752467
ENSG00000121621	KIF18A	11:28020619-28108156	0.67924	0.78363275	1.733967642	0.000161124	0.00752467
ENSG00000133067	LGR6	1:202193901-202319781	0.4830755	4.84563475	-2.422842299	0.000163292	0.007579488
ENSG00000146409	SLC18B1	6:132769370-132813339	4.13824675	3.79429175	1.359755931	0.000163796	0.007579488
ENSG00000124172	ATP5F1E	20:59025475-59032345	9.5237775	8.02090475	1.695973983	0.000163684	0.007579488
ENSG00000197465	GYPE	4:143847733-143968977	4.23676175	1.2283805	2.938703497	0.000163744	0.007579488
ENSG00000136492	BRIP1	17:61681266-61863521	0.85624525	0.76737625	1.574642514	0.000165925	0.00765891
ENSG00000170962	PDGFD	11:103907189-104164379	0.23510775	1.714802	-1.806070343	0.000171241	0.007894504
ENSG00000169891	REPS2	X:16946658-17153272	5.3279585	4.09837475	1.477664147	0.000172751	0.007950826
ENSG00000079385	CEACAM1	19:42507304-42561234	10.1186515	4.6712025	1.864235924	0.000172891	0.007950826
ENSG00000198756	COLGALT2	1:183929854-184037729	0.13788625	1.46621525	-2.019445617	0.000178834	0.008195341
ENSG00000120669	SOHLH2	13:36168217-36214588	0.04926225	0	7.795577376	0.000179345	0.008207002
ENSG00000177674	AGTRAP	1:11736084-11756293	14.33646175	12.972803	1.47243482	0.000181881	0.008312829
ENSG00000110955	ATP5F1B	12:56638175-56645984	66.43556775	60.6120805	1.454397605	0.000184653	0.008418841
ENSG00000114626	ABTB1	3:127672935-127680926	88.78631775	77.02618775	1.202234441	0.000186279	0.008482545
ENSG00000116833	NR5A2	1:200027614-200177420	0	0.02910475	-8.081931427	0.000189284	0.008569855
ENSG00000196550	FAM72A	1:206186179-206455603	1.67147575	1.767168	1.246781393	0.000189648	0.008569855
ENSG00000187699	C2orf88	2:189879609-190203484	5.50071625	2.586736	1.800661875	0.000189368	0.008569855
ENSG00000187097	ENTPD5	14:73958010-74019399	2.94420175	3.16849375	1.594100843	0.000192738	0.008680904
ENSG00000122741	DCAF10	9:37800554-37867666	6.9563885	5.65299675	1.474269571	0.00019307	0.00868535
ENSG00000100985	MMP9	20:46008908-46016561	30.932232	7.24687375	3.58302248	0.00019369	0.008702714
ENSG00000107831	FGF8	10:101770130-101780369	0.056752	0	7.765109802	0.000195411	0.008758829
ENSG00000099968	BCL2L13	22:17628855-17730855	11.1068265	10.181465	1.363990758	0.000198367	0.008880624
ENSG00000124214	STAU1	20:49113339-49188367	12.82036175	11.43170625	1.314224138	0.00019873	0.008886179
ENSG00000181704	YIPF6	X:68498562-68571629	4.98410275	4.14248375	1.448398147	0.000199017	0.008888331
ENSG00000248405	PRR5-ARHGAP8	22:44702233-44862706	0.81085275	0.4607405	2.249511922	0.000203284	0.009035424
ENSG00000067365	METTL22	16:8621683-8649654	10.96905625	15.11558	1.402678861	0.000204562	0.00905975
ENSG00000196660	SLC30A10	1:219685427-219958647	0.017337	0	9.213226066	0.000204546	0.00905975
ENSG00000163909	HEYL	1:39623435-39639643	0	0.025717	-6.656673975	0.000205249	0.009079354
ENSG00000115758	ODC1	2:10439968-10448327	34.50662275	21.315797	2.096980697	0.000205787	0.009092295
ENSG00000133106	EPSTI1	13:42886388-42992271	18.565005	9.49380875	1.867982183	0.000207396	0.0091525
ENSG00000183486	MX2	21:41361999-41409393	61.723988	49.04036675	1.399637292	0.000209917	0.009244993
ENSG00000229453	SPINK8	3:48306842-48329316	0.302927	0.04642125	3.891329991	0.000210631	0.009262291
ENSG00000268361	L34079.1	19:43554692-43593036	0.0957625	0	11.36319266	0.000212711	0.009331681
ENSG00000055332	EIF2AK2	2:37099210-37157065	17.32394725	11.75582525	1.281698115	0.000215098	0.009425248
ENSG00000113916	BCL6	3:187721377-187745725	90.842269	52.9898595	1.813590214	0.000216619	0.009469567
ENSG00000198835	GJC2	1:228149930-228159826	0.70708175	0.31422775	2.48294578	0.00022073	0.009637927
ENSG00000153012	LGI2	4:24998847-25043359	0	1.10420125	-12.62287346	0.000222383	0.009687339
ENSG00000009307	CSDE1	1:114716913-114758676	44.5043515	45.69309875	1.385458508	0.000225609	0.009804875
ENSG00000270806	C17orf50	17:35760887-35765079	0	0.1290005	-6.942361257	0.00022636	0.009814566
ENSG00000267748	AC011479.1	19:38289151-38304910	0.10960725	0	9.064619277	0.000226722	0.009818823
ENSG00000141562	NARF	17:82458180-82490537	13.32071175	17.0002725	1.452433426	0.000227762	0.009852344
ENSG00000141452	RMC1	18:23503470-23531807	16.33552925	17.29639525	1.355899881	0.000228804	0.009885921
ENSG00000115677	HDLBP	2:241227264-241354009	18.534371	21.93160025	1.324703915	0.000230612	0.009940924
ENSG00000073921	PICALM	11:85957175-86069882	97.49343925	93.20935775	1.253090167	0.000232027	0.009990343
ENSG00000144468	RHBDD1	2:226835247-226999215	19.6623215	12.081325	1.489134825	0.000233909	0.010048075
ENSG00000160282	FTCD	21:46136262-46155579	0	0.058885	-6.663193705	0.000234308	0.010053583
ENSG00000266028	SRGAP2	1:206203345-206464443	13.40752875	11.447944	1.254435235	0.000236504	0.010136108
ENSG00000154822	PLCL2	3:16802651-17090604	22.46122875	19.9204765	1.358195096	0.000237296	0.01015833
ENSG00000153563	CD8A	2:86784610-86808396	2.9667975	24.5128145	-1.927334488	0.00023938	0.010235783
ENSG00000135749	PCNX2	1:232983435-233295725	2.411605	13.4885245	-1.48304664	0.000240709	0.010280784
ENSG00000182240	BACE2	21:41167801-41282530	2.04994575	2.19255475	2.107179522	0.000243003	0.01032502
ENSG00000129244	ATP1B2	17:7646627-7657770	0.822864	0.23501075	3.252302227	0.000242387	0.01032502
ENSG00000197888	UGT2B17	4:68537184-68576351	0.2410355	0	10.69482576	0.000242839	0.01032502
ENSG00000175352	NRIP3	11:8980576-9004049	0.40193075	0.21955425	2.504562216	0.000244451	0.010369079
ENSG00000158850	B4GALT3	1:161171310-161177968	12.44887475	9.1469115	1.558635485	0.000245669	0.010396984
ENSG00000180185	FAHD1	16:1826941-1840207	3.92581325	2.90405325	1.75868501	0.000248401	0.010500667
ENSG00000145888	GLRA1	5:151822513-151924842	0	0.029135	-8.514788849	0.00024881	0.010505992
ENSG00000154114	TBCEL	11:121024072-121090775	6.6185465	4.21983825	1.634237641	0.000255004	0.010743124
ENSG00000141756	FKBP10	17:41812680-41823217	0	0.063765	-6.415377888	0.000262267	0.011024105
ENSG00000127946	HIP1	7:75533298-75738962	7.63144325	6.155964	1.517286918	0.000264961	0.011124778
ENSG00000249437	NAIP	5:70968483-71025114	43.79113075	22.171742	1.944945851	0.000265832	0.011143465
ENSG00000274070	CASTOR2	7:74964818-75024798	4.918107	4.28767225	1.463678622	0.000266517	0.011152314
ENSG00000038945	MSR1	8:16107878-16567490	1.98364	1.24298075	1.612270579	0.000273168	0.011404938
ENSG00000101298	SNPH	20:1266280-1309328	0.2623575	1.7283485	-1.591587165	0.00027766	0.011579467
ENSG00000163421	PROK2	3:71771655-71785206	35.17452	15.0385495	2.758589926	0.000280459	0.011683077
ENSG00000139514	SLC7A1	13:29509414-29595688	3.03453775	3.15711575	1.273223129	0.000281427	0.011710276
ENSG00000139610	CELA1	12:51328443-51346679	0	0.05989525	-7.978098572	0.000282366	0.011736184
ENSG00000168685	IL7R	5:35852695-35879603	19.3110465	126.676383	-1.510753209	0.000289108	0.011989584
ENSG00000065154	OAT	10:124397303-124418976	8.858341	7.16396375	1.705121658	0.000290048	0.012015165
ENSG00000169789	PRY	Y:22490397-22514637	0	0.1320765	-9.423758329	0.000296837	0.012246255
ENSG00000174945	AMZ1	7:2679522-2844398	2.430176	1.78562775	1.614407507	0.000296945	0.012246255
ENSG00000151726	ACSL1	4:184755595-184826818	109.6536893	77.52256025	1.715151235	0.000296295	0.012246255
ENSG00000137207	YIPF3	6:43511832-43516985	24.30938125	22.35827825	1.302463386	0.000298119	0.012267436
ENSG00000140403	DNAJA4	15:78264086-78282196	6.11132675	5.35291475	1.686832198	0.000300522	0.012352635
ENSG00000205726	ITSN1	21:33642400-33899861	2.02523325	1.20319525	1.582326605	0.000302888	0.012436149
ENSG00000109743	BST1	4:15703065-15738313	22.928408	19.14920075	1.442276505	0.000313673	0.012850581
ENSG00000166783	MARF1	16:15594387-15643154	33.14977575	36.2706895	1.102582418	0.000314548	0.012872221
ENSG00000174332	GLIS1	1:53506237-53738106	0	0.013686	-9.395130145	0.000314981	0.012875743
ENSG00000075035	WSCD2	12:108129288-108250537	0	0.08246225	-6.95809053	0.000317284	0.012927217
ENSG00000105063	PPP6R1	19:55229779-55259017	28.5188295	31.05839525	1.271016304	0.000316974	0.012927217
ENSG00000131116	ZNF428	19:43607224-43621012	2.18344675	1.12447275	1.878831107	0.000317106	0.012927217
ENSG00000171357	LURAP1	1:46203334-46221256	0	0.05522225	-7.928551058	0.000320565	0.013018102
ENSG00000111726	CMAS	12:22046218-22065674	6.2697415	5.51205	1.782013096	0.00032317	0.013109572
ENSG00000189221	MAOA	X:43654907-43746824	0.49507725	0.0452285	5.957779114	0.000326379	0.013225296
ENSG00000100427	MLC1	22:50059391-50085902	0.55938525	3.317379	-1.591377694	0.000333822	0.013497447
ENSG00000087076	HSD17B14	19:48813018-48836510	0	0.22472875	-9.727556917	0.000336987	0.013581092
ENSG00000185262	UBALD2	17:76265348-76271298	36.597486	25.08922225	1.228820762	0.000338096	0.013611035
ENSG00000101096	NFATC2	20:51368182-51562831	3.08135675	16.265301	-1.393491262	0.000339437	0.013650215
ENSG00000144118	RALB	2:120240064-120309360	14.738506	13.92779975	1.673561731	0.000343506	0.013784022
ENSG00000122420	PTGFR	1:78303884-78540701	0.0788275	0.00698975	4.472143768	0.000347252	0.013919284
ENSG00000154803	FLCN	17:17212212-17237188	30.79403125	15.7148805	1.900038852	0.00034933	0.013987498
ENSG00000137193	PIM1	6:37170152-37175428	133.898548	104.7847365	1.641686218	0.000349779	0.013990427
ENSG00000147576	ADHFE1	8:66432492-66468907	0.29916375	2.66407575	-2.366419763	0.000351882	0.014051402
ENSG00000103363	ELOB	16:2771414-2777297	41.976482	29.19937225	1.720952956	0.000352438	0.014051402
ENSG00000149735	GPHA2	11:64924602-64935893	1.533945	0.99225175	1.844761984	0.000352337	0.014051402
ENSG00000105647	PIK3R2	19:18153163-18170532	5.72057025	5.4983965	1.856737612	0.00035287	0.014053533
ENSG00000091106	NLRC4	2:32190456-32265732	10.099504	7.0132455	1.706101407	0.000357969	0.014195728
ENSG00000174485	DENND4A	15:65658046-65792293	18.890217	19.03010725	1.331456358	0.000358894	0.014217259
ENSG00000157350	ST3GAL2	16:70374083-70439237	22.41692975	22.98401725	1.202204685	0.000369887	0.014621564
ENSG00000110375	UPK2	11:118898258-118988298	0.57542425	2.85259725	-1.248368904	0.00037181	0.014681938
ENSG00000138738	PRDM5	4:120684919-120922870	2.6412795	1.1772655	2.145371554	0.000374953	0.014790349
ENSG00000137501	SYTL2	11:85694224-85811159	2.0226105	12.0393735	-1.724936514	0.000375636	0.014801555
ENSG00000152778	IFIT5	10:89414568-89420997	12.44436075	8.42335775	1.399752648	0.000377591	0.01486285
ENSG00000198734	F5	1:169511953-169586588	2.804823	1.8264295	1.913260065	0.000378968	0.01490125
ENSG00000244509	APOBEC3C	22:39014257-39020352	9.68675375	9.01404175	1.265149111	0.000394302	0.015406404
ENSG00000089127	AC004551.1	12:112906783-112933222	47.77416525	22.84366425	1.981579105	0.000397879	0.015529831
ENSG00000088827	SIGLEC1	20:3686970-3707128	2.5218395	1.24686325	1.845384506	0.000402563	0.015696138
ENSG00000165304	MELK	9:36572862-36677683	0.4566435	0.487492	1.736897894	0.000404908	0.015754526
ENSG00000102384	CENPI	X:101098218-101163681	1.135985	0.76986075	1.856576643	0.000404753	0.015754526
ENSG00000176049	JAKMIP2	5:147585438-147782775	0.06968175	1.14285675	-1.948952115	0.000407531	0.015839992
ENSG00000165006	UBAP1	9:34173478-34252523	20.196758	17.72649975	1.264783747	0.000424694	0.016452361
ENSG00000175582	RAB6A	11:73675638-73761137	12.853083	11.87654925	1.44843848	0.000426599	0.016494857
ENSG00000241489	AC244197.3	X:149477104-149540926	1.2341605	7.1976915	-2.699131426	0.000429661	0.01657877
ENSG00000115085	ZAP70	2:97713560-97739862	9.2109615	51.223446	-1.477671104	0.000435039	0.016768847
ENSG00000135776	ABCB10	1:229516582-229558707	8.9340415	7.71241925	1.473716227	0.000435509	0.01676957
ENSG00000198075	SULT1C4	2:108377911-108388989	0	0.736673	-10.11366126	0.000440268	0.016865448
ENSG00000162739	SLAMF6	1:160485030-160523262	2.72904675	13.79532975	-1.259227025	0.000438686	0.016865448
ENSG00000100897	DCAF11	14:24114195-24125242	16.63928475	14.971837	1.212004833	0.000440207	0.016865448
ENSG00000284057	AP001273.2	11:93741664-93812378	0.02982625	0	10.56184039	0.000439976	0.016865448
ENSG00000141664	ZCCHC2	18:62523007-62587709	26.91306025	16.7163575	1.492309142	0.000441567	0.016880386
ENSG00000244588	RAD21L1	20:1226056-1296421	0.195137	1.48013575	-1.620694458	0.000442161	0.016885719
ENSG00000189269	DRICH1	22:23608452-23632321	0	0.15280375	-9.190236146	0.000447763	0.017012231
ENSG00000156298	TSPAN7	X:38561370-38688920	1.45312975	0.4549935	3.004595775	0.000450455	0.017093685
ENSG00000143546	S100A8	1:153390032-153391073	678.8869858	331.3344003	2.458264599	0.00045502	0.017200031
ENSG00000128594	LRRC4	7:127652155-128093879	12.335617	9.94522125	1.191849752	0.000470462	0.017712309
ENSG00000087301	TXNDC16	14:52430596-52552522	2.93824	2.6377005	1.311974899	0.00047268	0.017759199
ENSG00000277443	MARCKS	6:113857345-113863475	17.7851615	15.93925425	1.298148374	0.000473328	0.017765563
ENSG00000121577	POPDC2	3:119636457-119677454	0.62716825	1.9398395	-2.507580448	0.000478248	0.01791404
ENSG00000132522	GPS2	17:7307982-7315564	16.61526225	14.8533255	1.437265805	0.000488162	0.018230267
ENSG00000265590	C21orf59-TCP10L	21:32578822-32612281	0	0.09643825	-9.352155432	0.000491778	0.018310118
ENSG00000169432	SCN9A	2:166195185-166376001	0.76614	0.30305025	2.138150008	0.000492563	0.018320986
ENSG00000111816	FRK	6:115931149-116060891	0	0.00595875	-7.502131103	0.000494929	0.01835386
ENSG00000163958	ZDHHC19	3:196197452-196211437	3.59208975	0.15251225	5.300705851	0.000494834	0.01835386
ENSG00000101440	ASIP	20:34194569-34269344	0	0.036147	-9.034420612	0.000496769	0.018394884
ENSG00000114638	UPK1B	3:119173517-119205143	0.02243425	0	8.78061838	0.000501056	0.01848086
ENSG00000178104	PDE4DIP	1:148808181-149048286	1.19711775	4.57722375	-1.260495202	0.000502254	0.018496281
ENSG00000141965	FEM1A	19:4791681-4801273	5.80939725	5.5567315	1.291271012	0.000504571	0.018563227
ENSG00000010030	ETV7	6:36354091-36387800	7.00452975	1.52588225	2.620957641	0.000507947	0.018650502
ENSG00000112308	C6orf62	6:24704861-24720806	45.99659825	46.66244275	1.09797502	0.000509829	0.018701113
ENSG00000121691	CAT	11:34438934-34472060	44.28176325	47.89511675	1.328096671	0.000517046	0.018872675
ENSG00000166265	CYYR1	21:26466209-26573255	0.11378275	0.07468275	2.269079554	0.000516795	0.018872675
ENSG00000100053	CRYBB3	22:25199858-25207359	0	0.126706	-7.380245986	0.000523081	0.019074244
ENSG00000132530	XAF1	17:6755447-6775647	20.09550225	10.97269325	1.483993841	0.000525188	0.0191323
ENSG00000072858	SIDT1	3:113532296-113629578	5.062241	21.4637125	-1.232302161	0.000528158	0.019202844
ENSG00000160345	C9orf116	9:135495181-135501734	0	0.14641875	-6.447195303	0.000537729	0.019493584
ENSG00000115828	QPCT	2:37342827-37373322	15.17224475	11.781458	1.554179795	0.000542796	0.019658105
ENSG00000168824	NSG1	4:4348140-4422520	0.34253875	3.715062	-2.053832709	0.000545078	0.019721524
ENSG00000157985	AGAP1	2:235494043-236131800	0.4623	3.209108	-2.117352512	0.000546284	0.01974593
ENSG00000075290	WNT8B	10:100463041-100483744	0	0.0356715	-7.431056379	0.000549217	0.019828199
ENSG00000162415	ZSWIM5	1:45016399-45306209	0.06518	0.49841575	-1.746154927	0.000549627	0.019828199
ENSG00000084693	AGBL5	2:27042364-27071766	5.309789	5.62415625	1.459281054	0.000564605	0.020270144
ENSG00000179564	LSMEM2	3:50279087-50292432	0.930182	0.6269335	1.849009883	0.000568366	0.020385484
ENSG00000167434	CA4	17:60149942-60177666	6.15086525	3.04256475	2.21674821	0.000572326	0.0205077
ENSG00000152495	CAMK4	5:111223653-111494886	2.161567	9.396444	-1.200311625	0.000580312	0.020753836
ENSG00000113742	CPEB4	5:173888349-173961980	20.8001335	18.32540025	1.328690781	0.000580277	0.020753836
ENSG00000175471	MCTP1	5:94703741-95284575	15.95687775	11.49561675	1.446431876	0.000582292	0.020784648
ENSG00000070540	WIPI1	17:68420948-68457513	10.35382225	9.64345825	1.371416592	0.00058535	0.020873731
ENSG00000105374	NKG7	19:51371606-51372701	23.00334525	151.237995	-1.558200096	0.00058801	0.020888393
ENSG00000153827	TRIP12	2:229763838-229923239	32.57151025	37.08399925	1.157793438	0.000586879	0.020888393
ENSG00000156414	TDRD9	14:103928456-104052667	2.84374225	0.90703325	2.938810562	0.000587226	0.020888393
ENSG00000106780	MEGF9	9:120600811-120714470	32.8773225	30.867233	1.166719746	0.00058969	0.020928081
ENSG00000126262	FFAR2	19:35443907-35453473	77.49073125	52.65064875	1.461821733	0.000592656	0.020953294
ENSG00000177294	FBXO39	17:6776215-6797101	0.34796425	0.10249775	2.612971393	0.000591354	0.020953294
ENSG00000272772	AC104109.3	5:134167170-134226071	0.0345685	0	10.20222324	0.000593511	0.020963571
ENSG00000180089	TMEM86B	19:55226639-55229264	6.260786	3.51329325	2.089485582	0.000603409	0.021292932
ENSG00000154310	TNIK	3:171058414-171460408	2.49304775	8.91572075	-1.235776413	0.000606225	0.021372009
ENSG00000166527	CLEC4D	12:8509475-8532796	3.706052	2.0822925	2.194611185	0.000627704	0.022045595
ENSG00000069667	RORA	15:60488284-61229302	6.72769975	34.21237675	-1.335464375	0.000630359	0.022109109
ENSG00000162728	KCNJ9	1:160081538-160090563	0	0.0304055	-6.117131194	0.000635247	0.02222646
ENSG00000277481	PKD1L3	16:71895518-71999978	1.455235	1.3734685	1.191362537	0.000636174	0.02223796
ENSG00000109927	TECTA	11:121101173-121191493	0.23743375	0.135774	2.103214268	0.000638279	0.022290565
ENSG00000160185	UBASH3A	21:42403447-42447684	2.23647375	12.016857	-1.475797459	0.000643472	0.022450817
ENSG00000145147	SLIT2	4:20251905-20620561	0.0470965	0	9.732672849	0.00064447	0.022464542
ENSG00000092841	MYL6	12:56158161-56163496	87.24383275	74.2230375	1.411298153	0.000646889	0.022487147
ENSG00000090889	KIF4A	X:70290104-70420886	0.1278055	0.060088	2.153507867	0.000646934	0.022487147
ENSG00000257767	AC002996.1	12:111753890-111791418	0.07587225	0	9.729765587	0.00064671	0.022487147
ENSG00000101224	CDC25B	20:3786772-3806121	4.410576	23.58322425	-1.212650005	0.00064966	0.022532877
ENSG00000214279	SCART1	10:133453928-133523558	0.17811225	2.2294685	-2.041148365	0.000654298	0.022658345
ENSG00000170271	FAXDC2	5:154818492-154876652	32.08278625	19.3481595	1.823452555	0.000657315	0.022741617
ENSG00000100364	KIAA0930	22:45190338-45240769	11.112461	10.483036	1.274193591	0.000662898	0.022862012
ENSG00000128512	DOCK4	7:111726110-112206411	10.898587	7.24721175	1.399528589	0.000665061	0.022862012
ENSG00000153814	JAZF1	7:27830573-28180795	25.35121275	16.693201	1.413830161	0.000665101	0.022862012
ENSG00000152229	PSTPIP2	18:45983536-46072272	27.76569325	13.52118275	1.686358259	0.000662422	0.022862012
ENSG00000128918	ALDH1A2	15:57953424-58506971	4.134546	3.015276	1.769604155	0.000664303	0.022862012
ENSG00000104213	PDGFRL	8:17576433-17644071	0	0.03360225	-8.826687692	0.000666521	0.022889631
ENSG00000206560	ANKRD28	3:15657895-15859771	91.33958975	61.8747335	1.370502252	0.000668024	0.022920061
ENSG00000099875	MKNK2	19:2037465-2051244	37.775624	38.37353975	1.158540912	0.00067678	0.023177675
ENSG00000188404	SELL	1:169690665-169711702	198.58609	171.0696603	1.226052435	0.000679152	0.023237519
ENSG00000196177	ACADSB	10:123008979-123058311	0.67707875	2.209919	-1.616619598	0.000681719	0.023282471
ENSG00000213809	KLRK1	12:10372353-10391874	1.65415125	8.60547275	-1.296242438	0.000683553	0.023323575
ENSG00000144228	SPOPL	2:138501801-138613860	6.3813745	6.81844275	1.181858529	0.000686803	0.023391605
ENSG00000173992	CCS	11:66593153-66606019	10.171004	8.42721975	1.481371513	0.000688046	0.023412462
ENSG00000145808	ADAMTS19	5:129460281-129738683	0.05012075	0	9.670350333	0.00068967	0.023446245
ENSG00000157036	EXOG	3:38496127-38542217	1.78726	6.5712465	-1.696396092	0.00069235	0.023515852
ENSG00000106070	GRB10	7:50590063-50793462	3.2125905	1.8505035	1.818019779	0.00069312	0.023520513
ENSG00000182183	SHISAL2A	1:52633168-52695295	2.71937825	11.452685	-1.432289128	0.000694543	0.023547303
ENSG00000145428	RNF175	4:153710125-153760235	1.0549015	0.32737275	2.224736402	0.000696322	0.023586085
ENSG00000231887	PRH1	12:10824960-11171608	2.02075425	7.49956575	-1.208933658	0.00070094	0.023720899
ENSG00000134755	DSC2	18:31058840-31102522	4.2725405	3.063276	1.499446183	0.000703811	0.023796353
ENSG00000168062	BATF2	11:64987945-64997018	8.32471125	1.85190025	2.668765028	0.000709135	0.023932816
ENSG00000159339	PADI4	1:17308195-17364004	18.62343375	15.461912	1.377175652	0.000713047	0.023956064
ENSG00000159214	CCDC24	1:43991359-44031603	0.64141575	0.8613895	1.909885286	0.000712368	0.023956064
ENSG00000182866	LCK	1:32251239-32286165	7.51602975	37.66944125	-1.282919008	0.000722362	0.024163716
ENSG00000108819	PPP1R9B	17:50133737-50150677	35.042541	36.85993375	1.074408996	0.000723726	0.024163716
ENSG00000174705	SH3PXD2B	5:172325000-172454525	0.19014575	0.146925	2.145462208	0.000723022	0.024163716
ENSG00000141314	RHBDL3	17:32265832-32324659	0.01376725	0	8.190818335	0.000721923	0.024163716
ENSG00000104918	RETN	19:7669049-7670455	6.658025	1.80640125	3.438129777	0.000725292	0.024192469
ENSG00000203666	EFCAB2	1:244969506-245127466	1.90050625	1.31652425	2.049883454	0.000727584	0.024247151
ENSG00000150687	PRSS23	11:86791059-86952910	0.471438	4.60311475	-2.244634097	0.000731151	0.024328511
ENSG00000119801	YPEL5	2:30146941-30160533	18.5414065	20.7168505	1.223318273	0.000731965	0.024328511
ENSG00000104059	FAM189A1	15:29119103-29570723	0.0796635	0.418894	-3.366242665	0.000734269	0.024382465
ENSG00000011201	ANOS1	X:8528874-8732137	0.1124515	0.02212825	4.205984867	0.000737895	0.024480989
ENSG00000137575	SDCBP	8:58552924-58582859	78.924308	75.61217675	1.383945262	0.00073951	0.02450608
ENSG00000107262	BAG1	9:33246848-33264720	50.2215525	34.368224	1.853237467	0.00074164	0.024539515
ENSG00000188042	ARL4C	2:234493041-234497081	6.8071985	35.22420175	-1.336593385	0.00074319	0.024568908
ENSG00000166405	RIC3	11:8105153-8169055	0.842333	5.087895	-1.55747528	0.000746233	0.024625682
ENSG00000121957	GPSM2	1:108875350-108934545	1.90374125	1.845945	1.445497926	0.000753766	0.024830184
ENSG00000183578	TNFAIP8L3	15:51056598-51105276	0.03494225	0	10.00758448	0.000759031	0.024959366
ENSG00000158825	CDA	1:20588710-20618903	23.520497	19.29791175	1.386216187	0.000760185	0.024975187
ENSG00000146090	RASGEF1C	5:180100795-180209211	0.013734	0	8.441508122	0.000769268	0.025201001
ENSG00000181029	TRAPPC5	19:7680833-7687703	16.908873	6.0953305	1.476948683	0.000776772	0.025407837
ENSG00000005469	CROT	7:87345681-87399795	0.82008775	4.1680585	-1.266903305	0.000780882	0.025483845
ENSG00000167244	IGF2	11:2129112-2141238	0.45933025	0.118217	2.85410584	0.000779796	0.025483845
ENSG00000222047	C10orf55	10:73909969-73922777	0.021582	0	6.950863882	0.000791907	0.025789374
ENSG00000179532	DNHD1	11:6497260-6593758	1.02450325	6.476999	-1.22222075	0.000793443	0.025816758
ENSG00000129657	SEC14L1	17:77088749-77217101	54.4951915	56.6736745	1.1925801	0.000797612	0.025855939
ENSG00000159352	PSMD4	1:151254703-151267479	27.3751395	27.00448075	1.266406502	0.000798126	0.025855939
ENSG00000148288	GBGT1	9:133152948-133163933	13.27860725	10.62024825	1.5130993	0.000797917	0.025855939
ENSG00000127954	STEAP4	7:88270892-88306891	31.2293615	26.7258955	1.312510738	0.000806	0.026020296
ENSG00000153283	CD96	3:111292719-111671702	2.69724275	12.91270925	-1.320083101	0.000807828	0.026024089
ENSG00000137177	KIF13A	6:17759183-17988102	10.7219675	9.4813775	1.2458405	0.000808219	0.026024089
ENSG00000169136	ATF5	19:49906700-49933935	8.897076	3.38960775	1.822395807	0.00080738	0.026024089
ENSG00000198821	CD247	1:167430640-167518610	5.91366775	32.98497	-1.512610291	0.000819948	0.026310571
ENSG00000160883	HK3	5:176880869-176899346	42.8820815	29.50802275	1.836792272	0.000821335	0.026332331
ENSG00000106263	EIF3B	7:2354086-2380745	15.39573025	18.282938	1.239849787	0.000827257	0.026476491
ENSG00000203805	PLPP4	10:120456954-120589855	0.01445025	0	9.907360753	0.000837049	0.026743808
ENSG00000145555	MYO10	5:16661907-16936288	0.2701085	0.158445	2.59135475	0.000840801	0.026817569
ENSG00000171051	FPR1	19:51745172-51804110	181.7531168	147.154579	1.339124644	0.000845221	0.026935432
ENSG00000260914	AC026464.4	16:69299682-69322700	0.0627895	0	9.891001495	0.000849794	0.027057962
ENSG00000033627	ATP6V0A1	17:42458844-42522611	15.6481435	14.10405825	1.136136889	0.000861618	0.027364094
ENSG00000120158	RCL1	9:4792944-4885917	4.757164	4.2613625	1.456373974	0.000863522	0.027377774
ENSG00000275572	GRIFIN	7:2474844-2476894	0	0.1783105	-6.044857322	0.000865594	0.027420063
ENSG00000165185	KIAA1958	9:112486847-112669397	1.442479	1.3652505	1.276710934	0.000872302	0.027585532
ENSG00000094841	UPRT	X:75156388-75331175	0.97895075	2.6816715	-1.659901313	0.000873924	0.027613316
ENSG00000073861	TBX21	17:47733236-47746122	3.28821625	19.7555295	-1.708749446	0.000883054	0.027854446
ENSG00000198019	FCGR1B	1:121087345-121096310	40.1809405	16.72402025	1.956535308	0.000882374	0.027854446
ENSG00000171914	TLN2	15:62390526-62844631	0.3829735	0.26200375	2.218373034	0.000889528	0.028034858
ENSG00000106086	PLEKHA8	7:30027404-30130483	0.80066	2.9326535	-1.722412863	0.000890907	0.028054495
ENSG00000100116	GCAT	22:37807905-37817176	2.4723705	1.46978975	2.268479498	0.000895211	0.028142352
ENSG00000004897	CDC27	17:47117703-47189422	12.43976075	11.414165	1.252087287	0.000899539	0.028254497
ENSG00000076984	MAP2K7	19:7903843-7914478	8.80745625	9.9276355	1.371538881	0.000906131	0.028437515
ENSG00000153317	ASAP1	8:130052104-130443674	26.857859	21.35461075	1.265143795	0.000907207	0.028447259
ENSG00000180251	SLC9A4	2:102473303-102533972	0.01557625	0	8.240324147	0.000915353	0.028630207
ENSG00000185842	DNAH14	1:224896262-225399292	0.21241625	0.11309225	1.56184756	0.000924592	0.028846336
ENSG00000163625	WDFY3	4:84669610-84966729	24.7801145	21.46833325	1.47855779	0.000926253	0.028873904
ENSG00000104490	NCALD	8:101686542-102124907	1.5147285	9.97206525	-1.61605665	0.000928462	0.028918505
ENSG00000213088	ACKR1	1:159203307-159206500	2.757838	0.99152125	2.719096163	0.000932665	0.029025097
ENSG00000172116	CD8B	2:86810950-86861924	1.2737775	7.38395075	-1.59798437	0.000938225	0.029129761
ENSG00000156804	FBXO32	8:123497889-123541206	0.62802	3.66893675	-1.472779266	0.00093838	0.029129761
ENSG00000197249	SERPINA1	14:94376747-94390693	141.8421985	109.4809093	1.347967414	0.00094161	0.029181281
ENSG00000167476	JSRP1	19:2252252-2269759	5.4316395	4.10628275	1.666930117	0.000941052	0.029181281
ENSG00000140749	IGSF6	16:21585744-21656147	10.83119875	8.5406015	1.452220468	0.000943844	0.029201795
ENSG00000076944	STXBP2	19:7636881-7647873	41.76122425	44.60989	1.217970987	0.00094832	0.029291494
ENSG00000127152	BCL11B	14:99169287-99272197	2.790627	14.28252525	-1.254045939	0.000950636	0.029314301
ENSG00000100504	PYGL	14:50857891-50944483	60.0225025	46.3071325	1.52176361	0.000959076	0.029501119
ENSG00000271503	CCL5	17:35871491-35880793	7.3973815	51.321745	-1.632559599	0.000968028	0.029702722
ENSG00000134243	SORT1	1:109309568-109397918	10.513302	8.0343265	1.409014088	0.000969005	0.029708154
ENSG00000173890	GPR160	3:170037995-170181736	5.24198	4.2083045	1.354295229	0.000988368	0.030251878
ENSG00000149131	SERPING1	11:57597387-57614853	12.17408575	3.0793435	2.186380785	0.000992647	0.030357831
ENSG00000145832	SLC25A48	5:135579202-135889770	0.0169755	0	8.087731111	0.001000826	0.030582822
ENSG00000118520	ARG1	6:131573144-131584485	4.308736	1.2365415	3.037068213	0.001005399	0.030697288
ENSG00000143164	DCAF6	1:167935783-168075843	10.0667765	10.7319505	1.340259345	0.00101091	0.030814915
ENSG00000111335	OAS2	12:112978395-113011723	29.48980475	16.5645255	1.602948535	0.001010135	0.030814915
ENSG00000196946	ZNF705A	12:8157034-8188537	0.02074075	0	7.102118163	0.001015827	0.030939428
ENSG00000263465	SRSF8	11:95067045-95071224	12.44194625	9.5941285	1.392742488	0.001019967	0.031014674
ENSG00000256188	TAS2R30	12:11132958-11146463	0.08412775	1.70757875	-3.679019489	0.001038353	0.031522161
ENSG00000188229	TUBB4B	9:137241287-137243707	16.996306	15.6461705	1.324279988	0.001051078	0.031804524
ENSG00000178342	KCNG2	18:79863668-79951655	1.522528	1.066311	1.7165426	0.001056021	0.03192808
ENSG00000151948	GLT1D1	12:128841559-128984968	30.1302375	25.287447	1.412133608	0.001065515	0.032140416
ENSG00000246705	H2AFJ	12:14774383-14778002	10.51867525	5.85329975	1.997416892	0.001065638	0.032140416
ENSG00000205111	CDKL4	2:39175646-39229588	0	0.03718775	-8.475390167	0.001075692	0.03231251
ENSG00000167900	TK1	17:78173586-78187233	2.254888	1.70174575	1.677907955	0.001075515	0.03231251
ENSG00000138376	BARD1	2:214725646-214809683	3.0924485	2.834984	1.370499102	0.001081106	0.032448913
ENSG00000284512	AC092718.8	16:81022316-81096284	0.0265875	0	9.197281198	0.001091123	0.032696729
ENSG00000076555	ACACB	12:109116595-109268226	0.781063	4.78159975	-1.358499801	0.001094353	0.032745573
ENSG00000112304	ACOT13	6:24667035-24720859	1.43184725	1.711158	1.207424636	0.001095311	0.032745573
ENSG00000101057	MYBL2	20:43667019-43716495	1.41880725	1.0648265	1.480227795	0.001095397	0.032745573
ENSG00000284395	AL032819.3	16:1431035-1433397	0	0.235959	-7.116773292	0.001098609	0.032762541
ENSG00000150637	CD226	18:69752157-69961803	2.34729675	11.9487815	-1.153730092	0.00110259	0.032828558
ENSG00000021461	CYP3A43	7:99828013-99866102	0.0187625	0	8.178538659	0.001108504	0.032978231
ENSG00000132972	RNF17	13:24764169-24879921	0	0.02176875	-8.642772405	0.00112339	0.033314391
ENSG00000070669	ASNS	7:97851677-97872542	1.271374	5.02086825	-1.571965308	0.001133666	0.033562046
ENSG00000134470	IL15RA	10:5943639-5978187	4.053137	4.47744675	1.442848865	0.001147478	0.033920431
ENSG00000167986	DDB1	11:61299451-61342596	32.283498	34.4932475	1.4413717	0.001153476	0.034070636
ENSG00000176601	MAP3K19	2:134964485-135047468	0	0.0397605	-7.06533364	0.001160316	0.034245459
ENSG00000156453	PCDH1	5:141853111-141879246	1.17681325	0.5398045	2.466122493	0.001163611	0.034315439
ENSG00000196547	MAN2A2	15:90902218-90922584	20.25254	23.642442	1.340181507	0.001167727	0.03438225
ENSG00000203499	IQANK1	8:143734140-143790644	0.02278375	0	8.328691255	0.001167455	0.03438225
ENSG00000136274	NACAD	7:45080437-45088969	0	0.046604	-5.97905415	0.001173837	0.034501121
ENSG00000119522	DENND1A	9:123379654-123930152	11.87749325	11.645664	1.050527673	0.00117455	0.034501121
ENSG00000166171	DPCD	10:101570560-101609662	5.15503025	3.48881675	1.718943018	0.001173527	0.034501121
ENSG00000124203	ZNF831	20:59123381-59259113	2.684268	13.94763975	-1.395620785	0.001176983	0.034545297
ENSG00000071205	ARHGAP10	4:147732063-148072780	0.668376	3.67718	-1.479286711	0.001188095	0.034734246
ENSG00000137968	SLC44A5	1:75202131-75611116	0	0.00973125	-8.395026044	0.001196316	0.034864869
ENSG00000167680	SEMA6B	19:4542593-4559684	0.35993025	0.16428125	2.556620723	0.001195657	0.034864869
ENSG00000103549	RNF40	16:30761745-30776307	10.259143	15.88560725	1.279625239	0.001203425	0.035017125
ENSG00000168280	KIF5C	2:148875227-149027118	0.16800225	1.473001	-1.653819675	0.001211504	0.035151424
ENSG00000143543	JTB	1:153974269-153977674	25.20644325	25.897288	1.08051202	0.001216164	0.035222319
ENSG00000111906	HDDC2	6:125219962-125302078	1.24165725	6.0093625	-1.378301075	0.001219722	0.035288027
ENSG00000163823	CCR1	3:46201711-46208313	21.66229325	20.39864675	1.114297657	0.001228134	0.035430901
ENSG00000090376	IRAK3	12:66188879-66254622	16.9624475	13.017704	1.492332187	0.001235492	0.035560349
ENSG00000101052	IFT52	20:43590931-43647296	5.740236	5.54686325	1.564178869	0.00123411	0.035560349
ENSG00000185480	PARPBP	12:102120185-102197520	0.86352125	0.779296	1.611422549	0.00123647	0.035560943
ENSG00000166313	APBB1	11:6395124-6419414	1.50964075	8.1324555	-1.32254837	0.001244187	0.03575522
ENSG00000180596	HIST1H2BC	6:26086040-26123926	56.82373975	70.631419	1.094840904	0.001246304	0.035763697
ENSG00000139132	FGD4	12:32399529-32646050	6.93593525	7.869816	2.225069505	0.001249805	0.035833516
ENSG00000240720	LRRD1	7:92141643-92179531	0	0.0261675	-6.077296129	0.001253548	0.035913126
ENSG00000203710	CR1	1:207496147-207737918	27.47819925	18.994375	1.733834254	0.001256692	0.035975484
ENSG00000109674	NEIL3	4:177309874-177362936	0.9204815	0.712149	1.731812126	0.001268928	0.03626986
ENSG00000186431	FCAR	19:54874235-54891420	14.83449975	9.6693625	1.840319831	0.001274043	0.036388076
ENSG00000160856	FCRL3	1:157674321-157700769	2.04376775	8.36769325	-1.223771108	0.001276882	0.036413194
ENSG00000205336	ADGRG1	16:57610652-57665580	3.71295575	25.79077775	-1.896044934	0.001279715	0.036462424
ENSG00000141736	ERBB2	17:39687914-39730523	1.0319885	4.66686575	-1.89795564	0.001283942	0.036530402
ENSG00000008517	IL32	16:3065297-3087359	15.52249825	77.98762425	-1.179743345	0.001285823	0.036555948
ENSG00000149548	CCDC15	11:124954121-125041489	0.98795675	0.978639	1.208114382	0.001288375	0.036572513
ENSG00000258989	AL355916.3	14:61529128-61657964	0	0.04573425	-10.35021744	0.001294108	0.036651281
ENSG00000100554	ATP6V1D	14:67294371-67360265	9.39774525	10.798394	1.257174944	0.001293143	0.036651281
ENSG00000095777	MYO3A	10:25934229-26212532	0	0.00351275	-7.191259712	0.001296732	0.036697622
ENSG00000173744	AGFG1	2:227472132-227561214	6.65825375	6.831892	1.440285575	0.001301078	0.036792586
ENSG00000285458	AC093827.5	4:86886472-87084153	1.4624035	1.20937625	1.417336264	0.001306273	0.036868757
ENSG00000102230	PCYT1B	X:24558087-24672677	0.4026015	0.24354675	1.670067242	0.001306748	0.036868757
ENSG00000196890	HIST3H2BB	1:228458107-228460470	4.213642	2.84013475	1.791199712	0.001313628	0.036950632
ENSG00000138756	BMP2K	4:78776342-78916372	16.275896	16.54834475	1.215676051	0.001314899	0.036958417
ENSG00000076043	REXO2	11:114439386-114450279	9.1496075	7.71100875	1.637067605	0.001320711	0.037093709
ENSG00000128536	CDHR3	7:105876796-106036432	0.473252	3.2725705	-1.536657046	0.001330372	0.037308649
ENSG00000165030	NFIL3	9:91404874-91423832	14.69615475	11.13884375	1.37415623	0.001333034	0.037355101
ENSG00000182795	C1orf116	1:207018522-207032756	0.360084	0.12196875	2.890522282	0.001338052	0.037430355
ENSG00000145384	FABP2	4:119317250-119322390	0.08636975	0	8.2950386	0.001339748	0.037430355
ENSG00000063245	EPN1	19:55675226-55709858	7.88696425	7.20095525	1.051567785	0.001342652	0.037455154
ENSG00000145491	ROPN1L	5:10441524-10472029	5.8196215	4.34319525	1.609052832	0.001341842	0.037455154
ENSG00000163220	S100A9	1:153357854-153361023	909.393959	703.606941	1.696015293	0.001344929	0.03749053
ENSG00000138496	PARP9	3:122523625-122564577	38.32508675	26.383772	1.279914	0.001348555	0.037535277
ENSG00000130956	HABP4	9:96450169-96491336	0.42798625	2.75671675	-1.381356878	0.001353923	0.037656488
ENSG00000125900	SIRPD	20:1531547-1557705	2.2767275	2.10822875	1.324132201	0.001358137	0.037717235
ENSG00000105717	PBX4	19:19561707-19618693	0.682934	4.8987695	-1.500511263	0.001369991	0.03793303
ENSG00000025039	RRAGD	6:89364636-89412270	2.971403	2.986238	1.158051883	0.001373916	0.037956843
ENSG00000137628	DDX60	4:168216294-168318804	16.24640575	9.87122325	1.380222082	0.001376561	0.038001668
ENSG00000172354	GNB2	7:100673567-100679174	60.67848	64.7862235	1.111817638	0.001386893	0.038201745
ENSG00000062038	CDH3	16:68636189-68722616	0	0.02443425	-6.889002773	0.001392376	0.038296
ENSG00000188011	RTP5	2:241869600-241873823	0.0044375	0.20956775	-4.3836094	0.001396732	0.038313302
ENSG00000100330	MTMR3	22:29883155-30030866	28.149812	30.44137625	1.100891957	0.001396745	0.038313302
ENSG00000101307	SIRPB1	20:1563521-1620061	31.25995225	31.91283825	1.13350645	0.001397129	0.038313302
ENSG00000059122	FLYWCH1	16:2911937-2951208	2.024675	12.1503495	-1.349691143	0.001400386	0.038374296
ENSG00000065970	FOXJ2	12:8032716-8055517	4.338812	4.7460875	1.140323453	0.001411229	0.038614457
ENSG00000163803	PLB1	2:28457145-28644142	4.722014	3.531113	2.373382811	0.001414083	0.038664086
ENSG00000126107	HECTD3	1:45002540-45011324	7.43768725	7.6719065	1.293369608	0.001423907	0.038875493
ENSG00000068781	STON1-GTF2A1L	2:48529925-48776517	0	0.010952	-6.767142392	0.001432488	0.038979578
ENSG00000171243	SOSTDC1	7:16461481-16530580	0.02009975	0	9.34411009	0.001429831	0.038979578
ENSG00000100453	GZMB	14:24630954-24634267	2.93916025	17.618088	-1.880744682	0.001437959	0.039081545
ENSG00000198189	HSD17B11	4:87336515-87391188	49.42554475	50.41030425	1.051756549	0.00144286	0.039134167
ENSG00000271092	TMEM56-RWDD3	1:95116944-95247225	26.14226825	11.8038575	2.469312084	0.001460665	0.039559332
ENSG00000177462	OR2T8	1:247911760-247923211	1.66769825	0.50476225	3.08653453	0.001466973	0.039672324
ENSG00000007264	MATK	19:3777970-3802129	2.30853025	14.6428045	-1.665734004	0.001472594	0.039795367
ENSG00000187537	POTEG	14:19402486-19434341	0	0.01924525	-7.027722004	0.001487624	0.040114019
ENSG00000117020	AKT3	1:243488233-243851079	1.946545	9.25678475	-1.201120286	0.001494188	0.040232641
ENSG00000281106	TMEM272	13:51813347-51845177	0.013749	0	7.699397734	0.001503744	0.040431359
ENSG00000285085	AL662884.4	6:32150495-32154777	0	0.14468425	-6.122317403	0.001506769	0.040483373
ENSG00000185989	RASA3	13:113977783-114132623	10.77727325	47.174607	-1.0945468	0.00150832	0.040495781
ENSG00000118564	FBXL5	4:15604539-15686501	89.240143	78.48262425	1.187498621	0.001516523	0.040686626
ENSG00000011422	PLAUR	19:43646095-43670547	25.99554	21.14790025	1.183660407	0.001519029	0.040724443
ENSG00000107485	GATA3	10:8045378-8075198	0.66826175	3.54647	-1.3069007	0.001520353	0.040730556
ENSG00000053524	MCF2L2	3:183178043-183428879	0.4166435	2.2782235	-1.253224619	0.001525743	0.040786737
ENSG00000115271	GCA	2:162267125-162405281	40.59179925	28.82993325	1.538969682	0.001533093	0.040865625
ENSG00000165283	STOML2	9:35099776-35103195	10.9008685	9.70536775	1.545864625	0.001532833	0.040865625
ENSG00000187955	COL14A1	8:120059780-120373573	0.00579575	0	7.693032959	0.001538053	0.040968451
ENSG00000185697	MYBL1	8:66562175-66614247	1.95306975	11.4804045	-1.612747344	0.001550932	0.041252348
ENSG00000113303	BTNL8	5:180899077-180950906	9.46066125	8.73163025	1.234361744	0.001552409	0.041262104
ENSG00000144741	SLC25A26	3:66133610-66395795	0.972116	2.734248	-1.10731179	0.001555196	0.041277124
ENSG00000142173	COL6A2	21:46098097-46132849	0.84931825	5.91038125	-2.026834291	0.00156288	0.041373742
ENSG00000144566	RAB5A	3:19947097-19985175	12.89731975	15.43877225	1.111680515	0.00156329	0.041373742
ENSG00000205250	E2F4	16:67192155-67198918	14.29180425	16.651211	1.348733856	0.001561967	0.041373742
ENSG00000027075	PRKCH	14:61187559-61550976	12.723546	67.37737825	-1.358000923	0.001568597	0.041484642
ENSG00000176771	NCKAP5	2:132671788-133568463	0.00151775	0.0689745	-4.353381425	0.001574344	0.041489001
ENSG00000180573	HIST1H2AC	6:26124145-26143611	38.48335425	37.509391	1.163723929	0.001572086	0.041489001
ENSG00000198814	GK	X:30653359-30731456	29.01809025	20.015052	1.465838603	0.001574184	0.041489001
ENSG00000140563	MCTP2	15:94231538-94483952	25.5770245	23.37335675	1.601990008	0.001573127	0.041489001
ENSG00000101916	TLR8	X:12906620-12923169	25.33610125	21.2612625	1.344355269	0.001580134	0.041586594
ENSG00000116688	MFN2	1:11980181-12013514	14.40202275	13.96973425	1.289950286	0.001588142	0.041763761
ENSG00000159618	ADGRG5	16:57542643-57607371	1.94572275	8.789145	-1.216089653	0.001592041	0.041836669
ENSG00000011028	AC080038.1	17:62627670-62693597	13.73822075	5.37914725	2.576500066	0.001613165	0.042272196
ENSG00000121858	TNFSF10	3:172496879-172523475	35.704348	26.3205715	1.220805544	0.001617683	0.042360729
ENSG00000281887	GIMAP1-GIMAP5	7:150716668-150743646	0.0555195	0	8.808260027	0.001618914	0.042363113
ENSG00000102524	TNFSF13B	13:108218392-108308484	20.72801425	14.2414645	1.662251415	0.001623416	0.042421155
ENSG00000102385	DRP2	X:101219769-101264497	0.004475	0	6.624435897	0.001626968	0.042484099
ENSG00000115107	STEAP3	2:119223831-119265652	1.07610725	0.808017	1.49177237	0.001634327	0.042616379
ENSG00000187554	TLR5	1:223108954-223143248	13.69329	10.21113425	1.472894555	0.001637165	0.04263053
ENSG00000177868	SVBP	1:42807052-42817397	3.61499675	2.11099275	1.942590149	0.001636357	0.04263053
ENSG00000137709	POU2F3	11:120236640-120319945	0.009026	0	6.571415432	0.001642631	0.042713006
ENSG00000174738	NR1D2	3:23945286-23980617	2.112043	10.15314275	-1.146425448	0.001647415	0.042807456
ENSG00000149380	P4HA3	11:74225226-74311640	0.44744325	0.238959	2.299609017	0.001649578	0.042833702
ENSG00000197713	RPE	2:210002565-210022260	3.024368	15.8314085	-1.222265787	0.001655944	0.042910151
ENSG00000132507	EIF5A	17:7306999-7312463	53.05008775	50.22588425	1.223877103	0.001657142	0.042910151
ENSG00000177191	B3GNT8	19:41419771-41429580	7.325299	5.83050575	1.272448628	0.00165687	0.042910151
ENSG00000136542	GALNT5	2:157257705-157318491	0.288852	0.217984	2.308347101	0.0016622	0.042981236
ENSG00000228049	POLR2J2	7:102665368-102671629	0.07819625	0	7.657190791	0.001679006	0.043355455
ENSG00000101210	EEF1A2	20:63488014-63499185	0	0.10384625	-6.820642668	0.001684424	0.043374785
ENSG00000151553	FAM160B1	10:114817625-114899832	9.19294475	8.82146625	1.078445012	0.001683381	0.043374785
ENSG00000113368	LMNB1	5:126776623-126837020	15.94648025	12.62443	1.373871006	0.001681717	0.043374785
ENSG00000206549	PRSS50	3:46712115-46812574	0.0152875	0.00074125	5.802618703	0.001683921	0.043374785
ENSG00000205045	SLFN12L	17:35464249-35522379	3.01102875	15.25180875	-1.224114406	0.001695285	0.043624226
ENSG00000158258	CLSTN2	3:139935185-140577397	0	0.001903	-8.100014218	0.001698627	0.043679983
ENSG00000034053	APBA2	15:28884483-29118315	1.9214815	10.93832625	-1.642899316	0.001700241	0.043691265
ENSG00000122574	WIPF3	7:29806486-29917066	0.00516075	0	7.626703244	0.001702734	0.043711182
ENSG00000139233	LLPH	12:66116555-66130750	0	0.31129175	-10.02516262	0.001710308	0.043828714
ENSG00000255221	CARD17	11:105078731-105119800	4.6831795	1.44447175	2.31995927	0.001732578	0.044248665
ENSG00000259511	UBE2Q2L	15:84172490-84182234	0	0.132021	-6.956315833	0.001737091	0.044301195
ENSG00000035862	TIMP2	17:78852977-78925387	7.65959675	7.301999	1.121035219	0.001739972	0.044344221
ENSG00000285551	AC067752.1	10:62520448-62672011	0	0.0130195	-8.076383936	0.001744449	0.044427847
ENSG00000173597	SULT1B1	4:69721167-69787961	10.9815585	9.84847625	1.45795737	0.001766777	0.044904182
ENSG00000244115	DNAJC25-GNG10	9:111631386-111767956	5.15787175	3.8890695	1.328014194	0.001770901	0.044978219
ENSG00000206113	CFAP99	4:2271682-2462942	0.097986	0.536181	-1.486711081	0.001775281	0.045027908
ENSG00000196209	SIRPB2	20:1470741-1491587	19.701323	20.5450535	1.127445053	0.001774923	0.045027908
ENSG00000073331	ALPK1	4:112277756-112442621	43.7107045	33.713492	1.296962317	0.001779774	0.045080333
ENSG00000181036	FCRL6	1:159800511-159826356	2.72174275	20.43822975	-1.640572521	0.001792329	0.045286753
ENSG00000069702	TGFBR3	1:91680343-91906335	1.80641275	10.88843575	-1.500676415	0.00179082	0.045286753
ENSG00000156140	ADAMTS3	4:72280969-72569221	0.0888985	0.006123	5.003247161	0.001807931	0.045545143
ENSG00000130054	FAM155B	X:69505241-69532508	0.0134665	0	7.959688128	0.001806982	0.045545143
ENSG00000139572	GPR84	12:54362445-54364487	1.4079355	0.149188	4.088389327	0.001809935	0.045564753
ENSG00000140090	SLC24A4	14:92322581-92501483	4.47890625	4.07784125	1.397502451	0.001812794	0.0455847
ENSG00000130307	USHBP1	19:17249176-17282786	3.1575605	1.951956	1.940036637	0.001815635	0.0455847
ENSG00000257529	RPL36A-HNRNPH2	X:101391011-101412297	0	0.220916	-9.958127952	0.00181698	0.045587677
ENSG00000096433	ITPR3	6:33620365-33696574	0.94383925	5.168151	-1.332891078	0.001822017	0.045650365
ENSG00000130725	UBE2M	19:58555712-58558960	8.336687	7.71631425	1.377572055	0.001821164	0.045650365
ENSG00000167992	VWCE	11:61252365-61295316	3.405849	2.725376	2.047322586	0.001823164	0.045650365
ENSG00000256771	ZNF253	19:19865886-19894674	0.87736175	3.3607615	-1.520750898	0.001827977	0.045682468
ENSG00000198648	STK39	2:167954020-168247595	1.80110325	9.28410475	-1.209978302	0.001828135	0.045682468
ENSG00000101082	SLA2	20:36612318-36646196	1.68108225	7.79286775	-1.190936688	0.001829511	0.045686144
ENSG00000105325	FZR1	19:3506273-3538330	13.79220775	11.93797175	1.119584237	0.001837991	0.045867079
ENSG00000078618	NRDC	1:51789191-51878937	36.228141	41.6817695	1.055375441	0.00183986	0.045882886
ENSG00000075413	MARK3	14:103385392-103503831	37.2968165	42.8504525	1.059765015	0.001844411	0.045965533
ENSG00000074590	NUAK1	12:106063340-106140033	0.007983	0.25953	-3.30474266	0.001848633	0.046024681
ENSG00000171049	FPR2	19:51740048-51770531	50.489565	29.6661525	1.42624096	0.001849261	0.046024681
ENSG00000144481	TRPM8	2:233917373-234019522	0	0.011512	-6.769616842	0.001860605	0.046276015
ENSG00000110330	BIRC2	11:102347211-102378670	15.61382775	15.490108	1.334418016	0.001862502	0.046292205
ENSG00000152926	ZNF117	7:64971776-65006684	9.25508375	6.94064175	1.289199296	0.001874371	0.04652497
ENSG00000167984	NLRC3	16:3539033-3577945	3.21211275	16.23268175	-1.237737651	0.001878462	0.0465643
ENSG00000205309	NT5M	17:17303335-17347663	4.2988795	2.3005965	2.094259955	0.001878093	0.0465643
ENSG00000106633	GCK	7:44144271-44198170	0	0.03931775	-8.208391333	0.001889707	0.046749477
ENSG00000010017	RANBP9	6:13621498-13711835	7.1724255	8.17207875	1.059505551	0.001909253	0.047107582
ENSG00000178562	CD28	2:203706475-203768112	2.37001475	11.38154625	-1.169175557	0.001910551	0.047108337
ENSG00000118922	KLF12	13:73686089-73995056	2.19016175	10.76303975	-1.159554853	0.001934183	0.04756477
ENSG00000112218	GPR63	6:96794125-96837477	0.00757525	0.151246	-3.156135426	0.001949875	0.047867243
ENSG00000163349	HIPK1	1:113929324-113977869	11.768752	13.507433	1.12952159	0.001952622	0.047891435
ENSG00000108406	DHX40	17:59565558-59608345	6.66529125	7.4790135	1.143433176	0.001963818	0.048134257
ENSG00000163634	THOC7	3:63833870-63863868	5.783018	6.278981	1.15982488	0.001966969	0.04814797
ENSG00000164010	ERMAP	1:42817122-42844991	4.50290625	4.428383	1.198205552	0.001966695	0.04814797
ENSG00000148337	CIZ1	9:128160250-128204383	9.84650125	12.717843	1.217379475	0.001969971	0.048189724
ENSG00000110446	SLC15A3	11:60937084-60952530	19.4414265	19.2374	1.138004148	0.001975238	0.048276139
ENSG00000180953	ST20	15:79898840-79923702	2.63605575	2.5496	1.290783077	0.001976102	0.048276139
ENSG00000116717	GADD45A	1:67685201-67688334	3.66051725	2.130394	2.280006967	0.001982373	0.048365738
ENSG00000127334	DYRK2	12:67648338-67665406	2.529101	16.242748	-1.877333476	0.001997615	0.048641796
ENSG00000175048	ZDHHC14	6:157381133-157678157	0.6612435	2.4324305	-1.10197523	0.002020055	0.049091705
ENSG00000197272	IL27	16:28495955-28525329	2.54422925	1.64226925	1.606889842	0.002035482	0.04940199
ENSG00000136003	ISCU	12:108562582-108569384	21.3034075	19.623491	1.151102649	0.002040365	0.049488172
ENSG00000007080	CCDC124	19:17933015-17943991	6.5867325	5.97209175	1.408262081	0.002048496	0.049602375
ENSG00000181631	P2RY13	3:151326312-151329549	35.609776	33.3332315	1.143401587	0.00206328	0.049751704
ENSG00000127838	PNKD	2:218270392-218346793	8.18818175	7.449736	1.399360416	0.002066053	0.049753986
ENSG00000148926	ADM	11:10305073-10307397	14.65717825	8.39050525	1.923729094	0.002077577	0.049934411
