# Supplementary material for: Integrated Analysis of mRNA and lncRNA Expression Profiles Reveals Regulatory Networks Associated with Decompensated Cirrhosis
Source: J Immunol Res. 2022 Nov 16;2022:1805216. doi: 10.1155/2022/1805216 (PMC9691389; doi:10.1155/2022/1805216)
Supplement: Supplementary 3 — Table S3: the list of DE-lncRNAs in PBMCs between DCC patients and LC controls. [file 1805216.f3.txt]

gene_id (lncRNA)	gene_name	gene_locus	DCC_FPKM	LC_FPKM	log2FoldChange	pvalue	padj
ENSG00000158578	ALAS2	X:55009055-55030977	1762.350388	249.4802973	4.256970758	1.31E-19	2.44E-15
ENSG00000165949	IFI27	14:94104836-94116698	84.46510475	1.9009945	6.444500506	1.53E-17	1.74E-13
ENSG00000073792	IGF2BP2	3:185643739-185825056	28.2569005	6.27831525	3.584078561	1.87E-17	1.74E-13
ENSG00000271723	MROH7-TTC4	1:54641786-54742308	0.1156555	1.25E-06	9.953117356	7.38E-17	5.49E-13
ENSG00000141469	SLC14A1	18:45687025-45752520	32.87301825	8.72982125	3.589478033	5.56E-16	3.45E-12
XLOC_011601	XLOC_011601	1:122397166-122453552	0	0.5464935	-12.85665972	9.64E-16	5.12E-12
ENSG00000198176	TFDP1	13:113584721-113641473	55.950562	10.823746	3.825810008	1.82E-15	8.45E-12
ENSG00000260621	AC092140.1	16:56361538-56425578	7.23892875	2.0807335	2.988721316	3.72E-15	1.53E-11
ENSG00000104522	TSTA3	8:143612618-143618048	56.638403	10.399022	3.852691147	6.00E-15	2.23E-11
ENSG00000188175	HEPACAM2	7:93188586-93226524	1.84007475	0.2315155	4.229100318	7.97E-15	2.47E-11
ENSG00000076864	RAP1GAP	1:21596215-21669363	32.8875765	1.756124	5.902386287	1.22E-14	3.49E-11
ENSG00000159461	AMFR	16:56361452-56425545	54.7864265	16.646365	2.861767888	1.83E-14	4.54E-11
ENSG00000254760	AC008750.1	19:51362336-51420483	0.002717	0.862058	-8.137543528	1.79E-14	4.54E-11
ENSG00000181788	SIAH2	3:150741125-150763477	115.3658828	22.716723	3.451578487	2.35E-14	5.47E-11
ENSG00000164879	CA3	8:85328412-85449040	12.54010125	0.9865695	5.003539249	7.31E-14	1.60E-10
ENSG00000178752	ERFE	2:238158970-238168900	3.66167025	0.07621875	6.07388883	4.96E-13	9.46E-10
ENSG00000244265	SIAH2-AS1	3:150740762-150873554	9.9447375	2.63782175	3.217669455	5.09E-13	9.46E-10
ENSG00000034152	MAP2K3	17:21284672-21315240	166.6305238	71.22955225	2.652481123	7.78E-13	1.24E-09
ENSG00000177666	PNPLA2	11:818914-825573	61.842233	27.4026425	2.373249123	7.29E-13	1.24E-09
ENSG00000227945	AL590006.1	6:128027886-128085248	0	0.3085745	-11.48976518	7.89E-13	1.24E-09
ENSG00000260466	AC126696.2	16:87830056-87869496	4.0146455	0.86412075	3.47760952	1.13E-12	1.61E-09
ENSG00000101782	RIOK3	18:23453287-23486603	73.41452225	18.68121525	3.281728198	1.42E-12	1.95E-09
ENSG00000255108	AP006621.1	11:819560-832883	13.6720155	4.80074375	2.505698957	2.35E-12	3.01E-09
ENSG00000103257	SLC7A5	16:87830023-87869507	21.7621335	5.86397975	3.200161824	2.53E-12	3.14E-09
ENSG00000160445	ZER1	9:128729786-128772414	59.40534025	20.73602075	2.791965908	2.88E-12	3.39E-09
ENSG00000159346	ADIPOR1	1:202940826-202958572	877.1526945	221.164776	3.294150254	3.12E-12	3.49E-09
ENSG00000224389	C4B	6:32014795-32035418	8.720459	1.934688	3.322503608	3.43E-12	3.50E-09
ENSG00000244731	C4A	6:31982057-32002681	12.38106625	1.81645875	3.201332759	3.49E-12	3.50E-09
ENSG00000022840	RNF10	12:120533480-120577588	268.7445678	94.93816	2.950293501	3.40E-12	3.50E-09
ENSG00000155962	CLIC2	X:155276211-155334657	4.3662605	0.980011	3.421000031	4.45E-12	4.35E-09
ENSG00000236559	AL117381.1	20:31664413-31723961	34.6854795	7.57567175	3.715507746	4.67E-12	4.41E-09
ENSG00000225063	AC093422.2	1:205227933-205273365	4.8779965	1.12106925	3.252330228	4.75E-12	4.41E-09
ENSG00000143416	SELENBP1	1:151364304-151372707	206.365574	48.84988475	3.493878047	5.00E-12	4.53E-09
ENSG00000164237	CMBL	5:10275875-10307902	2.094944	0.39958625	3.717362295	7.02E-12	6.21E-09
ENSG00000223478	AL441992.1	9:128724445-128771928	7.33137475	3.28534825	2.723584074	7.55E-12	6.53E-09
ENSG00000140564	FURIN	15:90868588-90883458	69.97972375	26.8579365	2.641372018	8.03E-12	6.63E-09
ENSG00000104805	NUCB1	19:48900312-48923372	69.73263925	37.074934	2.193155814	7.87E-12	6.63E-09
ENSG00000130830	MPP1	X:154778684-154821007	127.9356403	46.3027365	2.841792803	1.31E-11	1.04E-08
ENSG00000119326	CTNNAL1	9:108942569-109013522	5.4473835	1.20363675	3.663469983	1.60E-11	1.22E-08
ENSG00000133069	TMCC2	1:205227946-205286727	26.7405395	8.96148425	2.949316474	1.61E-11	1.22E-08
ENSG00000172270	BSG	19:571277-583493	420.516136	130.775635	3.020568898	1.90E-11	1.42E-08
ENSG00000034713	GABARAPL2	16:75566375-75577881	142.8573323	50.486601	2.657000579	2.44E-11	1.78E-08
ENSG00000184792	OSBP2	22:30693782-30922236	82.63062775	14.77371	3.253521862	2.53E-11	1.81E-08
ENSG00000133742	CA1	8:85327608-85379014	165.7137565	14.53040475	4.78727304	2.85E-11	1.99E-08
ENSG00000125257	ABCC4	13:95019835-95311001	11.47016425	4.60897075	2.615130937	4.40E-11	2.98E-08
ENSG00000235191	NUCB1-AS1	19:48900309-48923428	9.826612	4.60615775	2.22826358	4.80E-11	3.13E-08
ENSG00000240747	KRBOX1	3:42809483-42942792	0	0.2727705	-10.66455313	5.12E-11	3.28E-08
ENSG00000167768	KRT1	12:52674730-52680407	28.70785475	3.24575275	4.484486678	5.32E-11	3.35E-08
ENSG00000108309	RUNDC3A	17:44308413-44318670	18.4403525	5.9576835	3.037678975	5.64E-11	3.50E-08
ENSG00000112294	ALDH5A1	6:24494852-24537207	6.33963675	3.025924	2.486019019	5.77E-11	3.51E-08
ENSG00000158828	PINK1	1:20633458-20651511	61.60286625	21.57530775	2.732598502	7.34E-11	4.33E-08
ENSG00000070182	SPTB	14:64746283-64879907	35.733683	6.06926625	3.723340119	8.80E-11	4.96E-08
ENSG00000082146	STRADB	2:201377217-201480846	336.132122	88.18093675	3.326385218	8.76E-11	4.96E-08
ENSG00000261779	AC113208.3	15:75197799-75217341	0.883787	0	12.79958023	1.11E-10	6.08E-08
ENSG00000137198	GMPR	6:16238580-16295549	121.517826	34.83016125	3.061657394	1.22E-10	6.56E-08
ENSG00000198959	TGM2	20:38127385-38166578	8.5686495	2.145834	3.332309113	1.34E-10	7.09E-08
ENSG00000269191	AC005387.2	19:18531718-18543677	278.4421423	91.031514	2.855160859	1.36E-10	7.13E-08
ENSG00000267193	AC023421.2	18:45573084-45752514	3.5573165	1.52862525	2.946521821	1.39E-10	7.19E-08
ENSG00000105701	FKBP8	19:18531751-18544077	1131.253677	378.4516258	2.863022584	1.95E-10	9.90E-08
ENSG00000134539	KLRD1	12:10226058-10329608	1.581586	11.642329	-2.351892609	2.28E-10	1.14E-07
ENSG00000072274	TFRC	3:196027183-196082096	23.8369455	12.78224075	2.478630693	2.38E-10	1.18E-07
ENSG00000060138	YBX3	12:10699089-10723323	361.514698	95.74106775	3.19922115	2.43E-10	1.18E-07
ENSG00000029534	ANK1	8:41653220-41896762	30.207508	9.7476215	2.990658941	2.45E-10	1.18E-07
ENSG00000004939	SLC4A1	17:44248390-44268141	353.413494	73.9933375	3.581945572	2.81E-10	1.34E-07
ENSG00000250751	AC015795.1	17:49708334-49764261	5.67366625	1.775468	2.591760816	4.17E-10	1.96E-07
ENSG00000285704	AC004765.1	12:752558-867945	9.94613625	4.75316425	2.287720861	4.80E-10	2.23E-07
ENSG00000145423	SFRP2	4:153766123-153914111	3.68549225	0.9706625	4.116173242	6.44E-10	2.90E-07
ENSG00000158856	DMTN	8:22048995-22082527	378.3463403	142.8807128	2.825222135	6.48E-10	2.90E-07
ENSG00000167671	UBXN6	19:4444999-4457794	153.5143375	53.15991125	2.827790591	6.90E-10	3.02E-07
ENSG00000111666	CHPT1	12:101696947-101771106	57.470704	10.9252505	2.248592599	6.83E-10	3.02E-07
ENSG00000112077	RHAG	6:49605158-49636884	2.8094775	0.69548875	3.404003266	7.12E-10	3.08E-07
ENSG00000163915	IGF2BP2-AS1	3:185643800-185825052	3.1936895	0.60348375	3.666121201	7.80E-10	3.26E-07
ENSG00000182512	GLRX5	14:95533503-95544724	175.5555933	34.29055225	3.716119513	8.14E-10	3.36E-07
ENSG00000090238	YPEL3	16:30092314-30096915	123.4200593	42.96251775	2.517663614	8.52E-10	3.48E-07
ENSG00000205639	MFSD2B	2:24010050-24063681	16.021885	5.086994	3.074354626	9.11E-10	3.61E-07
ENSG00000261235	AC092142.1	16:82044336-82139631	0	0.1057265	-10.45097659	9.08E-10	3.61E-07
ENSG00000087085	ACHE	7:100889994-100896974	2.45496	0.20672675	4.654892315	1.07E-09	4.11E-07
ENSG00000272324	AC012629.2	5:10679230-10770294	2.17458975	0.9964455	2.153389703	1.07E-09	4.11E-07
ENSG00000133193	FAM104A	17:73207353-73236753	61.52911625	16.49983125	2.872166246	1.23E-09	4.62E-07
ENSG00000104267	CA2	8:85463968-85481493	22.07669775	5.62602275	3.395738098	1.29E-09	4.76E-07
ENSG00000114784	EIF1B	3:40309707-40312424	56.30041775	22.39258	2.643034274	1.29E-09	4.76E-07
ENSG00000204323	SMIM5	17:75633434-75641404	14.97241	3.917276	3.247633617	1.31E-09	4.78E-07
ENSG00000088826	SMOX	20:4120980-4187747	16.92616325	5.79694325	2.746523916	1.43E-09	5.14E-07
ENSG00000137216	TMEM63B	6:44113654-44155519	59.17673625	18.84005	2.983540865	1.46E-09	5.16E-07
ENSG00000119636	BBOF1	14:74018766-74082863	6.89956925	1.8894885	3.417661244	1.50E-09	5.23E-07
ENSG00000167815	PRDX2	19:12796820-12801800	91.119772	28.15973075	3.057115956	1.51E-09	5.23E-07
ENSG00000103148	NPRL3	16:84271-138860	47.32818875	26.8212205	2.103540265	1.54E-09	5.30E-07
ENSG00000188672	RHCE	1:25362249-25430192	2.93430375	0.4857535	3.7145885	1.74E-09	5.92E-07
ENSG00000076770	MBNL3	X:132369317-132489968	55.9329165	21.59952975	2.928116729	1.78E-09	6.03E-07
ENSG00000164068	RNF123	3:49689538-49721529	28.7537435	13.419276	2.646539081	1.84E-09	6.15E-07
ENSG00000104765	BNIP3L	8:26383054-26505636	306.4286995	94.135643	3.066745635	2.11E-09	7.01E-07
ENSG00000254680	AC079329.1	11:12110552-12319812	5.23719575	2.12778225	2.486552689	2.38E-09	7.82E-07
ENSG00000282024	AL009031.1	6:16238502-16295686	12.67390075	3.63569525	3.076178989	2.42E-09	7.88E-07
ENSG00000055118	KCNH2	7:150944961-150978315	2.21312375	0.40140225	3.416612463	2.66E-09	8.51E-07
ENSG00000133816	MICAL2	11:12094008-12359144	99.17289325	56.25073125	2.294643721	2.64E-09	8.51E-07
ENSG00000130821	SLC6A8	X:153687926-153696588	83.79065875	23.56941625	3.157947722	2.88E-09	9.13E-07
ENSG00000066926	FECH	18:57544389-57586702	35.78189775	7.9886855	3.781784123	2.91E-09	9.15E-07
ENSG00000118046	STK11	19:1177558-1228435	38.0894155	20.813612	2.073205429	3.63E-09	1.12E-06
ENSG00000173812	EIF1	17:41688885-41692668	136.4377443	70.99291225	2.188365071	3.96E-09	1.21E-06
ENSG00000104892	KLC3	19:45333434-45351520	9.848075	2.17781775	3.477279827	4.33E-09	1.31E-06
ENSG00000286563	AC078983.1	12:67328693-67368082	0	0.26616375	-9.728658972	4.33E-09	1.31E-06
ENSG00000107521	HPS1	10:98416198-98446947	90.95812425	42.4955835	2.498165976	4.72E-09	1.41E-06
ENSG00000143776	CDC42BPA	1:226989865-227318474	1.80916275	0.78311125	2.606146885	5.08E-09	1.50E-06
ENSG00000119950	MXI1	10:110207605-110295232	63.8610485	15.6871665	3.057297559	5.74E-09	1.68E-06
ENSG00000090674	MCOLN1	19:7522624-7534009	26.07949375	11.4364235	2.658571132	6.40E-09	1.86E-06
ENSG00000123091	RNF11	1:51236273-51273447	61.161668	17.83813325	3.044045691	6.72E-09	1.93E-06
ENSG00000170315	UBB	17:16380798-16382745	927.4275285	350.3728333	2.735535885	6.75E-09	1.93E-06
ENSG00000226252	AL135960.1	1:47183642-47232287	4.4010375	1.65744725	2.680885492	7.42E-09	2.10E-06
ENSG00000206177	HBM	16:153892-166764	246.630142	90.920664	2.644973863	7.45E-09	2.10E-06
ENSG00000275294	LINC02340	13:27178263-27251288	1.763806	0.85410175	2.326946512	7.79E-09	2.18E-06
ENSG00000254718	AL157756.1	14:60240121-60293617	3.3169555	1.493492	2.435620304	7.91E-09	2.19E-06
ENSG00000106327	TFR2	7:100620416-100642779	4.23885325	1.73331025	2.922805447	8.19E-09	2.25E-06
ENSG00000150867	PIP4K2A	10:22534854-22714578	121.7393223	64.48694875	2.406891849	9.22E-09	2.52E-06
ENSG00000115993	TRAK2	2:201377207-201451500	37.01553	16.2455935	2.735077348	1.07E-08	2.90E-06
ENSG00000165406	8-Mar	10:45454585-45594906	204.9664078	62.23032625	3.296965854	1.09E-08	2.92E-06
ENSG00000224945	AL353150.1	9:89088604-89109934	0	0.2354935	-9.404862121	1.13E-08	3.03E-06
ENSG00000225964	NRIR	2:6819463-6848016	4.33098125	1.0186435	2.909089636	1.20E-08	3.12E-06
ENSG00000103502	CDIPT	16:29858357-29863414	27.88755475	13.804893	2.164175365	1.22E-08	3.14E-06
ENSG00000196961	AP2A1	19:49766968-49807113	84.13583675	35.97360275	2.567860915	1.34E-08	3.43E-06
ENSG00000134321	RSAD2	2:6840523-6898239	53.93341125	11.6176385	2.811795135	1.39E-08	3.53E-06
ENSG00000197256	KANK2	19:11164267-11197791	6.17917575	1.83575175	3.025055336	1.42E-08	3.60E-06
ENSG00000060237	WNK1	12:752579-911452	45.76797875	37.08871525	2.159025278	1.43E-08	3.60E-06
ENSG00000198876	DCAF12	9:34086387-34127399	585.8144228	189.7912673	2.970663937	1.48E-08	3.68E-06
ENSG00000197208	SLC22A4	5:132294394-132344190	21.4501185	10.0402305	2.386628606	1.55E-08	3.84E-06
ENSG00000265401	AC093484.3	17:16381055-16382783	202.3173218	77.42467125	2.72248778	1.57E-08	3.87E-06
ENSG00000236434	AL162430.2	1:51236285-51273256	4.11981225	1.52658375	2.766385007	1.92E-08	4.67E-06
ENSG00000118777	ABCG2	4:88090150-88231628	3.30561275	0.5698575	3.973168126	1.99E-08	4.79E-06
ENSG00000287261	AL139243.1	10:98416216-98453805	9.7465895	4.74936025	2.411848881	2.05E-08	4.92E-06
ENSG00000187244	BCAM	19:44809059-44821421	11.60475175	1.158873	4.977016915	2.19E-08	5.21E-06
ENSG00000228352	AL354989.1	9:34084332-34126738	35.46945925	11.461202	2.971828886	2.30E-08	5.44E-06
ENSG00000157087	ATP2B2	3:10324023-10708007	0	0.010971	-9.344359802	2.32E-08	5.46E-06
ENSG00000156515	HK1	10:69269984-69401884	59.662305	21.20502425	2.807054438	2.44E-08	5.70E-06
ENSG00000116675	DNAJC6	1:65248219-65415871	5.56510975	2.18548275	3.130820936	2.58E-08	6.00E-06
ENSG00000136819	C9orf78	9:129827290-129835863	60.77318875	19.53454725	2.98256329	2.66E-08	6.13E-06
ENSG00000157423	HYDIN	16:70802084-71230722	0	0.16686775	-11.79830161	2.70E-08	6.18E-06
ENSG00000100558	PLEK2	14:67386984-67412167	8.52618975	2.8184835	2.753979725	2.71E-08	6.19E-06
ENSG00000154122	ANKH	5:14704800-14871778	23.04324225	14.9654485	2.347663941	2.84E-08	6.40E-06
ENSG00000164733	CTSB	8:11842524-11869448	220.620403	91.2847035	2.523065368	2.87E-08	6.43E-06
ENSG00000141084	RANBP10	16:67723070-67806652	29.675292	13.68744725	2.333205134	3.18E-08	6.96E-06
ENSG00000253389	AC113133.1	8:41653275-41767834	4.50004825	1.541411	2.804779446	3.72E-08	8.04E-06
ENSG00000086232	EIF2AK1	7:6022247-6059175	45.23987025	22.717621	2.380019641	3.78E-08	8.11E-06
ENSG00000143797	MBOAT2	2:8852690-9003709	25.72722275	10.9825155	2.167665716	4.01E-08	8.52E-06
ENSG00000263417	GTSCR1	18:70599639-70756342	0	0.22959175	-12.59088039	4.52E-08	9.55E-06
ENSG00000124302	CHST8	19:33621953-33773509	0	0.060444	-9.417316105	4.60E-08	9.65E-06
ENSG00000272904	AL390726.2	9:38542479-38568422	0	0.091457	-9.171324256	4.66E-08	9.74E-06
ENSG00000170515	PA2G4	12:56104537-56113910	13.91333175	8.3837035	2.251777187	4.71E-08	9.78E-06
ENSG00000186591	UBE2H	7:129830732-129952970	35.845515	19.9225315	2.529594573	4.83E-08	9.98E-06
ENSG00000143321	HDGF	1:156742109-156805184	106.5573608	37.77386825	2.756316571	4.87E-08	1.00E-05
ENSG00000146535	GNA12	7:2728105-2844308	20.333416	11.53861675	2.056277614	5.40E-08	1.10E-05
ENSG00000164849	GPR146	7:1044546-1061626	28.04844625	11.57585175	2.746780249	5.60E-08	1.13E-05
ENSG00000196914	ARHGEF12	11:120336413-120489937	16.82251325	8.25631475	2.519738242	5.71E-08	1.15E-05
ENSG00000021645	NRXN3	14:78170373-79868290	0.444296	0.0583345	4.261367995	5.82E-08	1.16E-05
ENSG00000105402	NAPA	19:47487637-47515091	49.59493925	27.4207925	1.997571303	5.90E-08	1.17E-05
ENSG00000262810	AC090617.4	17:2089681-2101560	0	0.196888	-9.126270677	5.97E-08	1.18E-05
ENSG00000138867	GUCD1	22:24540423-24555935	102.3588055	52.4617415	2.493836995	6.32E-08	1.22E-05
ENSG00000196998	WDR45	X:49074433-49101170	42.6375505	24.4867695	2.241608744	6.56E-08	1.26E-05
ENSG00000147454	SLC25A37	8:23528956-23575463	341.951683	130.1747648	2.376658147	6.61E-08	1.27E-05
ENSG00000165568	AKR1E2	10:4786629-4848062	4.15149425	1.6912715	2.607162225	8.15E-08	1.54E-05
ENSG00000110958	PTGES3	12:56663341-56688408	25.806512	15.11917075	1.852359762	8.33E-08	1.56E-05
ENSG00000063854	HAGH	16:1795620-1827157	60.22653325	23.25909575	2.641901548	8.56E-08	1.60E-05
ENSG00000095932	SMIM24	19:3473986-3480542	6.16801925	2.16330425	2.756233551	8.60E-08	1.60E-05
ENSG00000114698	PLSCR4	3:146192335-146251179	0.89823875	0.13003275	3.752243811	8.76E-08	1.62E-05
ENSG00000185630	PBX1	1:164555584-164899296	5.151811	1.61891425	2.998276524	8.85E-08	1.62E-05
ENSG00000142453	CARM1	19:10871513-10923070	21.84956475	9.83987125	2.497126598	8.87E-08	1.62E-05
ENSG00000238121	LINC00426	13:30336475-30377145	0.39794825	2.8329735	-3.366611507	8.82E-08	1.62E-05
ENSG00000253983	AC087627.1	8:74093545-74208536	0.0923985	0	9.018803451	9.50E-08	1.71E-05
ENSG00000166046	TCP11L2	12:106301929-106347003	113.1835765	59.6321755	2.288422097	9.74E-08	1.74E-05
ENSG00000178162	FAR2P2	2:130416755-130431363	0	0.17876375	-8.704928285	1.02E-07	1.81E-05
ENSG00000135821	GLUL	1:182381704-182392206	106.0800535	63.26428125	2.143157362	1.05E-07	1.86E-05
ENSG00000197549	PRAMENP	22:21991099-22043934	0	0.0557675	-9.400432593	1.10E-07	1.94E-05
ENSG00000218018	AL109955.1	20:57376702-57409263	82.12051375	29.44958975	2.820216948	1.12E-07	1.96E-05
ENSG00000243064	ABCC13	21:14236206-14362754	3.28950325	0.66719925	3.493746375	1.13E-07	1.96E-05
ENSG00000013306	SLC25A39	17:44319625-44324870	862.3209685	403.9135055	2.399907401	1.27E-07	2.18E-05
ENSG00000275649	AL445584.2	9:42231811-42354454	0	0.12975675	-11.18715125	1.27E-07	2.18E-05
ENSG00000017483	SLC38A5	X:48458537-48470260	38.885701	14.7905385	2.85190085	1.34E-07	2.28E-05
ENSG00000170180	GYPA	4:143996104-144140751	10.35713425	3.346372	3.265934875	1.38E-07	2.34E-05
ENSG00000197993	KEL	7:142941114-142962363	7.019559	2.27791625	3.001772243	1.47E-07	2.45E-05
ENSG00000008952	SEC62	3:169966635-169998373	23.46209775	15.0986785	2.382134609	1.48E-07	2.45E-05
ENSG00000250361	GYPB	4:143983200-144093153	50.96358425	14.754785	3.178400663	1.51E-07	2.48E-05
ENSG00000134326	CMPK2	2:6830435-6866635	33.18337575	9.274612	2.663132341	1.50E-07	2.48E-05
ENSG00000139734	DIAPH3	13:59665583-60163987	0.58721025	0.3617035	2.424737014	1.55E-07	2.53E-05
ENSG00000163827	LRRC2	3:46515385-46580099	0.216692	0.0489905	3.868716898	1.60E-07	2.60E-05
ENSG00000112293	GPLD1	6:24424565-24536077	1.104471	0.58733975	2.085437765	1.63E-07	2.64E-05
ENSG00000232162	USP12-AS1	13:27068424-27171896	1.43372525	0.5803575	2.865105019	1.68E-07	2.70E-05
ENSG00000204463	BAG6	6:31639028-31652705	101.361845	50.56942375	2.464379281	1.77E-07	2.81E-05
ENSG00000161203	AP2M1	3:184174689-184185968	83.7262365	45.875271	2.120937603	1.85E-07	2.93E-05
ENSG00000278713	AC120114.2	16:29858366-29863417	5.95454625	2.8702085	2.217890367	1.88E-07	2.95E-05
ENSG00000107242	PIP5K1B	9:68705240-69009176	8.5935105	6.393031	2.10702386	1.88E-07	2.95E-05
ENSG00000099804	CDC34	19:531760-542092	98.497128	36.87954875	2.863441474	1.91E-07	2.97E-05
ENSG00000288011	AC024597.1	10:62339553-62376502	0	0.45495225	-8.656453571	1.96E-07	3.03E-05
ENSG00000118816	CCNI	4:77047155-77075989	161.69989	101.8303853	1.997103074	2.04E-07	3.14E-05
ENSG00000068971	PPP2R5B	11:64917553-64934475	15.9022985	9.3191225	1.950036555	2.05E-07	3.15E-05
ENSG00000141179	PCTP	17:55750979-55842830	15.454702	5.4987495	2.762051495	2.18E-07	3.31E-05
ENSG00000142784	WDTC1	1:27234632-27308636	23.79697775	16.14989	1.689526964	2.25E-07	3.41E-05
ENSG00000136840	ST6GALNAC4	9:127907886-127917041	27.67174925	12.7339625	2.778212778	2.32E-07	3.49E-05
ENSG00000198925	ATG9A	2:219219380-219229717	16.23434525	11.09968775	1.858559636	2.41E-07	3.61E-05
ENSG00000049759	NEDD4L	18:58044226-58401540	5.792361	2.974856	2.528223166	2.53E-07	3.77E-05
ENSG00000162367	TAL1	1:47216290-47232220	10.216528	4.94557425	2.261269353	2.55E-07	3.79E-05
ENSG00000249252	AC098829.1	4:15004432-15582068	3.07386225	1.58282725	2.023081754	2.58E-07	3.82E-05
ENSG00000177144	NUDT4B	1:148743796-148752383	12.78473675	5.195981	2.565898528	2.63E-07	3.87E-05
ENSG00000099785	2-Mar	19:8413270-8439017	49.92185775	30.947437	2.012006455	2.80E-07	4.11E-05
ENSG00000222011	FAM185A	7:102748971-102854819	0.76355575	2.74820275	-1.944667708	2.84E-07	4.16E-05
ENSG00000117394	SLC2A1	1:42925375-42959176	24.924993	18.810919	2.044129419	2.86E-07	4.16E-05
ENSG00000137959	IFI44L	1:78619922-78646145	45.46098225	9.41959675	2.84190012	2.97E-07	4.32E-05
XLOC_123934	XLOC_123934	5:171494883-171502694	0.3137365	0	10.6782413	3.04E-07	4.38E-05
ENSG00000118473	SGIP1	1:66533383-66751139	0.957219	0.23484175	4.01968097	3.24E-07	4.65E-05
ENSG00000106688	SLC1A1	9:4490468-4587469	0	0.026627	-8.732474312	3.43E-07	4.90E-05
ENSG00000141034	GID4	17:18039292-18068404	6.829092	3.88031775	2.362343005	3.67E-07	5.23E-05
ENSG00000137441	FGFBP2	4:15960245-15969309	1.54257925	20.3458935	-2.692154795	3.73E-07	5.29E-05
ENSG00000143479	DYRK3	1:206635536-206684419	1.98074175	0.595724	3.564461343	3.77E-07	5.32E-05
ENSG00000184481	FOXO4	X:71096197-71103535	40.71902925	13.72719075	2.963638449	3.79E-07	5.33E-05
ENSG00000100380	ST13	22:40824535-40856639	19.96546775	13.4015345	1.858319201	3.82E-07	5.36E-05
ENSG00000250687	AC146944.2	5:70462244-70486520	9.0541905	3.6122475	2.867815819	4.07E-07	5.67E-05
ENSG00000110693	SOX6	11:15966449-16755655	4.8577725	2.816031	2.364954837	4.08E-07	5.67E-05
ENSG00000163554	SPTA1	1:158610706-158686715	2.781849	0.9514365	3.169695152	4.14E-07	5.70E-05
ENSG00000081181	ARG2	14:67619920-67676449	3.05336225	1.023407	2.176118108	4.22E-07	5.78E-05
ENSG00000132471	WBP2	17:75845699-75856507	49.68539525	33.822413	1.964773525	4.32E-07	5.88E-05
ENSG00000103342	GSPT1	16:11868128-11916082	97.80723375	36.7209435	2.908338058	4.38E-07	5.95E-05
ENSG00000133606	MKRN1	7:140453033-140479536	220.0770548	97.13979425	2.607447761	4.44E-07	5.97E-05
ENSG00000196517	SLC6A9	1:43991500-44040532	6.3895075	2.0103245	3.057586651	4.46E-07	5.99E-05
ENSG00000263307	AC007216.4	16:11851649-11915996	14.9313915	5.858519	2.988026524	4.53E-07	6.06E-05
ENSG00000286342	AC073210.3	7:64947571-64950721	4.53379975	0.619749	4.129677831	4.56E-07	6.07E-05
ENSG00000167281	RBFOX3	17:79089345-79516148	0	0.12144275	-8.830064366	4.59E-07	6.09E-05
ENSG00000100225	FBXO7	22:32474676-32498829	278.5670435	123.1306895	2.336088708	4.97E-07	6.53E-05
ENSG00000281852	LINC00891	X:71697196-71706455	0	0.5889575	-10.38113082	5.04E-07	6.59E-05
ENSG00000197721	CR1L	1:207645113-207738416	8.63060925	3.38819025	2.686168089	5.15E-07	6.69E-05
XLOC_088443	XLOC_088443	2:151071214-151082558	0.28301475	0	11.01402724	5.25E-07	6.79E-05
ENSG00000129472	RAB2B	14:21459020-21476960	48.66357525	23.01459475	2.397678939	5.57E-07	7.18E-05
ENSG00000169877	AHSP	16:31527900-31528803	87.2284795	18.2777435	3.592614652	5.80E-07	7.46E-05
ENSG00000101928	MOSPD1	X:134887632-134915257	4.7482715	2.88086375	2.337106969	5.96E-07	7.61E-05
ENSG00000006007	GDE1	16:19501693-19522123	16.55567525	10.76331675	1.936260278	6.06E-07	7.71E-05
ENSG00000112977	DAP	5:10679230-10761272	19.28690175	15.598233	1.676045816	6.17E-07	7.82E-05
ENSG00000120693	SMAD9	13:36844831-36920765	0	0.0185965	-8.399845064	6.35E-07	8.03E-05
ENSG00000166947	EPB42	15:43197227-43221125	57.68258425	22.387908	2.720886195	6.38E-07	8.03E-05
ENSG00000251301	LINC02384	12:68332732-68451663	0.7764495	9.863438	-2.350473136	6.83E-07	8.57E-05
ENSG00000263917	AC011825.3	18:32018829-32111779	0	1.093341	-14.55153194	7.09E-07	8.87E-05
ENSG00000143774	GUK1	1:228139962-228148984	144.768526	81.18599325	2.050519823	7.16E-07	8.93E-05
ENSG00000178719	GRINA	8:143990056-143993415	62.3846445	30.87946375	2.411277776	7.54E-07	9.33E-05
ENSG00000259519	AC051619.4	15:45170344-45199958	0	0.1859485	-10.34954108	7.67E-07	9.47E-05
ENSG00000181027	FKRP	19:46746046-46789043	9.26278925	5.279453	2.742768651	8.04E-07	9.89E-05
ENSG00000159023	EPB41	1:28887091-29120046	214.274349	98.79035475	2.480085047	8.25E-07	0.000101194
ENSG00000148908	RGS10	10:119499817-119542719	21.171919	8.56009575	2.824192063	8.32E-07	0.000101308
ENSG00000152766	ANKRD22	10:88819398-88851844	7.0698915	0.9142955	3.572366387	8.50E-07	0.000102552
ENSG00000198858	R3HDM4	19:896503-913245	320.292057	215.2427293	1.718374688	8.50E-07	0.000102552
ENSG00000125037	EMC3	3:9962537-10011116	23.90441825	13.48164375	2.279051964	8.57E-07	0.000103049
ENSG00000157601	MX1	21:41420304-41459214	58.27547075	27.26025025	1.928657529	9.03E-07	0.000108279
ENSG00000183762	KREMEN1	22:29073078-29168333	6.698806	2.2728815	2.674566617	9.30E-07	0.000111117
ENSG00000236540	AC006547.1	22:20021125-20071082	3.62648025	2.57447675	1.990802085	9.35E-07	0.0001114
ENSG00000260549	MT1L	16:56617476-56618818	3.2134815	0.39943	4.128410855	9.41E-07	0.000111692
ENSG00000144567	RETREG2	2:219171902-219185475	32.991875	23.218021	1.629017218	9.85E-07	0.000116539
ENSG00000013561	RNF14	5:141958328-141990292	17.2838525	10.1415145	2.144104154	1.17E-06	0.000137422
ENSG00000165525	NEMF	14:49545451-49862914	15709.49988	7469.459595	2.450716496	1.21E-06	0.00014126
ENSG00000249790	AC092490.1	12:8787532-8797850	30.6901185	7.23263225	3.402569209	1.24E-06	0.000142996
ENSG00000175931	UBE2O	17:76389456-76453205	33.23309275	15.88372725	2.532649834	1.23E-06	0.000142996
ENSG00000183597	TANGO2	22:20017014-20065926	64.0456915	39.393383	1.949272056	1.26E-06	0.000145861
ENSG00000123610	TNFAIP6	2:151357592-151380046	13.732545	4.27394375	2.677350863	1.35E-06	0.000155207
ENSG00000116691	MIIP	1:12019466-12032045	13.02029125	9.06879175	1.812754988	1.36E-06	0.000156306
ENSG00000132376	INPP5K	17:1494577-1516742	22.7636785	19.64499475	1.668923577	1.37E-06	0.000156523
ENSG00000197324	LRP10	14:22871740-22881713	40.913085	29.638806	1.588494084	1.38E-06	0.000157762
ENSG00000287154	AC005599.1	4:10456745-10531022	0	0.065483	-10.22059526	1.45E-06	0.000164748
ENSG00000267750	RUNDC3A-AS1	17:44299412-44319071	3.79009725	1.25187225	2.844849276	1.46E-06	0.000164848
ENSG00000260934	AC130456.5	16:19501616-19522109	1.35549775	0.69676175	2.173852443	1.46E-06	0.000164848
ENSG00000166946	CCNDBP1	15:43185118-43197177	44.8613455	26.983001	2.047800927	1.47E-06	0.000165775
ENSG00000179914	ITLN1	1:160876540-160885180	8.42237675	0.85662925	4.737762067	1.50E-06	0.000168424
ENSG00000232160	RAP2C-AS1	X:132205213-132489466	2.933045	2.85073675	2.014144395	1.51E-06	0.000168424
ENSG00000274949	AL109804.1	20:3811384-3823882	0	0.398068	-10.19143627	1.51E-06	0.000168424
XLOC_108722	XLOC_108722	3:87890113-87891959	0.3395615	0	8.462076822	1.60E-06	0.00017774
ENSG00000253982	AC100810.1	8:1758208-1771904	9.890255	5.29091475	2.131879427	1.63E-06	0.00017966
ENSG00000001084	GCLC	6:53497341-53616970	10.223618	6.97411375	2.148849337	1.68E-06	0.000184324
ENSG00000244734	HBB	11:5225464-5229395	463742.9141	180601.4238	2.720470525	1.69E-06	0.00018537
ENSG00000267104	TBC1D3P1-DHX40P1	17:59962363-60018975	0.12960375	0.0266335	3.410815706	1.72E-06	0.000187696
ENSG00000222017	AC011997.1	2:197693106-197774823	0	0.05630275	-10.04390101	1.75E-06	0.000190327
ENSG00000162873	KLHDC8A	1:205336065-205357090	2.68880575	0.48898525	3.761924769	1.80E-06	0.000195137
ENSG00000088992	TESC	12:117038923-117099479	63.8682195	28.127881	2.55289436	1.80E-06	0.000195209
ENSG00000251095	AC093866.1	4:89410960-89837211	25.7496165	8.6112435	2.942474873	1.84E-06	0.000199101
ENSG00000127325	BEST3	12:69624206-69699597	1.48455	0.514958	3.042573759	1.89E-06	0.000202995
ENSG00000137965	IFI44	1:78649796-78664078	44.51033875	15.60290275	2.30872213	1.89E-06	0.000202995
ENSG00000225886	AL445490.1	1:27665311-27703063	8.17344175	3.24461475	2.118231223	1.90E-06	0.000203851
ENSG00000087460	GNAS	20:58839718-58911192	124.9653333	86.8439145	1.828998205	1.91E-06	0.00020439
ENSG00000213934	HBG1	11:5248079-5249859	811.9815438	49.980925	5.49334758	1.93E-06	0.000205595
ENSG00000221983	UBA52	19:18571730-18578914	132.7332345	64.90792175	2.083457443	2.00E-06	0.000212717
ENSG00000268931	AC136469.1	19:8413302-8439543	6.073024	3.51599275	2.087684769	2.10E-06	0.000222544
ENSG00000138606	SHF	15:45142776-45201175	0.1298705	0.99669775	-4.796310002	2.16E-06	0.000228114
ENSG00000228318	AP001610.1	21:41426144-41460901	3.5221445	1.460196	2.136627939	2.37E-06	0.000247327
ENSG00000170231	FABP6	5:160187367-160238735	0.07624975	0	9.903955727	2.41E-06	0.000250576
ENSG00000079308	TNS1	2:217799588-218033982	90.79807025	30.9977545	2.93565144	2.44E-06	0.000252741
ENSG00000167996	FTH1	11:61959718-61967634	348.255409	204.8551558	1.836850206	2.45E-06	0.000253499
ENSG00000129295	LRRC6	8:132570416-132675592	2.3859275	0.684318	2.624255867	2.50E-06	0.00025828
ENSG00000134779	TPGS2	18:36777647-36829216	43.30597525	17.97683175	2.476397476	2.59E-06	0.000265376
ENSG00000006125	AP2B1	17:35578046-35726413	28.11625425	23.019809	1.811665368	2.59E-06	0.000265376
ENSG00000163611	SPICE1	3:113442718-113515187	0.18264125	1.74008325	-4.021959952	2.59E-06	0.000265376
ENSG00000229988	HBBP1	11:5241105-5243537	1.066697	0.008685	6.89541198	2.61E-06	0.000266918
ENSG00000071564	TCF3	19:1609290-1652615	14.396063	13.2755025	1.681357712	2.66E-06	0.00027083
ENSG00000163251	FZD5	2:207762268-207769919	1.71708	0.54141675	2.870226823	2.79E-06	0.000282177
ENSG00000101109	STK4	20:44966479-45080021	36.53453275	47.0657825	1.507875647	2.97E-06	0.00029807
ENSG00000260592	AC130456.3	16:19459089-19487899	17.1969635	7.42638425	2.518586603	3.00E-06	0.000299685
ENSG00000183873	SCN5A	3:38548057-38649673	0	0.027251	-8.567489382	3.03E-06	0.000301812
ENSG00000143727	ACP1	2:264140-278283	17.0868525	9.21818725	2.553532566	3.08E-06	0.000304797
ENSG00000006016	CRLF1	19:18571836-18607741	61.35671525	32.35757925	2.131144183	3.08E-06	0.000304797
ENSG00000102466	FGF14	13:101710804-102402457	0	0.007056	-10.14895945	3.08E-06	0.000304797
ENSG00000211584	SLC48A1	12:47753916-47820362	11.8669575	6.4758745	1.840249399	3.22E-06	0.000316878
ENSG00000112146	FBXO9	6:53032607-53100873	30.23660175	17.3423885	2.215671181	3.26E-06	0.000320685
ENSG00000125818	PSMF1	20:1113240-1189415	68.36948975	29.16348575	2.172280689	3.30E-06	0.000323416
ENSG00000168785	TSPAN5	4:98470367-98658698	34.28870775	14.64175575	2.698363133	3.35E-06	0.00032732
ENSG00000147689	FAM83A	8:123178960-123210079	1.67834475	0.02156125	6.06811175	3.37E-06	0.000328503
ENSG00000286562	Z98742.4	6:108211239-108269200	3.3917955	1.2371975	2.761656613	3.56E-06	0.000345366
ENSG00000136732	GYPC	2:126656133-126696667	320.9532778	151.4820288	2.377053398	3.63E-06	0.000351434
ENSG00000249456	AL731577.2	10:124916830-124942881	18.46906425	11.10277875	1.892081046	3.75E-06	0.00036137
ENSG00000149150	SLC43A1	11:57484534-57515780	6.07775825	4.39371975	1.891367401	3.93E-06	0.000375223
ENSG00000240445	FOXO3B	17:18667629-18682262	2.34679	0.6011225	4.360789983	4.12E-06	0.000392736
ENSG00000168159	RNF187	1:228487382-228496188	14.282895	6.73335	1.768465326	4.24E-06	0.000402932
ENSG00000179262	RAD23A	19:12945855-12953642	26.7911215	16.8060145	2.151388257	4.30E-06	0.000406724
ENSG00000166848	TERF2IP	16:75647773-75761872	26.12337725	16.9329085	1.88218993	4.45E-06	0.00041762
ENSG00000198356	ASNA1	19:12737139-12748323	19.65996475	11.2315125	2.164388189	4.48E-06	0.000419471
ENSG00000100325	ASCC2	22:29788609-29838304	84.0103675	49.540397	2.275733025	4.53E-06	0.000421731
ENSG00000068323	TFE3	X:49028726-49043410	19.446423	15.65877775	1.461517336	4.65E-06	0.000431618
ENSG00000230817	LINC01362	1:82903183-83166815	0	0.01605075	-9.660449918	4.66E-06	0.000431618
ENSG00000261553	AL137782.1	13:75549480-75807120	0.45240275	1.42279275	-1.941576364	4.68E-06	0.00043295
ENSG00000187446	CHP1	15:41230839-41281887	24.22786425	17.02796925	1.795403856	4.74E-06	0.000436993
ENSG00000036448	MYOM2	8:2045046-2241406	0.808087	14.4152675	-2.839512874	4.79E-06	0.000440533
ENSG00000164398	ACSL6	5:131949973-132012243	10.07690275	4.675666	2.632028783	4.95E-06	0.000450561
ENSG00000104904	OAZ1	19:2269509-2273490	677.6234283	434.7691345	1.937098259	4.93E-06	0.000450561
ENSG00000145901	TNIP1	5:151029945-151093577	43.2044265	39.558941	1.399975042	4.94E-06	0.000450561
ENSG00000111331	OAS3	12:112938444-112973251	42.9024645	15.14213675	2.235190291	5.08E-06	0.000459392
ENSG00000042062	RIPOR3	20:50585327-50691527	1.91680975	1.15510525	1.800850366	5.09E-06	0.000459392
ENSG00000140941	MAP1LC3B	16:87383953-87404779	15.85589575	12.929802	1.657736534	5.09E-06	0.000459392
ENSG00000250616	AC012645.1	16:30092290-30105716	6.33904175	3.31875	1.986996009	5.21E-06	0.000468391
ENSG00000114166	KAT2B	3:20040011-20154404	48.70210525	25.94202075	2.032124563	5.24E-06	0.000469943
ENSG00000106804	C5	9:120951829-121056046	1.851641	0.91258175	1.788792132	5.25E-06	0.000469943
ENSG00000186184	POLR1D	13:27620742-27744237	29.8740945	19.18028125	1.911191018	5.36E-06	0.00047861
ENSG00000240583	AQP1	7:30911694-30925517	2.86231775	0.70670125	3.344962813	5.37E-06	0.000478693
ENSG00000008441	NFIX	19:12995608-13103693	14.410553	6.77491475	2.44638507	5.47E-06	0.000484821
ENSG00000007968	E2F2	1:23506438-23531233	22.5107145	10.4199625	2.476788142	5.77E-06	0.000510813
ENSG00000165480	SKA3	13:21153595-21176552	4.56357825	2.24687475	2.27564649	5.90E-06	0.000521012
ENSG00000286542	AC124242.3	8:18104797-18127346	0.05793325	0	9.401289071	6.34E-06	0.000555504
ENSG00000157613	CREB3L1	11:46277661-46321422	1.533343	0	12.569175	6.42E-06	0.000561066
ENSG00000107779	BMPR1A	10:86756601-86932838	0.38643475	1.272086	-1.726885479	6.49E-06	0.00056436
ENSG00000228779	Z69666.1	16:88430-138527	3.39641425	2.04166925	1.891423633	6.57E-06	0.000567659
ENSG00000244482	LILRA6	19:54236592-54242791	25.950105	12.6108815	2.152876448	6.72E-06	0.000579003
ENSG00000143190	POU2F1	1:167220876-167427345	4.77411125	6.6091945	1.505572561	6.73E-06	0.000579057
ENSG00000226772	AL021393.1	22:29072843-29146747	1.13830925	0.32585575	3.192782309	6.75E-06	0.00057939
ENSG00000107518	ATRNL1	10:115093365-115948999	0	0.017251	-9.836124421	6.97E-06	0.000596486
ENSG00000145685	LHFPL2	5:78485215-78770021	6.810492	2.4194685	2.279025203	7.00E-06	0.00059653
ENSG00000100226	GTPBP1	22:38705742-38738299	30.23569425	27.435625	1.488792927	7.00E-06	0.00059653
ENSG00000258545	RHOXF1-AS1	X:120036236-120146854	0	0.0334765	-9.404044424	7.03E-06	0.000597845
ENSG00000149212	SESN3	11:95165513-95232541	57.1120895	24.32036625	1.99791992	7.25E-06	0.000613795
ENSG00000263718	AC068594.1	17:77257737-77281897	0.12222125	0	9.625740743	7.33E-06	0.000615097
ENSG00000117592	PRDX6	1:173477330-173488815	97.51232525	52.5929425	2.357968812	7.32E-06	0.000615097
ENSG00000100104	SRRD	22:26483877-26508831	10.69311425	6.799454	2.101808563	7.30E-06	0.000615097
ENSG00000257743	MGAM2	7:142111749-142222324	2.4500275	0.77138275	2.741818895	7.43E-06	0.000621412
ENSG00000249881	AC008696.2	5:143605628-143828772	0.02408575	0	11.24113336	7.53E-06	0.000628372
ENSG00000280561	AL158835.3	10:125707416-125749525	0	0.0733965	-9.535868756	8.12E-06	0.000673266
ENSG00000039068	CDH1	16:68737292-68835541	2.32200225	0.85741525	2.936683012	8.25E-06	0.000682362
ENSG00000085563	ABCB1	7:87503633-87713323	0.79787775	3.47457275	-1.812858889	8.39E-06	0.00069108
ENSG00000146592	CREB5	7:28299321-28829592	11.424755	7.3136405	1.635032137	8.64E-06	0.000710036
ENSG00000140264	SERF2	15:43777087-43802589	141.3440493	75.91914275	1.950453899	8.84E-06	0.000722365
XLOC_126580	XLOC_126580	5:90078003-90151852	0	0.235989	-12.06536983	8.93E-06	0.000728058
ENSG00000250015	AC018752.1	5:116078778-116399529	0.132038	0.47195375	-2.580556068	9.03E-06	0.000734119
ENSG00000230479	AP000695.1	21:36430360-36481070	0	0.06364075	-9.598599657	9.17E-06	0.000744071
ENSG00000248510	LINC02267	4:96310701-96818864	0.01362475	0	11.0404177	9.63E-06	0.000777839
ENSG00000163444	TMEM183A	1:203007374-203024848	17.42289925	15.57791775	1.830284509	9.79E-06	0.000788772
XLOC_157103	XLOC_157103	9:85867864-85879161	0	0.2521885	-9.390087961	1.02E-05	0.000814365
ENSG00000119681	LTBP2	14:74498183-74612378	1.643047	0.7957495	2.210773101	1.03E-05	0.000826905
ENSG00000101773	RBBP8	18:22798261-23026488	2.401062	1.906062	1.521187624	1.05E-05	0.000839995
ENSG00000286966	AL137800.1	1:183605567-183619335	0.62161825	0.0843295	4.263236849	1.15E-05	0.000911753
ENSG00000163374	YY1AP1	1:155659443-155689000	26.106709	20.630541	1.559974148	1.15E-05	0.000913806
ENSG00000198805	PNP	14:20468954-20477094	33.98908375	20.719902	2.106456888	1.18E-05	0.000934516
ENSG00000100479	POLE2	14:49643555-49688422	2.25718025	1.36174125	2.171823908	1.19E-05	0.000934906
ENSG00000179526	SHARPIN	8:144098633-144108124	28.29834625	21.0508995	1.791166973	1.20E-05	0.000939085
ENSG00000230641	USP12-AS2	13:27172259-27182998	0	0.30381975	-9.537772562	1.21E-05	0.000951968
ENSG00000105723	GSK3A	19:42230190-42242625	15.726486	11.1434945	1.634990208	1.23E-05	0.000961865
ENSG00000129682	FGF13	X:138614727-139222777	0.38483475	0.13938325	2.999387778	1.26E-05	0.000980575
ENSG00000136908	DPM2	9:127935099-127938484	40.08728325	23.2011595	2.316043321	1.27E-05	0.000984848
ENSG00000167705	RILP	17:1646145-1649866	18.7019385	10.226126	2.115863348	1.28E-05	0.000993065
ENSG00000100568	VTI1B	14:67647085-67674820	12.64077075	8.10968825	1.768695146	1.29E-05	0.000994821
ENSG00000182732	RGS6	14:71932429-72566530	1.5337095	0.373463	2.390872593	1.34E-05	0.00101893
ENSG00000136810	TXN	9:110243810-110256507	18.0701705	11.68169825	1.962304568	1.34E-05	0.00101893
ENSG00000040199	PHLPP2	16:71637835-71724701	7.39481925	3.26522	1.954764246	1.34E-05	0.00101893
ENSG00000137462	TLR2	4:153684070-153705702	53.41040525	38.65620325	1.785700196	1.33E-05	0.00101893
ENSG00000153561	RMND5A	2:86720291-86778041	17.65411975	13.7016105	1.687797893	1.33E-05	0.00101893
ENSG00000184106	TREML3P	6:41208713-41217947	1.57910525	0.6315805	2.557643502	1.38E-05	0.001044596
ENSG00000206172	HBA1	16:176680-177522	98614.05371	49180.2041	2.333764103	1.40E-05	0.001054255
ENSG00000286536	AL591506.1	9:105008661-105239221	1.03711125	0.525999	1.957934461	1.41E-05	0.001064023
ENSG00000238241	CCR12P	13:99404684-99417224	0.09813375	1.07954425	-3.616100647	1.43E-05	0.001070733
ENSG00000283064	AL353759.1	6:26157800-26187252	1.778759	0.993484	2.177707387	1.44E-05	0.001075159
ENSG00000214253	FIS1	7:101239458-101252324	54.78468325	36.45594875	1.575190874	1.45E-05	0.001085313
ENSG00000101193	GID8	20:62938147-62948475	10.5000835	8.93215925	1.586967122	1.49E-05	0.001111602
ENSG00000197006	METTL9	16:21597218-21657473	39.26128675	19.765816	1.958514979	1.50E-05	0.001113492
XLOC_003962	XLOC_003962	1:121647331-121655130	0.00133175	0.464826	-6.84323367	1.55E-05	0.001150109
ENSG00000239920	AC104389.4	11:5254392-5678434	2.008023	0.37788675	3.612554616	1.57E-05	0.001159418
ENSG00000253741	LNCOC1	8:142701857-142727016	0	0.039217	-7.521300965	1.61E-05	0.00118688
ENSG00000266120	AC104984.4	17:30238741-30266897	0	0.37410525	-7.802701463	1.62E-05	0.00118688
ENSG00000143473	KCNH1	1:210676823-211134165	0	0.0176435	-9.070871698	1.63E-05	0.001196069
ENSG00000121310	ECHDC2	1:52895910-52927212	2.141886	12.09933975	-1.9735456	1.64E-05	0.001199488
ENSG00000171435	KSR2	12:117453012-117968983	0	0.00695675	-9.280971878	1.65E-05	0.001207726
ENSG00000145864	GABRB2	5:161288429-161549044	0	0.012432	-9.163849622	1.67E-05	0.001215903
ENSG00000083307	GRHL2	8:101492439-101669726	0	0.01483875	-9.144828629	1.70E-05	0.001233271
ENSG00000172493	AFF1	4:86935002-87141054	19.15656	15.28994675	1.42408278	1.73E-05	0.001253243
ENSG00000135924	DNAJB2	2:219279267-219286900	28.504738	18.89148875	1.985557415	1.74E-05	0.001258685
ENSG00000151474	FRMD4A	10:13643706-14462142	4.93788725	1.93043525	2.373513866	1.80E-05	0.001292932
ENSG00000254878	AC103794.1	11:16014938-16341237	0.56421325	0.14179375	3.303313563	1.82E-05	0.001310895
ENSG00000229688	CRPPA-AS1	7:16210484-16278223	0.22948475	0	8.039282599	1.84E-05	0.001317497
ENSG00000273112	AL590385.2	1:161513176-161605099	0.88786625	0	15.83542417	1.88E-05	0.00134772
ENSG00000123473	STIL	1:47250139-47314147	4.7709295	2.49642225	2.319848257	1.92E-05	0.001368841
ENSG00000170832	USP32	17:60177327-60422470	26.9397025	23.899327	1.512985877	1.94E-05	0.001378259
ENSG00000159433	STARD9	15:42575606-42720998	0.479057	2.4501095	-1.638803281	1.98E-05	0.001403298
ENSG00000130560	UBAC1	9:135932969-135961380	9.3177335	8.03087225	1.62660147	2.01E-05	0.001421357
ENSG00000128383	APOBEC3A	22:38952741-38992778	105.2652963	64.8747005	1.629903845	2.03E-05	0.001429002
ENSG00000131981	LGALS3	14:55124110-55145423	94.82900975	29.770687	2.887144457	2.04E-05	0.001429782
ENSG00000136938	ANP32B	9:97983341-98015943	29.544641	20.912787	1.889229201	2.06E-05	0.001438107
ENSG00000137266	SLC22A23	6:3268962-3457193	3.42320575	3.29355225	2.315972256	2.07E-05	0.00144686
ENSG00000105393	BABAM1	19:17267376-17281249	30.530966	20.81071225	1.74907931	2.08E-05	0.00144686
ENSG00000137804	NUSAP1	15:41320794-41381050	2.9298625	1.321365	1.987809772	2.10E-05	0.001460405
ENSG00000188313	PLSCR1	3:146515180-146544856	43.91888975	31.792342	1.582753696	2.11E-05	0.001468471
ENSG00000265992	ESRG	3:54632122-54639857	0.21479425	0.0086895	5.790817916	2.13E-05	0.001476735
ENSG00000277726	AL109811.3	1:11012662-11030528	0.08627625	0	9.024925801	2.14E-05	0.001477478
ENSG00000234758	AC034228.3	5:131944408-131994619	0.9274895	0.1807185	3.753139453	2.18E-05	0.001506123
ENSG00000103723	AP3B2	15:82659280-82710156	0.63322475	0.0264495	5.125937609	2.28E-05	0.001569454
ENSG00000181381	DDX60L	4:168356735-168537786	46.18982375	29.4955715	1.5820957	2.36E-05	0.001615812
ENSG00000188322	SBK1	16:28259228-28325887	0.9846305	6.2083905	-1.89036637	2.39E-05	0.001636227
ENSG00000019995	ZRANB1	10:124942123-124988189	6.7198745	5.88328675	1.50794189	2.40E-05	0.001642618
ENSG00000042753	AP2S1	19:46838136-46850992	28.83668725	20.391705	1.76062329	2.47E-05	0.00168196
ENSG00000197111	PCBP2	12:53452102-53481162	141.0585993	123.0632688	1.42248907	2.52E-05	0.001713148
ENSG00000088986	DYNLL1	12:120469850-120498493	33.8021975	24.80171675	1.546536423	2.56E-05	0.001730629
ENSG00000068878	PSME4	2:53864069-53970993	12.984865	13.15233675	1.522029622	2.56E-05	0.001730629
XLOC_126000	XLOC_126000	5:65085133-65100987	0.46982875	0.12144375	3.185269167	2.58E-05	0.001739875
ENSG00000257239	AC090630.1	12:41829898-41932592	0	0.10544375	-11.2611537	2.59E-05	0.001740911
ENSG00000132321	IQCA1	2:236324147-236507535	0	0.0236065	-9.022017264	2.76E-05	0.001847397
ENSG00000113088	GZMK	5:55024253-55034570	2.0537045	15.32583	-1.828121734	2.81E-05	0.001875906
ENSG00000255256	AL136146.2	11:35972428-35989007	0	0.137297	-9.054371431	2.81E-05	0.001875906
ENSG00000157107	FCHO2	5:72956041-73090522	9.53485725	7.89115525	1.36728839	2.87E-05	0.001901913
ENSG00000103485	QPRT	16:29588354-29698699	0.3430025	1.48491975	-1.72817581	2.90E-05	0.001921578
ENSG00000234917	AC098484.2	1:42678735-42681659	0	0.2648515	-7.521604525	2.91E-05	0.001921578
XLOC_131884	XLOC_131884	6:100892011-101131699	0.126399	0	14.09291862	2.92E-05	0.001925211
ENSG00000169604	ANTXR1	2:69013178-69249327	0	0.03685875	-8.832898058	2.96E-05	0.001952269
ENSG00000188536	HBA2	16:172876-173710	47711.45605	26061.28369	2.193516493	2.98E-05	0.001953805
ENSG00000157045	NTAN1	16:15037854-15056079	9.1903245	5.9736245	2.103147757	2.97E-05	0.001953805
ENSG00000108349	CASC3	17:40140318-40172171	32.066676	29.9047795	1.543074598	2.98E-05	0.001953805
ENSG00000064225	ST3GAL6	3:98732236-98821575	6.66736825	5.5926775	1.551977621	2.99E-05	0.001958307
ENSG00000268119	AC010615.2	19:21431991-21463908	1.91685675	0.68241325	3.09748357	3.01E-05	0.001963301
ENSG00000135838	NPL	1:182785538-182830384	25.433676	21.53002475	1.568065175	3.07E-05	0.002001972
ENSG00000243273	AC020636.1	3:150890579-151038818	0.61334575	0.29134275	2.185711956	3.08E-05	0.002007102
ENSG00000245552	AP000787.1	11:95150539-95309487	7.31093075	4.9728095	1.889497548	3.11E-05	0.002017514
ENSG00000136925	TSTD2	9:97501637-97633368	4.35026875	4.77346975	1.64843538	3.11E-05	0.002017514
ENSG00000152078	TMEM56	1:95117355-95197607	13.20595225	11.7141615	2.184445476	3.14E-05	0.002035405
ENSG00000065978	YBX1	1:42682418-42703805	66.67092325	37.86764375	2.136679789	3.32E-05	0.002131387
ENSG00000259240	MIR4713HG	15:51037488-51293912	0	0.0321895	-10.97881847	3.31E-05	0.002131387
ENSG00000102010	BMX	X:15464246-15556529	1.28679925	0.40654325	2.829132751	3.47E-05	0.002229014
ENSG00000284672	AC109583.3	3:46742092-46812558	0	0.0290325	-8.883900691	3.55E-05	0.002274926
ENSG00000104903	LYL1	19:13099033-13103161	43.47911725	29.82854375	1.807407664	3.57E-05	0.002285632
ENSG00000130227	XPO7	8:21919662-22006585	22.42796525	19.82225225	1.838388442	3.64E-05	0.002325946
ENSG00000162032	SPSB3	16:1776712-1793700	22.5658945	18.08258575	1.602490884	3.76E-05	0.002393366
ENSG00000261722	AC092376.1	16:79212711-79229453	0	0.099513	-8.687867505	3.77E-05	0.002400835
ENSG00000115523	GNLY	2:85685175-85698854	15.36194375	121.2242568	-1.938207504	3.80E-05	0.002413052
ENSG00000167994	RAB3IL1	11:61897301-61920269	4.20463775	1.6441325	2.666815555	3.81E-05	0.002414891
ENSG00000163808	KIF15	3:44761721-44873376	0.49626875	0.29909225	1.968400663	3.87E-05	0.002448722
ENSG00000197467	COL13A1	10:69801867-69964275	0.012112	0.71514575	-4.854699949	3.89E-05	0.00245428
ENSG00000090013	BLVRB	19:40447765-40465840	113.160118	59.417076	2.257009105	3.94E-05	0.002479508
ENSG00000237525	AC012668.3	2:215533133-215713895	0.595504	0	8.877984759	4.03E-05	0.002526694
ENSG00000213639	PPP1CB	2:28751640-28802940	41.75861425	35.996394	1.585395344	4.05E-05	0.002535023
ENSG00000109956	B3GAT1	11:134378504-134412242	0.63316	7.77760275	-2.362014738	4.12E-05	0.00257716
ENSG00000120306	CYSTM1	5:140175156-140282052	25.2069585	7.636383	3.214678338	4.19E-05	0.002609365
ENSG00000244687	UBE2V1	20:50081124-50115959	27.087419	26.4650225	1.608421602	4.19E-05	0.002609878
ENSG00000236790	LINC00299	2:7988683-8488767	1.83118225	11.83520275	-1.813063068	4.25E-05	0.002638349
ENSG00000116106	EPHA4	2:221418027-221574202	0.8307805	4.36686075	-1.865129147	4.29E-05	0.002662043
ENSG00000274269	AL031665.1	20:1186092-1207036	0	0.11376225	-9.094079569	4.30E-05	0.002665319
ENSG00000165775	FUNDC2	X:155025980-155060304	4.559155	3.548398	1.98157644	4.31E-05	0.002667814
ENSG00000183111	ARHGEF37	5:149551947-149634968	1.1822815	0.56709725	2.590300694	4.36E-05	0.002681158
ENSG00000211445	GPX3	5:151020438-151084141	2.23171775	2.00174175	1.368691361	4.36E-05	0.002681158
ENSG00000244063	AC104653.2	2:113819530-113831119	0	0.186846	-8.998242066	4.46E-05	0.002734643
ENSG00000223969	AC002456.1	7:90590516-90899417	0.60557675	0.43674425	1.640621106	4.48E-05	0.002743557
ENSG00000185236	RAB11B	19:8389981-8404434	33.474429	27.63000675	1.698771223	4.50E-05	0.002750652
ENSG00000214960	CRPPA	7:16087525-16421538	0.52377525	0.3469905	2.015341526	4.53E-05	0.002761174
ENSG00000286863	AL513166.2	1:72283170-72753772	0.02084925	0	10.45259497	4.55E-05	0.002769133
ENSG00000150337	FCGR1A	1:149782671-149792518	44.226313	13.2713575	2.540417662	4.57E-05	0.002777343
ENSG00000263051	AC087501.3	17:9505057-9575825	0	0.256769	-7.484803053	4.61E-05	0.002795653
ENSG00000145451	GLRA3	4:174636920-174829247	0	0.02246925	-8.928025595	4.62E-05	0.002795653
ENSG00000258908	AL355075.3	14:20469326-20477089	2.80230025	1.27895025	2.478811637	4.70E-05	0.002842399
ENSG00000143294	PRCC	1:156742118-156800815	17.89020325	15.73046225	1.74858842	4.78E-05	0.002880423
ENSG00000250992	AC139491.3	5:176036593-176042888	0	0.13247025	-7.646030192	4.82E-05	0.002903154
ENSG00000138346	DNA2	10:68414064-68472121	3.45095325	1.19527275	2.127376383	4.87E-05	0.002922673
ENSG00000187010	RHD	1:25258810-25338233	7.64259175	4.5574085	1.973577784	4.90E-05	0.002929887
ENSG00000138646	HERC5	4:88457119-88506163	14.7260135	6.920193	1.877032045	4.94E-05	0.002952675
ENSG00000123836	PFKFB2	1:207027516-207081024	7.85563975	3.30643925	2.483644913	4.95E-05	0.00295401
ENSG00000287670	AC108479.3	2:88016780-88021451	2.28767075	0.4780395	3.593888334	5.02E-05	0.00297601
ENSG00000163812	ZDHHC3	3:44915257-44976185	8.6015005	5.96123975	1.632821654	5.01E-05	0.00297601
ENSG00000157954	WIPI2	7:5190196-5233840	22.82045625	22.23105925	1.572611138	5.02E-05	0.00297601
ENSG00000267117	AC010525.1	19:55674927-55698039	2.25006875	1.96367825	1.46593916	5.11E-05	0.003023406
ENSG00000123240	OPTN	10:13099449-13138308	25.13769725	18.95619725	1.895437453	5.15E-05	0.00303751
ENSG00000136689	IL1RN	2:113107214-113135389	15.16651825	10.44403475	1.632526156	5.15E-05	0.00303751
ENSG00000094975	SUCO	1:172532349-172611833	8.42554725	9.4906615	1.487637738	5.28E-05	0.003102295
ENSG00000165490	DDIAS	11:82824372-82958277	3.74596975	1.90420425	2.140461585	5.29E-05	0.003104695
ENSG00000162923	WDR26	1:224385143-224437033	44.34861475	38.539973	1.569881282	5.40E-05	0.003165272
ENSG00000142949	PTPRF	1:43525187-43623666	0.67254275	0.24686575	2.560254054	5.46E-05	0.003190878
ENSG00000110203	FOLR3	11:72114869-72139892	36.1101165	9.046774	2.772203134	5.49E-05	0.003201112
ENSG00000258053	AC025575.2	12:71047402-71118247	0	0.0927065	-10.63473564	5.53E-05	0.00321517
ENSG00000138678	GPAT3	4:83535914-83605875	6.23688	4.46787425	1.674597086	5.56E-05	0.003230241
ENSG00000258824	AL122035.1	14:64422935-64448557	0	0.274656	-10.70872204	5.70E-05	0.003306752
ENSG00000127249	ATP13A4	3:193398967-193593111	0.06509	0.3301305	-2.038995907	5.73E-05	0.003313015
ENSG00000111249	CUX2	12:111034165-111437875	1.4514875	0.104797	5.480539076	5.81E-05	0.003350049
ENSG00000287985	AC073270.2	7:64369241-64375584	0	0.10378975	-7.306105712	5.95E-05	0.003430059
ENSG00000159409	CELF3	1:151702404-151716814	0.2692495	0.0106635	5.477750059	6.01E-05	0.003451814
ENSG00000181035	SLC25A42	19:19063999-19113390	1.35163925	6.32210625	-1.405574775	6.04E-05	0.003460923
ENSG00000177156	TALDO1	11:747415-765012	112.8225708	99.64693275	1.394656847	6.16E-05	0.003521267
ENSG00000268734	AC245128.3	19:54890673-54891420	2.28562	0.1174675	5.416249919	6.18E-05	0.003525018
ENSG00000182329	KIAA2012	2:202073289-202205203	0	0.00735425	-7.075572517	6.27E-05	0.003574463
ENSG00000256269	HMBS	11:119084866-119093549	10.248601	5.83167	2.188485774	6.31E-05	0.003593185
ENSG00000145741	BTF3	5:73498408-73505635	70.7400875	52.7534685	1.676514155	6.72E-05	0.003794775
ENSG00000287759	AL353151.2	9:4741741-4759639	0	0.11071375	-8.584976686	6.75E-05	0.003803305
ENSG00000113811	SELENOK	3:53884417-53891962	18.852417	12.3982915	1.965804625	6.77E-05	0.00380968
ENSG00000267062	AC018761.2	19:12794146-12801891	1.87295375	1.03564725	2.160277668	6.87E-05	0.003855455
ENSG00000139323	POC1B	12:89419718-89526262	10.82051525	8.519928	1.654839566	6.87E-05	0.003855455
ENSG00000268027	AC243960.1	19:41545192-41572491	0.3952115	0.70811175	4.821211851	6.92E-05	0.003866409
ENSG00000153707	PTPRD	9:8314246-10612723	484.671524	340.836834	1.765320603	6.92E-05	0.003866409
ENSG00000227117	HORMAD2-AS1	22:29883118-30080480	1.08881775	0.8309395	1.546847677	6.91E-05	0.003866409
ENSG00000275527	AC100835.2	15:74598919-74611797	6.37581525	2.88305525	2.499408719	7.02E-05	0.003916748
ENSG00000180628	PCGF5	10:91163012-91284337	46.029337	29.241752	1.275959578	7.18E-05	0.00399236
ENSG00000197057	DTHD1	4:36281622-36345756	0.715463	6.9413695	-2.380036309	7.23E-05	0.004015043
ENSG00000118985	ELL2	5:95885098-95961851	5.23013625	4.70352225	1.555089179	7.28E-05	0.004035041
ENSG00000148484	RSU1	10:16590611-16817463	10.95198	8.25299325	1.749647017	7.33E-05	0.004057527
ENSG00000178685	PARP10	8:143977153-144012772	29.09244	22.47767375	1.271988568	7.40E-05	0.004094542
XLOC_021921	XLOC_021921	10:110148076-110151457	0.212406	0	8.781914821	7.49E-05	0.004135241
ENSG00000141030	COPS3	17:17246616-17281273	13.83221725	10.40628425	1.720436938	7.52E-05	0.00413936
ENSG00000233030	AC243772.2	1:149780078-149813681	4.196848	2.31345875	1.718617002	7.52E-05	0.00413936
ENSG00000285799	AL645929.3	6:29793077-29957624	4.1164715	31.310098	-1.806681829	7.53E-05	0.004140525
ENSG00000137267	TUBB2A	6:3153666-3157544	47.42422375	6.17158	4.419572112	7.74E-05	0.00424395
XLOC_158791	XLOC_158791	9:130536914-130538088	3.36403225	0.45238675	4.268424176	7.74E-05	0.00424395
ENSG00000102575	ACP5	19:11574660-11579008	16.19119225	7.55998325	2.308236801	7.79E-05	0.004262716
ENSG00000287549	AC092268.2	X:41008427-41029306	0.02824625	0	8.181913189	7.86E-05	0.00429698
ENSG00000283579	AL160035.1	13:26965967-26991996	0.0702875	0	10.20015419	8.02E-05	0.00437725
ENSG00000138772	ANXA3	4:78551747-78610451	25.82161325	9.41163225	2.788380718	8.28E-05	0.004507371
ENSG00000243422	RPL23AP49	3:75624275-75670156	0	0.05932925	-8.314328163	8.31E-05	0.004511712
ENSG00000225945	AL121574.1	6:37815745-38154613	1.46133525	1.3123995	1.311624421	8.43E-05	0.004573252
ENSG00000112053	SLC26A8	6:35919916-36024868	3.45268275	1.274318	2.501070129	8.53E-05	0.004622196
ENSG00000112306	RPS12	6:132814569-132817564	266.9455988	241.9972305	1.376874369	8.55E-05	0.004622603
ENSG00000280780	JAKMIP2-AS1	5:147559994-147662009	0	0.04219475	-8.527955751	8.79E-05	0.004728352
ENSG00000132698	RAB25	1:156061160-156070504	0	0.11931975	-7.12792327	8.84E-05	0.004742384
ENSG00000124835	AC105760.1	2:237048599-237056167	0.0006555	0.08780625	-5.546981132	8.94E-05	0.004777541
ENSG00000005238	FAM214B	9:35104112-35116341	19.190764	14.4394955	1.707725676	8.95E-05	0.004778643
ENSG00000259115	AL357153.3	14:70593314-70641486	0.04656625	0	10.07949892	9.09E-05	0.004839664
ENSG00000113600	C9	5:39284140-39424868	0	0.0180325	-8.343586985	9.12E-05	0.00485009
ENSG00000198216	CACNA1E	1:181317690-181808084	3.59625425	1.4038395	2.389092144	9.29E-05	0.004933256
ENSG00000104973	MED25	19:49818279-49840383	21.84046775	19.29690825	1.569693579	9.38E-05	0.004963695
ENSG00000229299	AL121845.1	20:63744689-63745958	0	0.418814	-6.927098626	9.38E-05	0.004963695
ENSG00000070190	DAPP1	4:99816827-99870190	22.887145	20.46719625	1.277443311	9.39E-05	0.004964399
ENSG00000254473	AL354920.1	9:83660459-83713378	2.72800225	1.77561375	1.573426121	9.52E-05	0.005023156
ENSG00000204044	SLC12A5-AS1	20:46008670-46022073	4.23039125	0.83983525	3.79171492	9.69E-05	0.005093118
ENSG00000136026	CKAP4	12:106237881-106349081	15.137646	10.53567325	1.834141516	9.82E-05	0.005148433
XLOC_138814	XLOC_138814	6:170439076-170444257	0	0.534408	-9.4686072	9.87E-05	0.005163783
ENSG00000287856	AL445524.2	1:231361806-231528618	3.0571545	2.49583125	1.403227978	9.97E-05	0.005203821
ENSG00000126787	DLGAP5	14:55148112-55191608	0.43219475	0.22395925	2.055047082	9.99E-05	0.005205688
ENSG00000130159	ECSIT	19:11505929-11529172	11.01545475	7.94344375	1.60686495	0.000100853	0.005233909
ENSG00000187266	EPOR	19:11377207-11384342	4.52101575	3.434161	1.880286154	0.000101983	0.005285193
ENSG00000135926	TMBIM1	2:218274197-218292586	42.53972	41.9069355	1.548281472	0.000102724	0.00530877
ENSG00000186205	1-Mar	1:220786913-220819659	6.273821	3.45210275	1.5544378	0.000102889	0.005309914
ENSG00000126934	MAP2K2	19:4090321-4124129	39.03241675	33.9501405	1.354255967	0.000103139	0.005315426
ENSG00000254942	AL355310.3	1:109539906-109543837	0	0.158497	-7.273989225	0.000104331	0.005361984
ENSG00000087253	LPCAT2	16:55509072-55586666	17.6730975	10.57389325	1.761986367	0.00010466	0.00537147
ENSG00000267743	AC107896.1	18:58044342-58330829	0.63657125	0.214629	2.85007918	0.000106362	0.005428839
ENSG00000117115	PADI2	1:17066761-17119451	24.8682495	15.37375275	1.770876451	0.000106238	0.005428839
ENSG00000138449	SLC40A1	2:189560579-189583758	27.30133925	16.02647925	1.69580312	0.000107035	0.005455721
ENSG00000243317	STMP1	7:135662496-135701990	23.3386365	12.3952825	1.585278551	0.000107697	0.005481922
ENSG00000163993	S100P	4:6693878-6697170	12.6415775	2.14123425	3.635294766	0.000109034	0.00552729
ENSG00000286055	AC093890.2	4:143996108-144019436	2.4307475	0.55649375	3.530930703	0.000108763	0.00552729
ENSG00000103534	TMC5	16:19410496-19499113	2.5311145	0.85671	2.791659722	0.00010894	0.00552729
ENSG00000184182	UBE2F	2:237966827-238042782	17.75268575	13.1604495	1.706355283	0.000110076	0.00556773
ENSG00000189171	S100A13	1:153618787-153631360	0	0.298591	-8.20375044	0.000110132	0.00556773
ENSG00000285557	AC069410.1	3:148368384-148840606	2.91076425	0.79278925	2.877936817	0.000111512	0.005629838
ENSG00000135636	DYSF	2:71453722-71686768	32.96092075	19.39218025	1.971086533	0.000111866	0.005632421
ENSG00000116991	SIPA1L2	1:232397965-232630142	9.17087975	4.836949	1.795760885	0.000111864	0.005632421
ENSG00000172057	ORMDL3	17:39921041-39927601	17.368286	12.89568225	1.875834709	0.000113457	0.005689398
ENSG00000164037	SLC9B1	4:102860430-103019739	0.8043445	1.2482835	2.047266914	0.000114697	0.005733549
ENSG00000116678	LEPR	1:65420587-65641559	3.441984	2.1888495	1.445785662	0.000114801	0.005733549
ENSG00000214803	AC090921.1	8:124192671-124247398	0.0305135	0	9.95988343	0.000115393	0.005747704
ENSG00000121104	FAM117A	17:49710332-49817946	57.0066175	30.1986435	1.375752744	0.000115342	0.005747704
ENSG00000186642	PDE2A	11:72576141-72674591	0.8381655	0.27933425	2.796433869	0.000115633	0.005751945
ENSG00000251379	AC099550.1	4:15358141-15420032	0.27024375	0.0827145	2.592083288	0.000116164	0.005770602
ENSG00000285509	AP000646.1	11:121024125-121113108	2.935112	1.461763	2.261752841	0.000117246	0.005793386
ENSG00000141867	BRD4	19:15235519-15332545	25.8875395	30.30810475	1.296150016	0.000116983	0.005793386
ENSG00000103152	MPG	16:77007-138527	10.38306175	12.9474435	1.26220612	0.00011697	0.005793386
ENSG00000145920	CPLX2	5:175796310-175884021	0	0.070592	-6.769655053	0.000120137	0.005928354
ENSG00000122490	PQLC1	18:79902420-79951657	13.27527725	11.3763375	1.324566277	0.000120465	0.005936646
ENSG00000183019	MCEMP1	19:7676628-7679826	12.9635025	2.60922025	3.833920796	0.000121152	0.005962622
ENSG00000225767	AL049637.1	1:50461469-50471150	0	0.2150095	-8.42659503	0.000121345	0.005964221
ENSG00000258569	AC007376.2	14:76710658-76761388	0.0268735	0	9.715580305	0.000123243	0.006049504
ENSG00000157978	LDLRAP1	1:25518627-25594747	1.8850895	9.6542435	-1.712702842	0.000124159	0.006086397
ENSG00000170540	ARL6IP1	16:18791669-18801572	35.711709	28.88157375	1.682507117	0.000125049	0.006115321
ENSG00000256424	LINC02414	12:131639396-131661823	0	0.0666625	-8.413189106	0.000125078	0.006115321
ENSG00000275210	AC245884.11	19:54308915-54337168	1.232909	0.63962675	1.979984432	0.000125575	0.006129737
ENSG00000187116	LILRA5	19:54307070-54313139	58.16225225	40.30741925	1.772891486	0.000125703	0.006129737
ENSG00000214788	AP000790.1	11:59942879-59970146	0.05891525	0	9.383926226	0.000127149	0.006180472
ENSG00000165029	ABCA1	9:104781006-104928155	21.2120395	13.9794515	1.519586723	0.000127242	0.006180472
ENSG00000226334	AL359182.1	9:104782439-104928892	2.19008825	1.601841	1.631002154	0.000133497	0.006467359
ENSG00000051341	POLQ	3:121431427-121546641	0.385195	0.23680775	1.993682997	0.000136316	0.006586798
ENSG00000159674	SPON2	4:1166932-1210805	5.217857	39.774037	-1.941099151	0.00013828	0.006672993
ENSG00000251076	AC104126.1	5:112228283-112257309	0	0.04673425	-8.296110198	0.000142929	0.006879484
ENSG00000107742	SPOCK2	10:72059034-72089032	7.85793925	47.342493	-1.446620412	0.000143682	0.00690677
ENSG00000165626	BEND7	10:13438484-13528974	1.0851615	0.24754875	2.78812326	0.00014435	0.00692994
ENSG00000257335	MGAM	7:141907813-142106747	27.3849005	16.69764575	2.018565217	0.000147771	0.00706715
ENSG00000234185	AC068533.3	7:66119603-66165011	0	0.08961925	-9.919662467	0.000148359	0.007076664
ENSG00000230747	AC021188.1	2:96307263-96321731	0.15129625	2.5667725	-2.665959384	0.000150558	0.007163166
ENSG00000205822	TPTE2P6	13:24408157-24597676	0	0.045228	-9.930153197	0.000150435	0.007163166
ENSG00000186998	EMID1	22:29205615-29259597	2.451041	0.496757	3.216726264	0.000151069	0.007169122
ENSG00000102760	RGCC	13:41457550-41470871	23.81037725	12.63614525	2.058420226	0.000153048	0.007244541
ENSG00000113361	CDH6	5:31175972-31329146	0.007364	0.26749625	-6.71425468	0.00015481	0.007318634
ENSG00000186350	RXRA	9:134317098-134440585	33.4810315	32.04317675	1.228792671	0.000156609	0.007384881
ENSG00000168477	TNXB	6:32041153-32115334	2.24380075	2.69896625	1.718191671	0.00015723	0.007404765
ENSG00000257553	AC034102.5	12:56104547-56113921	1.44429875	0.73408675	2.101376171	0.000158058	0.007431036
ENSG00000287642	AC093599.2	4:152934516-152936761	1.312155	0.179093	4.007086973	0.000158651	0.00743401
ENSG00000100027	YPEL1	22:21648588-21735794	1.101149	7.74587325	-1.61020303	0.000158651	0.00743401
ENSG00000260231	KDM7A-DT	7:140088908-140179640	7.7654015	2.87716825	2.101136966	0.000161396	0.00752467
ENSG00000121621	KIF18A	11:28020619-28108156	0.67924	0.78363275	1.733967642	0.000161124	0.00752467
ENSG00000249379	AL033397.2	6:53498528-53545056	0.714367	0.39895225	2.105273911	0.000162136	0.007549678
ENSG00000197465	GYPE	4:143847733-143968977	4.23676175	1.2283805	2.938703497	0.000163744	0.007579488
ENSG00000146409	SLC18B1	6:132769370-132813339	4.13824675	3.79429175	1.359755931	0.000163796	0.007579488
ENSG00000133067	LGR6	1:202193901-202319781	0.4830755	4.84563475	-2.422842299	0.000163292	0.007579488
ENSG00000286923	AC004522.4	7:99997690-100011634	0	0.095985	-8.143171245	0.000165696	0.007657859
ENSG00000136492	BRIP1	17:61681266-61863521	0.85624525	0.76737625	1.574642514	0.000165925	0.00765891
ENSG00000079385	CEACAM1	19:42507304-42561234	10.1186515	4.6712025	1.864235924	0.000172891	0.007950826
ENSG00000169891	REPS2	X:16946658-17153272	5.3279585	4.09837475	1.477664147	0.000172751	0.007950826
ENSG00000260111	AC012184.1	16:70379457-70399502	2.2437105	1.749682	1.509541861	0.000174356	0.00800832
ENSG00000287860	AC079804.3	7:6952625-7104482	1.51103775	0.3550305	3.104542431	0.000178869	0.008195341
ENSG00000198756	COLGALT2	1:183929854-184037729	0.13788625	1.46621525	-2.019445617	0.000178834	0.008195341
ENSG00000177674	AGTRAP	1:11736084-11756293	14.33646175	12.972803	1.47243482	0.000181881	0.008312829
ENSG00000110955	ATP5F1B	12:56638175-56645984	66.43556775	60.6120805	1.454397605	0.000184653	0.008418841
ENSG00000114626	ABTB1	3:127672935-127680926	88.78631775	77.02618775	1.202234441	0.000186279	0.008482545
ENSG00000286584	AC023494.1	3:119666282-119670688	0	0.1629485	-7.467685336	0.000187509	0.008528121
ENSG00000255177	MUC5B-AS1	11:1242261-1249676	0	0.14109975	-7.961387689	0.000188224	0.00855017
ENSG00000187699	C2orf88	2:189879609-190203484	5.50071625	2.586736	1.800661875	0.000189368	0.008569855
ENSG00000196550	FAM72A	1:206186179-206455603	1.67147575	1.767168	1.246781393	0.000189648	0.008569855
ENSG00000261105	LMO7-AS1	13:75604700-75635994	0	0.1405165	-6.835983209	0.000189811	0.008569855
ENSG00000249407	IL20RB-AS1	3:136959125-136982196	0	0.04316525	-7.924257075	0.000189353	0.008569855
ENSG00000187097	ENTPD5	14:73958010-74019399	2.94420175	3.16849375	1.594100843	0.000192738	0.008680904
ENSG00000122741	DCAF10	9:37800554-37867666	6.9563885	5.65299675	1.474269571	0.00019307	0.00868535
ENSG00000107831	FGF8	10:101770130-101780369	0.056752	0	7.765109802	0.000195411	0.008758829
ENSG00000228804	AC072022.1	3:187702313-187746573	6.512964	3.823636	1.765345398	0.000195394	0.008758829
ENSG00000099968	BCL2L13	22:17628855-17730855	11.1068265	10.181465	1.363990758	0.000198367	0.008880624
ENSG00000181704	YIPF6	X:68498562-68571629	4.98410275	4.14248375	1.448398147	0.000199017	0.008888331
ENSG00000287480	AL158832.2	9:197065-209554	0.03698175	0	7.693452755	0.000200435	0.008927759
ENSG00000230615	AL139220.2	1:44030435-44115913	2.91124675	0.7803095	2.633939429	0.000200621	0.008927759
ENSG00000241169	FO393419.2	1:27399179-27490167	4.5447295	4.92279675	1.322884258	0.000200205	0.008927759
ENSG00000248405	PRR5-ARHGAP8	22:44702233-44862706	0.81085275	0.4607405	2.249511922	0.000203284	0.009035424
XLOC_098253	XLOC_098253	22:22410604-22420270	0.2294985	0	9.073513422	0.000203804	0.009047731
ENSG00000196660	SLC30A10	1:219685427-219958647	0.017337	0	9.213226066	0.000204546	0.00905975
ENSG00000067365	METTL22	16:8621683-8649654	10.96905625	15.11558	1.402678861	0.000204562	0.00905975
ENSG00000115758	ODC1	2:10439968-10448327	34.50662275	21.315797	2.096980697	0.000205787	0.009092295
ENSG00000133106	EPSTI1	13:42886388-42992271	18.565005	9.49380875	1.867982183	0.000207396	0.0091525
ENSG00000287632	AC112253.1	4:78669690-78691671	1.12789375	0.325936	3.158006444	0.000209989	0.009244993
ENSG00000183486	MX2	21:41361999-41409393	61.723988	49.04036675	1.399637292	0.000209917	0.009244993
ENSG00000286123	AL049828.2	14:40267283-40348331	0	0.04427675	-9.731277668	0.000212677	0.009331681
ENSG00000055332	EIF2AK2	2:37099210-37157065	17.32394725	11.75582525	1.281698115	0.000215098	0.009425248
ENSG00000249318	AC010468.2	5:111265809-111270089	0	0.24088275	-7.96816491	0.000215542	0.009433597
ENSG00000113916	BCL6	3:187721377-187745725	90.842269	52.9898595	1.813590214	0.000216619	0.009469567
ENSG00000235538	AL078602.1	6:163671577-164231610	0	0.0942255	-7.870053762	0.000221681	0.009668098
ENSG00000259293	LIPC-AS1	15:58434890-58498735	0.14542075	0.054127	2.591434174	0.000223778	0.009736693
ENSG00000009307	CSDE1	1:114716913-114758676	44.5043515	45.69309875	1.385458508	0.000225609	0.009804875
ENSG00000287564	AL359546.1	10:31033089-31143813	0.031652	0	11.29458277	0.000226255	0.009814566
ENSG00000141562	NARF	17:82458180-82490537	13.32071175	17.0002725	1.452433426	0.000227762	0.009852344
ENSG00000141452	RMC1	18:23503470-23531807	16.33552925	17.29639525	1.355899881	0.000228804	0.009885921
ENSG00000115677	HDLBP	2:241227264-241354009	18.534371	21.93160025	1.324703915	0.000230612	0.009940924
ENSG00000073921	PICALM	11:85957175-86069882	97.49343925	93.20935775	1.253090167	0.000232027	0.009990343
ENSG00000253549	CA3-AS1	8:85440596-85481429	1.89705325	0.794259	2.900807728	0.000233555	0.01004449
ENSG00000144468	RHBDD1	2:226835247-226999215	19.6623215	12.081325	1.489134825	0.000233909	0.010048075
ENSG00000160282	FTCD	21:46136262-46155579	0	0.058885	-6.663193705	0.000234308	0.010053583
ENSG00000266028	SRGAP2	1:206203345-206464443	13.40752875	11.447944	1.254435235	0.000236504	0.010136108
ENSG00000154822	PLCL2	3:16802651-17090604	22.46122875	19.9204765	1.358195096	0.000237296	0.01015833
ENSG00000135749	PCNX2	1:232983435-233295725	2.411605	13.4885245	-1.48304664	0.000240709	0.010280784
ENSG00000182240	BACE2	21:41167801-41282530	2.04994575	2.19255475	2.107179522	0.000243003	0.01032502
ENSG00000224020	MIR181A2HG	9:124657303-124707136	0.2846655	2.3287705	-2.031597238	0.000243135	0.01032502
XLOC_002629	XLOC_002629	1:82882342-82902909	0	0.1472785	-9.571944911	0.000245225	0.010390055
ENSG00000158850	B4GALT3	1:161171310-161177968	12.44887475	9.1469115	1.558635485	0.000245669	0.010396984
ENSG00000145888	GLRA1	5:151822513-151924842	0	0.029135	-8.514788849	0.00024881	0.010505992
ENSG00000232310	AL078590.2	6:134520163-134689399	0.00598775	0	7.774637374	0.000251003	0.010586586
ENSG00000154114	TBCEL	11:121024072-121090775	6.6185465	4.21983825	1.634237641	0.000255004	0.010743124
ENSG00000256594	AC010186.2	12:9648047-9658412	2.83895925	2.02567175	2.181296376	0.000257229	0.010824595
ENSG00000141756	FKBP10	17:41812680-41823217	0	0.063765	-6.415377888	0.000262267	0.011024105
ENSG00000127946	HIP1	7:75533298-75738962	7.63144325	6.155964	1.517286918	0.000264961	0.011124778
ENSG00000249437	NAIP	5:70968483-71025114	43.79113075	22.171742	1.944945851	0.000265832	0.011143465
ENSG00000274070	CASTOR2	7:74964818-75024798	4.918107	4.28767225	1.463678622	0.000266517	0.011152314
ENSG00000254695	AC087379.2	11:15605484-15705376	0	0.032456	-9.583496091	0.000271248	0.0113375
ENSG00000038945	MSR1	8:16107878-16567490	1.98364	1.24298075	1.612270579	0.000273168	0.011404938
ENSG00000139514	SLC7A1	13:29509414-29595688	3.03453775	3.15711575	1.273223129	0.000281427	0.011710276
XLOC_164822	XLOC_164822	X:42873344-42908745	0.09652525	0	10.9461165	0.000288738	0.011987623
ENSG00000168685	IL7R	5:35852695-35879603	19.3110465	126.676383	-1.510753209	0.000289108	0.011989584
ENSG00000065154	OAT	10:124397303-124418976	8.858341	7.16396375	1.705121658	0.000290048	0.012015165
ENSG00000251555	AC096711.2	4:131930031-131975952	0	0.12776775	-9.661042595	0.000295799	0.012239766
ENSG00000151726	ACSL1	4:184755595-184826818	109.6536893	77.52256025	1.715151235	0.000296295	0.012246255
ENSG00000174945	AMZ1	7:2679522-2844398	2.430176	1.78562775	1.614407507	0.000296945	0.012246255
XLOC_112401	XLOC_112401	4:11161796-11328712	0	0.1137285	-12.17090978	0.000297632	0.012260972
ENSG00000137207	YIPF3	6:43511832-43516985	24.30938125	22.35827825	1.302463386	0.000298119	0.012267436
ENSG00000140403	DNAJA4	15:78264086-78282196	6.11132675	5.35291475	1.686832198	0.000300522	0.012352635
ENSG00000205726	ITSN1	21:33642400-33899861	2.02523325	1.20319525	1.582326605	0.000302888	0.012436149
ENSG00000166783	MARF1	16:15594387-15643154	33.14977575	36.2706895	1.102582418	0.000314548	0.012872221
ENSG00000131116	ZNF428	19:43607224-43621012	2.18344675	1.12447275	1.878831107	0.000317106	0.012927217
ENSG00000105063	PPP6R1	19:55229779-55259017	28.5188295	31.05839525	1.271016304	0.000316974	0.012927217
ENSG00000075035	WSCD2	12:108129288-108250537	0	0.08246225	-6.95809053	0.000317284	0.012927217
ENSG00000111726	CMAS	12:22046218-22065674	6.2697415	5.51205	1.782013096	0.00032317	0.013109572
ENSG00000189221	MAOA	X:43654907-43746824	0.49507725	0.0452285	5.957779114	0.000326379	0.013225296
ENSG00000268555	AC123912.4	19:21569738-21587425	2.9132265	2.42350225	1.733699973	0.000327994	0.013276257
ENSG00000100427	MLC1	22:50059391-50085902	0.55938525	3.317379	-1.591377694	0.000333822	0.013497447
ENSG00000285864	AP000593.4	11:72261731-72290688	0.028592	0	9.005218747	0.000334897	0.013526193
ENSG00000101096	NFATC2	20:51368182-51562831	3.08135675	16.265301	-1.393491262	0.000339437	0.013650215
ENSG00000232377	AC016910.1	2:143937073-143964156	0	0.031861	-7.651335856	0.000341641	0.013723987
ENSG00000144118	RALB	2:120240064-120309360	14.738506	13.92779975	1.673561731	0.000343506	0.013784022
ENSG00000154803	FLCN	17:17212212-17237188	30.79403125	15.7148805	1.900038852	0.00034933	0.013987498
ENSG00000137193	PIM1	6:37170152-37175428	133.898548	104.7847365	1.641686218	0.000349779	0.013990427
ENSG00000147576	ADHFE1	8:66432492-66468907	0.29916375	2.66407575	-2.366419763	0.000351882	0.014051402
ENSG00000105647	PIK3R2	19:18153163-18170532	5.72057025	5.4983965	1.856737612	0.00035287	0.014053533
ENSG00000259986	AC103876.1	15:83179112-83439445	0.58231325	0.041613	5.34704577	0.000354407	0.014099639
ENSG00000261633	AC018552.3	16:57622034-57631647	0	0.148686	-8.002562051	0.000355331	0.014121287
ENSG00000091106	NLRC4	2:32190456-32265732	10.099504	7.0132455	1.706101407	0.000357969	0.014195728
ENSG00000174485	DENND4A	15:65658046-65792293	18.890217	19.03010725	1.331456358	0.000358894	0.014217259
ENSG00000281167	AL355390.2	13:74409868-74555515	0	0.00634	-7.728658808	0.000366435	0.01450053
ENSG00000157350	ST3GAL2	16:70374083-70439237	22.41692975	22.98401725	1.202204685	0.000369887	0.014621564
ENSG00000110375	UPK2	11:118898258-118988298	0.57542425	2.85259725	-1.248368904	0.00037181	0.014681938
ENSG00000138738	PRDM5	4:120684919-120922870	2.6412795	1.1772655	2.145371554	0.000374953	0.014790349
ENSG00000137501	SYTL2	11:85694224-85811159	2.0226105	12.0393735	-1.724936514	0.000375636	0.014801555
ENSG00000198734	F5	1:169511953-169586588	2.804823	1.8264295	1.913260065	0.000378968	0.01490125
ENSG00000226026	AC092802.1	1:95117307-95286661	2.34193	0.98516025	2.35749899	0.000385183	0.015124062
ENSG00000251438	AC104078.2	4:36311190-36392410	0	0.0301185	-9.276162976	0.000385448	0.015124062
XLOC_027434	XLOC_027434	11:21622184-21752551	0	0.12444525	-11.80916283	0.000388352	0.015221929
ENSG00000196096	AC079610.1	2:213276552-213284205	0	0.050706	-6.588715651	0.000391212	0.01531786
ENSG00000089127	AC004551.1	12:112906783-112933222	47.77416525	22.84366425	1.981579105	0.000397879	0.015529831
ENSG00000165304	MELK	9:36572862-36677683	0.4566435	0.487492	1.736897894	0.000404908	0.015754526
ENSG00000176049	JAKMIP2	5:147585438-147782775	0.06968175	1.14285675	-1.948952115	0.000407531	0.015839992
ENSG00000260979	AC022167.3	16:8917034-8966990	4.244153	2.786113	1.395154857	0.000411936	0.015994477
ENSG00000269837	IPO5P1	19:23255053-23257939	0.0976025	1.4778595	-4.247200012	0.000420956	0.016327637
ENSG00000229776	C4B-AS1	6:32032713-32036258	0.87270275	0.08061325	4.288250057	0.000425057	0.016452361
ENSG00000175582	RAB6A	11:73675638-73761137	12.853083	11.87654925	1.44843848	0.000426599	0.016494857
ENSG00000281103	TRG-AS1	7:38330642-38397603	2.04679575	11.87075675	-1.371980438	0.000429501	0.01657877
ENSG00000241489	AC244197.3	X:149477104-149540926	1.2341605	7.1976915	-2.699131426	0.000429661	0.01657877
ENSG00000115085	ZAP70	2:97713560-97739862	9.2109615	51.223446	-1.477671104	0.000435039	0.016768847
ENSG00000135776	ABCB10	1:229516582-229558707	8.9340415	7.71241925	1.473716227	0.000435509	0.01676957
ENSG00000100897	DCAF11	14:24114195-24125242	16.63928475	14.971837	1.212004833	0.000440207	0.016865448
ENSG00000257526	AC107032.2	12:76562294-76615567	0	0.04982975	-9.267224639	0.000439325	0.016865448
ENSG00000198075	SULT1C4	2:108377911-108388989	0	0.736673	-10.11366126	0.000440268	0.016865448
ENSG00000245750	DRAIC	15:69462921-69843263	3.22186625	2.56399275	1.572707467	0.000441349	0.016880386
ENSG00000141664	ZCCHC2	18:62523007-62587709	26.91306025	16.7163575	1.492309142	0.000441567	0.016880386
ENSG00000244588	RAD21L1	20:1226056-1296421	0.195137	1.48013575	-1.620694458	0.000442161	0.016885719
ENSG00000259661	AC068831.4	15:90884699-90921697	2.47098875	2.226425	1.258496273	0.000444785	0.016959868
ENSG00000246379	AC040168.1	16:55984009-56191118	0	0.1946985	-6.571246624	0.000445062	0.016959868
ENSG00000287012	AC108667.2	3:172711151-172725038	0.057268	0	9.013768598	0.000447591	0.017012231
ENSG00000156298	TSPAN7	X:38561370-38688920	1.45312975	0.4549935	3.004595775	0.000450455	0.017093685
XLOC_166820	XLOC_166820	X:107449078-107449897	0	0.428125	-6.424897122	0.000450827	0.017093685
XLOC_155890	XLOC_155890	9:40579007-40584281	0.18238525	0	8.532161658	0.000453672	0.017184053
ENSG00000258847	AL391261.2	14:65957297-66004523	0	0.06233275	-9.285530137	0.000454261	0.017188819
ENSG00000143546	S100A8	1:153390032-153391073	678.8869858	331.3344003	2.458264599	0.00045502	0.017200031
XLOC_013133	XLOC_013133	1:179003459-179019019	0.1428975	0	10.51016201	0.000466273	0.017589614
ENSG00000226441	PLCL2-AS1	3:16883010-17090569	1.2623405	1.21488425	1.317003042	0.000470479	0.017712309
ENSG00000087301	TXNDC16	14:52430596-52552522	2.93824	2.6377005	1.311974899	0.00047268	0.017759199
ENSG00000268149	AC010336.4	19:7903843-7914692	2.639446	1.72481725	1.706005863	0.000474638	0.017796764
ENSG00000121577	POPDC2	3:119636457-119677454	0.62716825	1.9398395	-2.507580448	0.000478248	0.01791404
ENSG00000264515	AC011474.1	19:29287011-29525752	0	0.03119875	-9.084317053	0.000480929	0.017996351
ENSG00000259268	AC007950.1	15:63438626-63500057	3.71530825	2.6242825	1.536052703	0.000482039	0.018019731
ENSG00000132522	GPS2	17:7307982-7315564	16.61526225	14.8533255	1.437265805	0.000488162	0.018230267
ENSG00000224746	AC015987.1	7:135774521-135977339	1.79434525	1.79225725	1.113689605	0.000489643	0.018248904
ENSG00000169432	SCN9A	2:166195185-166376001	0.76614	0.30305025	2.138150008	0.000492563	0.018320986
ENSG00000163958	ZDHHC19	3:196197452-196211437	3.59208975	0.15251225	5.300705851	0.000494834	0.01835386
ENSG00000238039	AC244197.2	X:149511509-149526264	0.0016245	0.1413445	-4.807298281	0.000494608	0.01835386
ENSG00000288006	AC137735.3	17:73912190-73931436	0	0.037899	-7.483847581	0.000497025	0.018394884
ENSG00000231534	FBXO36-IT1	2:229942728-229945137	0	0.11875125	-6.186005567	0.000497522	0.018394939
ENSG00000271858	Z84492.1	3:50365334-50368197	0.0008775	1.0826055	-6.456348109	0.000501338	0.01848086
ENSG00000255308	CSRP3-AS1	11:19196775-19281426	0	0.026926	-9.025357313	0.000500942	0.01848086
ENSG00000178104	PDE4DIP	1:148808181-149048286	1.19711775	4.57722375	-1.260495202	0.000502254	0.018496281
ENSG00000256034	AP002770.1	11:73676005-73762052	1.539474	1.54364675	1.458367988	0.000513586	0.018820356
ENSG00000253214	AC079209.1	8:81149107-81167987	1.0671875	0.52750025	2.334014664	0.000514519	0.01883597
ENSG00000253258	AC068228.1	8:123181638-123194051	0.146642	0.0083935	5.23133739	0.000516526	0.018872675
ENSG00000121691	CAT	11:34438934-34472060	44.28176325	47.89511675	1.328096671	0.000517046	0.018872675
ENSG00000132530	XAF1	17:6755447-6775647	20.09550225	10.97269325	1.483993841	0.000525188	0.0191323
ENSG00000240373	SEC62-AS1	3:169967041-169993373	0.72894575	0.27866475	2.746123662	0.000527994	0.019202844
ENSG00000072858	SIDT1	3:113532296-113629578	5.062241	21.4637125	-1.232302161	0.000528158	0.019202844
ENSG00000278017	AC064801.1	18:62507600-62556247	4.21223975	2.30435475	1.654380886	0.00052881	0.019207745
ENSG00000259805	AC022558.2	15:82925884-83103443	0.00400725	0	8.745591664	0.00053449	0.019395104
ENSG00000160345	C9orf116	9:135495181-135501734	0	0.14641875	-6.447195303	0.000537729	0.019493584
ENSG00000115828	QPCT	2:37342827-37373322	15.17224475	11.781458	1.554179795	0.000542796	0.019658105
ENSG00000168824	NSG1	4:4348140-4422520	0.34253875	3.715062	-2.053832709	0.000545078	0.019721524
ENSG00000157985	AGAP1	2:235494043-236131800	0.4623	3.209108	-2.117352512	0.000546284	0.01974593
ENSG00000162415	ZSWIM5	1:45016399-45306209	0.06518	0.49841575	-1.746154927	0.000549627	0.019828199
ENSG00000263212	AC004224.2	16:3458071-3515564	0.0374625	0	10.28082047	0.000551078	0.019861241
ENSG00000268061	NAPA-AS1	19:47484282-47515075	3.6112735	3.1634155	1.373004611	0.000552179	0.019881658
ENSG00000287100	AL078600.1	6:119349920-119391829	0.6862155	0.46030125	1.506000394	0.000554154	0.019933439
ENSG00000285875	AL035446.2	6:140575788-140898381	0.0065815	0	10.26156888	0.000559938	0.020122026
ENSG00000084693	AGBL5	2:27042364-27071766	5.309789	5.62415625	1.459281054	0.000564605	0.020270144
ENSG00000167434	CA4	17:60149942-60177666	6.15086525	3.04256475	2.21674821	0.000572326	0.0205077
ENSG00000113742	CPEB4	5:173888349-173961980	20.8001335	18.32540025	1.328690781	0.000580277	0.020753836
ENSG00000152495	CAMK4	5:111223653-111494886	2.161567	9.396444	-1.200311625	0.000580312	0.020753836
ENSG00000175471	MCTP1	5:94703741-95284575	15.95687775	11.49561675	1.446431876	0.000582292	0.020784648
XLOC_134034	XLOC_134034	6:170464545-170483584	0.088394	2.7510825	-2.950754257	0.000582034	0.020784648
ENSG00000070540	WIPI1	17:68420948-68457513	10.35382225	9.64345825	1.371416592	0.00058535	0.020873731
ENSG00000228923	AP000355.1	22:24516508-24518386	0.396962	0.02335475	5.029617311	0.000587622	0.020888393
ENSG00000156414	TDRD9	14:103928456-104052667	2.84374225	0.90703325	2.938810562	0.000587226	0.020888393
ENSG00000153827	TRIP12	2:229763838-229923239	32.57151025	37.08399925	1.157793438	0.000586879	0.020888393
ENSG00000251523	AC108159.1	4:98470370-98658698	5.0586265	2.4271845	2.285385397	0.000592428	0.020953294
ENSG00000126262	FFAR2	19:35443907-35453473	77.49073125	52.65064875	1.461821733	0.000592656	0.020953294
ENSG00000266893	AC005394.1	19:28491864-28632728	0	0.01478025	-8.94755833	0.000591761	0.020953294
ENSG00000180089	TMEM86B	19:55226639-55229264	6.260786	3.51329325	2.089485582	0.000603409	0.021292932
ENSG00000154310	TNIK	3:171058414-171460408	2.49304775	8.91572075	-1.235776413	0.000606225	0.021372009
ENSG00000235837	AC073333.1	7:16695871-16719898	0.072859	0	8.708683961	0.000612646	0.021577905
ENSG00000286655	AL158011.1	1:184080657-184149652	0	0.0294745	-8.867209767	0.000622032	0.021867041
ENSG00000069667	RORA	15:60488284-61229302	6.72769975	34.21237675	-1.335464375	0.000630359	0.022109109
ENSG00000254396	AL355432.1	9:27102630-27104728	0	0.30841225	-7.28861113	0.000630703	0.022109109
ENSG00000246560	UBE2D3-AS1	4:102794697-102848334	1.66786	1.64352425	1.286452546	0.000631438	0.022114003
ENSG00000277481	PKD1L3	16:71895518-71999978	1.455235	1.3734685	1.191362537	0.000636174	0.02223796
ENSG00000109927	TECTA	11:121101173-121191493	0.23743375	0.135774	2.103214268	0.000638279	0.022290565
ENSG00000160185	UBASH3A	21:42403447-42447684	2.23647375	12.016857	-1.475797459	0.000643472	0.022450817
ENSG00000145147	SLIT2	4:20251905-20620561	0.0470965	0	9.732672849	0.00064447	0.022464542
ENSG00000090889	KIF4A	X:70290104-70420886	0.1278055	0.060088	2.153507867	0.000646934	0.022487147
ENSG00000092841	MYL6	12:56158161-56163496	87.24383275	74.2230375	1.411298153	0.000646889	0.022487147
ENSG00000260185	AC009097.1	16:71655027-71690654	1.06192575	0.7238585	2.445649985	0.000650068	0.022532877
ENSG00000254789	AC073172.1	11:15571584-15622447	2.56056025	2.139531	1.34085698	0.000649403	0.022532877
ENSG00000101224	CDC25B	20:3786772-3806121	4.410576	23.58322425	-1.212650005	0.00064966	0.022532877
ENSG00000214279	SCART1	10:133453928-133523558	0.17811225	2.2294685	-2.041148365	0.000654298	0.022658345
ENSG00000170271	FAXDC2	5:154818492-154876652	32.08278625	19.3481595	1.823452555	0.000657315	0.022741617
ENSG00000233609	RPL10P19	8:8919806-8979025	0.7270715	3.79812525	-1.588349349	0.000658323	0.022755322
XLOC_112709	XLOC_112709	4:25441499-25445469	0.179085	0	8.622423879	0.000664285	0.022862012
ENSG00000128918	ALDH1A2	15:57953424-58506971	4.134546	3.015276	1.769604155	0.000664303	0.022862012
ENSG00000152229	PSTPIP2	18:45983536-46072272	27.76569325	13.52118275	1.686358259	0.000662422	0.022862012
ENSG00000153814	JAZF1	7:27830573-28180795	25.35121275	16.693201	1.413830161	0.000665101	0.022862012
ENSG00000128512	DOCK4	7:111726110-112206411	10.898587	7.24721175	1.399528589	0.000665061	0.022862012
ENSG00000100364	KIAA0930	22:45190338-45240769	11.112461	10.483036	1.274193591	0.000662898	0.022862012
ENSG00000104213	PDGFRL	8:17576433-17644071	0	0.03360225	-8.826687692	0.000666521	0.022889631
ENSG00000206560	ANKRD28	3:15657895-15859771	91.33958975	61.8747335	1.370502252	0.000668024	0.022920061
ENSG00000287339	AC079949.7	12:127149955-127161259	0	0.05617875	-7.259739513	0.000673104	0.023073062
ENSG00000099875	MKNK2	19:2037465-2051244	37.775624	38.37353975	1.158540912	0.00067678	0.023177675
ENSG00000188404	SELL	1:169690665-169711702	198.58609	171.0696603	1.226052435	0.000679152	0.023237519
ENSG00000286533	AL078604.4	6:159468601-159662627	0.13977975	0.05162825	2.175782063	0.000680614	0.023266098
ENSG00000196177	ACADSB	10:123008979-123058311	0.67707875	2.209919	-1.616619598	0.000681719	0.023282471
ENSG00000213809	KLRK1	12:10372353-10391874	1.65415125	8.60547275	-1.296242438	0.000683553	0.023323575
ENSG00000256151	ADGRD1-AS1	12:130990138-131005981	0	0.05048875	-7.387985434	0.000684178	0.023323575
ENSG00000144228	SPOPL	2:138501801-138613860	6.3813745	6.81844275	1.181858529	0.000686803	0.023391605
ENSG00000173992	CCS	11:66593153-66606019	10.171004	8.42721975	1.481371513	0.000688046	0.023412462
ENSG00000145808	ADAMTS19	5:129460281-129738683	0.05012075	0	9.670350333	0.00068967	0.023446245
ENSG00000157036	EXOG	3:38496127-38542217	1.78726	6.5712465	-1.696396092	0.00069235	0.023515852
ENSG00000106070	GRB10	7:50590063-50793462	3.2125905	1.8505035	1.818019779	0.00069312	0.023520513
ENSG00000182183	SHISAL2A	1:52633168-52695295	2.71937825	11.452685	-1.432289128	0.000694543	0.023547303
ENSG00000145428	RNF175	4:153710125-153760235	1.0549015	0.32737275	2.224736402	0.000696322	0.023586085
ENSG00000231887	PRH1	12:10824960-11171608	2.02075425	7.49956575	-1.208933658	0.00070094	0.023720899
ENSG00000287044	AL139106.1	6:108441880-108558286	0	0.0150825	-8.778728662	0.000706857	0.02387763
ENSG00000168062	BATF2	11:64987945-64997018	8.32471125	1.85190025	2.668765028	0.000709135	0.023932816
ENSG00000239906	AL627309.2	1:139790-140339	0.5626545	0	7.053204552	0.000711712	0.023956064
ENSG00000253154	AC100801.1	8:85833377-85951083	0.16257025	0.0031105	5.378856573	0.000711139	0.023956064
ENSG00000159214	CCDC24	1:43991359-44031603	0.64141575	0.8613895	1.909885286	0.000712368	0.023956064
ENSG00000159339	PADI4	1:17308195-17364004	18.62343375	15.461912	1.377175652	0.000713047	0.023956064
ENSG00000141314	RHBDL3	17:32265832-32324659	0.01376725	0	8.190818335	0.000721923	0.024163716
ENSG00000181123	AC004832.1	22:30475364-30494192	0.31556525	0.0920625	3.179421035	0.000721478	0.024163716
ENSG00000205837	LINC00487	2:6728177-6773386	0.28240825	0.06261425	2.859078315	0.00072378	0.024163716
ENSG00000174705	SH3PXD2B	5:172325000-172454525	0.19014575	0.146925	2.145462208	0.000723022	0.024163716
ENSG00000108819	PPP1R9B	17:50133737-50150677	35.042541	36.85993375	1.074408996	0.000723726	0.024163716
ENSG00000182866	LCK	1:32251239-32286165	7.51602975	37.66944125	-1.282919008	0.000722362	0.024163716
ENSG00000203666	EFCAB2	1:244969506-245127466	1.90050625	1.31652425	2.049883454	0.000727584	0.024247151
ENSG00000119801	YPEL5	2:30146941-30160533	18.5414065	20.7168505	1.223318273	0.000731965	0.024328511
ENSG00000150687	PRSS23	11:86791059-86952910	0.471438	4.60311475	-2.244634097	0.000731151	0.024328511
ENSG00000224116	INHBA-AS1	7:41693884-41779388	0	0.02679625	-7.28450992	0.00073199	0.024328511
ENSG00000104059	FAM189A1	15:29119103-29570723	0.0796635	0.418894	-3.366242665	0.000734269	0.024382465
ENSG00000011201	ANOS1	X:8528874-8732137	0.1124515	0.02212825	4.205984867	0.000737895	0.024480989
ENSG00000137575	SDCBP	8:58552924-58582859	78.924308	75.61217675	1.383945262	0.00073951	0.02450608
ENSG00000107262	BAG1	9:33246848-33264720	50.2215525	34.368224	1.853237467	0.00074164	0.024539515
ENSG00000257452	AC004551.2	12:112906577-113017751	2.925878	1.431085	1.734868906	0.000744017	0.024574383
ENSG00000166405	RIC3	11:8105153-8169055	0.842333	5.087895	-1.55747528	0.000746233	0.024625682
XLOC_113623	XLOC_113623	4:73349798-73357797	0	0.245569	-8.803785625	0.000749529	0.024712495
ENSG00000121957	GPSM2	1:108875350-108934545	1.90374125	1.845945	1.445497926	0.000753766	0.024830184
ENSG00000287411	AL031259.1	6:170612622-170638715	1.4121395	0.7893775	1.873598442	0.000755381	0.024861334
ENSG00000158825	CDA	1:20588710-20618903	23.520497	19.29791175	1.386216187	0.000760185	0.024975187
ENSG00000227908	AC016596.1	5:55995167-56003649	0.00334325	0.157233	-4.749634703	0.00076224	0.024998518
ENSG00000256312	AC138466.1	12:132190213-132190997	0	0.35627175	-6.131904372	0.000761939	0.024998518
ENSG00000215838	AL451074.1	1:165657597-165709968	0.0332485	0	9.927184774	0.000769771	0.025201001
ENSG00000146090	RASGEF1C	5:180100795-180209211	0.013734	0	8.441508122	0.000769268	0.025201001
ENSG00000005469	CROT	7:87345681-87399795	0.82008775	4.1680585	-1.266903305	0.000780882	0.025483845
ENSG00000233080	LINC01399	22:35119824-35231056	0	0.05720175	-8.762626623	0.000781153	0.025483845
ENSG00000286577	AC117528.1	5:94111720-94176029	0	0.0263905	-8.730162132	0.000786984	0.025651543
ENSG00000222047	C10orf55	10:73909969-73922777	0.021582	0	6.950863882	0.000791907	0.025789374
ENSG00000179532	DNHD1	11:6497260-6593758	1.02450325	6.476999	-1.22222075	0.000793443	0.025816758
ENSG00000148288	GBGT1	9:133152948-133163933	13.27860725	10.62024825	1.5130993	0.000797917	0.025855939
ENSG00000159352	PSMD4	1:151254703-151267479	27.3751395	27.00448075	1.266406502	0.000798126	0.025855939
ENSG00000129657	SEC14L1	17:77088749-77217101	54.4951915	56.6736745	1.1925801	0.000797612	0.025855939
ENSG00000287552	AC109925.2	4:94315486-94343041	0	0.0257195	-7.452394945	0.000795888	0.025855939
ENSG00000231901	AL354754.1	9:117840322-117897256	0	0.03055625	-8.695016808	0.000796664	0.025855939
ENSG00000286512	AL031768.2	6:2353427-2386110	0	0.0181825	-7.171000388	0.000801779	0.02595166
ENSG00000236333	TRHDE-AS1	12:72249964-72276954	0.13065525	0.01565975	3.866317947	0.000803453	0.025980932
ENSG00000265907	AP000919.2	18:2927167-3013460	0.97866625	0.83802625	1.421726096	0.000804082	0.025980932
ENSG00000169136	ATF5	19:49906700-49933935	8.897076	3.38960775	1.822395807	0.00080738	0.026024089
ENSG00000137177	KIF13A	6:17759183-17988102	10.7219675	9.4813775	1.2458405	0.000808219	0.026024089
ENSG00000286266	AC104370.1	8:127578473-127636867	0	0.0268395	-7.483660321	0.000812418	0.026136652
ENSG00000283408	MIR548A1HG	6:18522735-18674001	0.0220885	0	9.489674473	0.000815069	0.026199257
ENSG00000198821	CD247	1:167430640-167518610	5.91366775	32.98497	-1.512610291	0.000819948	0.026310571
ENSG00000160883	HK3	5:176880869-176899346	42.8820815	29.50802275	1.836792272	0.000821335	0.026332331
ENSG00000106263	EIF3B	7:2354086-2380745	15.39573025	18.282938	1.239849787	0.000827257	0.026476491
XLOC_163716	XLOC_163716	KI270745.1:12580-15958	0.548413	0.04072325	5.14344372	0.00082904	0.02651073
ENSG00000203805	PLPP4	10:120456954-120589855	0.01445025	0	9.907360753	0.000837049	0.026743808
ENSG00000249310	APOBEC3B-AS1	22:38952700-39087727	7.79212275	4.999387	1.507797171	0.000838449	0.026765536
ENSG00000145555	MYO10	5:16661907-16936288	0.2701085	0.158445	2.59135475	0.000840801	0.026817569
ENSG00000272396	AC005392.3	19:43353667-43368970	3.442039	0.27977675	5.188828381	0.0008527	0.027127245
ENSG00000276266	FP325318.1	9:40584472-40635164	0.2136015	0.0034705	8.244787203	0.000856661	0.027229934
ENSG00000033627	ATP6V0A1	17:42458844-42522611	15.6481435	14.10405825	1.136136889	0.000861618	0.027364094
ENSG00000254319	AC246817.2	8:2623427-2728577	0.59201875	0.2496985	4.532758753	0.000862405	0.027365712
ENSG00000120158	RCL1	9:4792944-4885917	4.757164	4.2613625	1.456373974	0.000863522	0.027377774
ENSG00000275572	GRIFIN	7:2474844-2476894	0	0.1783105	-6.044857322	0.000865594	0.027420063
ENSG00000184274	LINC00315	21:45300245-45311594	0.0049705	0.221914	-4.857513542	0.00086846	0.027487433
ENSG00000094841	UPRT	X:75156388-75331175	0.97895075	2.6816715	-1.659901313	0.000873924	0.027613316
ENSG00000198019	FCGR1B	1:121087345-121096310	40.1809405	16.72402025	1.956535308	0.000882374	0.027854446
ENSG00000073861	TBX21	17:47733236-47746122	3.28821625	19.7555295	-1.708749446	0.000883054	0.027854446
ENSG00000171914	TLN2	15:62390526-62844631	0.3829735	0.26200375	2.218373034	0.000889528	0.028034858
ENSG00000106086	PLEKHA8	7:30027404-30130483	0.80066	2.9326535	-1.722412863	0.000890907	0.028054495
ENSG00000226521	AC087499.2	17:20716481-20737127	0	0.07662275	-7.09861784	0.000892818	0.028090866
ENSG00000100116	GCAT	22:37807905-37817176	2.4723705	1.46978975	2.268479498	0.000895211	0.028142352
ENSG00000004897	CDC27	17:47117703-47189422	12.43976075	11.414165	1.252087287	0.000899539	0.028254497
ENSG00000076984	MAP2K7	19:7903843-7914478	8.80745625	9.9276355	1.371538881	0.000906131	0.028437515
ENSG00000153317	ASAP1	8:130052104-130443674	26.857859	21.35461075	1.265143795	0.000907207	0.028447259
ENSG00000253182	AC084026.1	8:29548171-29564341	0.07766925	0	9.819309145	0.000914555	0.028629339
ENSG00000180251	SLC9A4	2:102473303-102533972	0.01557625	0	8.240324147	0.000915353	0.028630207
ENSG00000233013	FAM157B	9:138215207-138277632	21.58354675	11.071613	1.863922254	0.000923965	0.028846336
ENSG00000185842	DNAH14	1:224896262-225399292	0.21241625	0.11309225	1.56184756	0.000924592	0.028846336
ENSG00000163625	WDFY3	4:84669610-84966729	24.7801145	21.46833325	1.47855779	0.000926253	0.028873904
ENSG00000104490	NCALD	8:101686542-102124907	1.5147285	9.97206525	-1.61605665	0.000928462	0.028918505
ENSG00000213088	ACKR1	1:159203307-159206500	2.757838	0.99152125	2.719096163	0.000932665	0.029025097
ENSG00000156804	FBXO32	8:123497889-123541206	0.62802	3.66893675	-1.472779266	0.00093838	0.029129761
ENSG00000167476	JSRP1	19:2252252-2269759	5.4316395	4.10628275	1.666930117	0.000941052	0.029181281
ENSG00000197249	SERPINA1	14:94376747-94390693	141.8421985	109.4809093	1.347967414	0.00094161	0.029181281
ENSG00000140749	IGSF6	16:21585744-21656147	10.83119875	8.5406015	1.452220468	0.000943844	0.029201795
ENSG00000251139	AC084871.1	4:184755559-184826048	6.95935475	4.651655	1.74762258	0.000945887	0.029240667
ENSG00000076944	STXBP2	19:7636881-7647873	41.76122425	44.60989	1.217970987	0.00094832	0.029291494
ENSG00000230006	ANKRD36BP2	2:88765807-88806612	9.08553	3.8593525	2.165111681	0.000949581	0.029306074
ENSG00000204832	ST8SIA6-AS1	10:17386919-17445758	0	0.043664	-7.333151376	0.000952853	0.029358291
ENSG00000100504	PYGL	14:50857891-50944483	60.0225025	46.3071325	1.52176361	0.000959076	0.029501119
ENSG00000232470	AL136368.1	10:110869743-110871594	0	0.150373	-6.126371634	0.000967494	0.029702722
ENSG00000134243	SORT1	1:109309568-109397918	10.513302	8.0343265	1.409014088	0.000969005	0.029708154
ENSG00000231019	LINC00373	13:88142867-88236082	0	0.067992	-10.66757867	0.000980363	0.030031606
ENSG00000173890	GPR160	3:170037995-170181736	5.24198	4.2083045	1.354295229	0.000988368	0.030251878
ENSG00000149131	SERPING1	11:57597387-57614853	12.17408575	3.0793435	2.186380785	0.000992647	0.030357831
ENSG00000145832	SLC25A48	5:135579202-135889770	0.0169755	0	8.087731111	0.001000826	0.030582822
ENSG00000118520	ARG1	6:131573144-131584485	4.308736	1.2365415	3.037068213	0.001005399	0.030697288
ENSG00000111335	OAS2	12:112978395-113011723	29.48980475	16.5645255	1.602948535	0.001010135	0.030814915
ENSG00000143164	DCAF6	1:167935783-168075843	10.0667765	10.7319505	1.340259345	0.00101091	0.030814915
ENSG00000275131	AC241952.1	1:120467811-120701289	1.1075125	4.81802275	-1.221753076	0.001030135	0.031298259
ENSG00000236911	AL137789.1	1:207496169-207715368	2.2328475	1.78928725	1.879814903	0.00104389	0.031664372
ENSG00000261480	GOLGA8M	15:28719377-28738431	0	0.082832	-8.58153657	0.001047521	0.03174861
ENSG00000258819	LINC02289	14:77029120-77076392	0.975879	4.9347925	-1.279022676	0.00104867	0.031757533
ENSG00000188229	TUBB4B	9:137241287-137243707	16.996306	15.6461705	1.324279988	0.001051078	0.031804524
ENSG00000178342	KCNG2	18:79863668-79951655	1.522528	1.066311	1.7165426	0.001056021	0.03192808
ENSG00000259250	AC018904.1	15:58587507-58591676	0	0.12021475	-6.954726452	0.001059754	0.032014901
ENSG00000287970	AC245164.2	8:2119084-2145499	0.0490275	1.219176	-3.677889943	0.001070164	0.032224594
ENSG00000235819	AL158828.1	9:86414201-86488607	0	0.02764875	-8.467629571	0.001073786	0.032307486
ENSG00000167900	TK1	17:78173586-78187233	2.254888	1.70174575	1.677907955	0.001075515	0.03231251
ENSG00000138376	BARD1	2:214725646-214809683	3.0924485	2.834984	1.370499102	0.001081106	0.032448913
ENSG00000112304	ACOT13	6:24667035-24720859	1.43184725	1.711158	1.207424636	0.001095311	0.032745573
ENSG00000076555	ACACB	12:109116595-109268226	0.781063	4.78159975	-1.358499801	0.001094353	0.032745573
XLOC_046920	XLOC_046920	14:34549698-34555080	1.13336	0.415541	2.663687198	0.001097339	0.032750947
ENSG00000255306	AC004923.4	11:68010189-68040556	4.1101075	3.21094325	1.321434965	0.001096714	0.032750947
ENSG00000021461	CYP3A43	7:99828013-99866102	0.0187625	0	8.178538659	0.001108504	0.032978231
ENSG00000287597	AC108105.1	5:40306824-40312905	0	0.08713825	-7.013677388	0.001111536	0.03304195
ENSG00000238005	AL391832.2	1:234950245-234980951	1.36408	1.00582475	1.781750941	0.001112536	0.033045246
ENSG00000215765	AC245128.1	19:54724496-54798285	0.026358	0	9.180339824	0.001114022	0.033062965
ENSG00000132972	RNF17	13:24764169-24879921	0	0.02176875	-8.642772405	0.00112339	0.033314391
ENSG00000285638	AL138927.1	1:190878145-191151410	0.00469175	0	9.536701849	0.001126322	0.033374686
ENSG00000287099	AL121750.1	4:2843858-2930440	3.1859885	3.16832225	1.301172199	0.001134451	0.033562046
ENSG00000070669	ASNS	7:97851677-97872542	1.271374	5.02086825	-1.571965308	0.001133666	0.033562046
ENSG00000134470	IL15RA	10:5943639-5978187	4.053137	4.47744675	1.442848865	0.001147478	0.033920431
ENSG00000167986	DDB1	11:61299451-61342596	32.283498	34.4932475	1.4413717	0.001153476	0.034070636
ENSG00000176601	MAP3K19	2:134964485-135047468	0	0.0397605	-7.06533364	0.001160316	0.034245459
ENSG00000156453	PCDH1	5:141853111-141879246	1.17681325	0.5398045	2.466122493	0.001163611	0.034315439
ENSG00000203499	IQANK1	8:143734140-143790644	0.02278375	0	8.328691255	0.001167455	0.03438225
ENSG00000196547	MAN2A2	15:90902218-90922584	20.25254	23.642442	1.340181507	0.001167727	0.03438225
ENSG00000166171	DPCD	10:101570560-101609662	5.15503025	3.48881675	1.718943018	0.001173527	0.034501121
ENSG00000119522	DENND1A	9:123379654-123930152	11.87749325	11.645664	1.050527673	0.00117455	0.034501121
ENSG00000136274	NACAD	7:45080437-45088969	0	0.046604	-5.97905415	0.001173837	0.034501121
ENSG00000124203	ZNF831	20:59123381-59259113	2.684268	13.94763975	-1.395620785	0.001176983	0.034545297
XLOC_158790	XLOC_158790	9:130533129-130535545	0.1971585	0	8.326963956	0.001178729	0.034569221
ENSG00000258101	AC010173.1	12:49232790-49264756	0.5252855	0.30482575	1.772077342	0.001188048	0.034734246
ENSG00000071205	ARHGAP10	4:147732063-148072780	0.668376	3.67718	-1.479286711	0.001188095	0.034734246
XLOC_042062	XLOC_042062	13:40696716-40697423	0	0.3380995	-5.919715708	0.001190747	0.03478441
ENSG00000241280	AC106712.1	3:101960358-101997926	0	0.15829725	-8.439933569	0.001192778	0.034816387
ENSG00000167680	SEMA6B	19:4542593-4559684	0.35993025	0.16428125	2.556620723	0.001195657	0.034864869
ENSG00000137968	SLC44A5	1:75202131-75611116	0	0.00973125	-8.395026044	0.001196316	0.034864869
ENSG00000286065	AC015911.11	17:35474904-35537861	4.04632275	22.3392525	-1.353580367	0.001197742	0.03487908
ENSG00000103549	RNF40	16:30761745-30776307	10.259143	15.88560725	1.279625239	0.001203425	0.035017125
XLOC_162744	XLOC_162744	9:130536842-130538091	0.6117855	0.077847	4.361093766	0.001211824	0.035151424
ENSG00000168280	KIF5C	2:148875227-149027118	0.16800225	1.473001	-1.653819675	0.001211504	0.035151424
ENSG00000285090	AC002074.1	7:94278680-94395608	0.0111485	0	9.46445483	0.001214933	0.035214109
ENSG00000143543	JTB	1:153974269-153977674	25.20644325	25.897288	1.08051202	0.001216164	0.035222319
ENSG00000228417	AL360182.2	10:110207850-110208591	3.81064275	1.40062175	2.734312602	0.001220332	0.035288027
ENSG00000111906	HDDC2	6:125219962-125302078	1.24165725	6.0093625	-1.378301075	0.001219722	0.035288027
ENSG00000222032	AC112721.2	2:237428920-237434822	0	0.0874855	-7.015145811	0.00122243	0.03532118
ENSG00000234663	LINC01934	2:181086076-181409555	0.51982575	3.87154	-1.473436178	0.001227553	0.035430901
ENSG00000101052	IFT52	20:43590931-43647296	5.740236	5.54686325	1.564178869	0.00123411	0.035560349
ENSG00000286080	AC011477.8	19:19749637-19754986	0	0.04260125	-5.848440601	0.001235267	0.035560349
ENSG00000185480	PARPBP	12:102120185-102197520	0.86352125	0.779296	1.611422549	0.00123647	0.035560943
ENSG00000166313	APBB1	11:6395124-6419414	1.50964075	8.1324555	-1.32254837	0.001244187	0.03575522
XLOC_107530	XLOC_107530	3:39232569-39239142	0	0.201635	-8.366824774	0.001246407	0.035763697
ENSG00000139132	FGD4	12:32399529-32646050	6.93593525	7.869816	2.225069505	0.001249805	0.035833516
ENSG00000203710	CR1	1:207496147-207737918	27.47819925	18.994375	1.733834254	0.001256692	0.035975484
ENSG00000225101	OR52K3P	11:4393783-4526260	9.336799	6.86623225	1.427552872	0.00126649	0.036228054
ENSG00000186431	FCAR	19:54874235-54891420	14.83449975	9.6693625	1.840319831	0.001274043	0.036388076
ENSG00000248646	AC096759.1	4:75361207-75434449	0.0239695	0	9.03717178	0.001276254	0.036413194
ENSG00000160856	FCRL3	1:157674321-157700769	2.04376775	8.36769325	-1.223771108	0.001276882	0.036413194
ENSG00000283384	AL138694.1	13:108308849-108448316	1.20903225	0.561236	1.749211848	0.001280571	0.036462424
ENSG00000205336	ADGRG1	16:57610652-57665580	3.71295575	25.79077775	-1.896044934	0.001279715	0.036462424
ENSG00000141736	ERBB2	17:39687914-39730523	1.0319885	4.66686575	-1.89795564	0.001283942	0.036530402
ENSG00000008517	IL32	16:3065297-3087359	15.52249825	77.98762425	-1.179743345	0.001285823	0.036555948
XLOC_048048	XLOC_048048	14:68744942-68750535	0.12545275	0	7.871684222	0.001287517	0.036572513
ENSG00000149548	CCDC15	11:124954121-125041489	0.98795675	0.978639	1.208114382	0.001288375	0.036572513
ENSG00000100554	ATP6V1D	14:67294371-67360265	9.39774525	10.798394	1.257174944	0.001293143	0.036651281
ENSG00000230826	AL390774.2	9:123382047-123930049	3.00123375	3.59687275	1.082140597	0.001293012	0.036651281
ENSG00000095777	MYO3A	10:25934229-26212532	0	0.00351275	-7.191259712	0.001296732	0.036697622
ENSG00000173744	AGFG1	2:227472132-227561214	6.65825375	6.831892	1.440285575	0.001301078	0.036792586
ENSG00000285458	AC093827.5	4:86886472-87084153	1.4624035	1.20937625	1.417336264	0.001306273	0.036868757
ENSG00000259124	AC008050.1	14:76495363-76726712	0	0.02386425	-10.33294469	0.001309835	0.036899823
ENSG00000272529	AC090948.3	3:16345126-16346440	0	0.15929475	-5.761422918	0.001313527	0.036950632
ENSG00000138756	BMP2K	4:78776342-78916372	16.275896	16.54834475	1.215676051	0.001314899	0.036958417
ENSG00000076043	REXO2	11:114439386-114450279	9.1496075	7.71100875	1.637067605	0.001320711	0.037093709
ENSG00000128536	CDHR3	7:105876796-106036432	0.473252	3.2725705	-1.536657046	0.001330372	0.037308649
ENSG00000250994	AC005355.1	5:134436711-134492519	0.03061825	0	8.994205204	0.001339053	0.037430355
ENSG00000145491	ROPN1L	5:10441524-10472029	5.8196215	4.34319525	1.609052832	0.001341842	0.037455154
ENSG00000063245	EPN1	19:55675226-55709858	7.88696425	7.20095525	1.051567785	0.001342652	0.037455154
ENSG00000234484	AL032821.1	6:132743583-132763452	6.409261	4.80292625	1.603386568	0.001347265	0.037527483
ENSG00000138496	PARP9	3:122523625-122564577	38.32508675	26.383772	1.279914	0.001348555	0.037535277
ENSG00000130956	HABP4	9:96450169-96491336	0.42798625	2.75671675	-1.381356878	0.001353923	0.037656488
XLOC_002585	XLOC_002585	1:78666997-78674903	1.37370275	0.31678	2.753598045	0.001355598	0.037674881
ENSG00000277597	AC130343.2	17:1633390-1685151	1.64207825	1.62581475	1.090317756	0.00136729	0.037886474
XLOC_096892	XLOC_096892	21:5249600-5293879	0	0.11598525	-10.28724637	0.001367211	0.037886474
ENSG00000105717	PBX4	19:19561707-19618693	0.682934	4.8987695	-1.500511263	0.001369991	0.03793303
ENSG00000025039	RRAGD	6:89364636-89412270	2.971403	2.986238	1.158051883	0.001373916	0.037956843
ENSG00000235151	AC131097.3	2:241842960-241845871	0.00495975	0.34269375	-4.716358401	0.001372356	0.037956843
ENSG00000137628	DDX60	4:168216294-168318804	16.24640575	9.87122325	1.380222082	0.001376561	0.038001668
ENSG00000257433	AC004241.1	12:47706083-47742451	1.336724	1.63355375	2.110673648	0.001384202	0.038155915
ENSG00000172354	GNB2	7:100673567-100679174	60.67848	64.7862235	1.111817638	0.001386893	0.038201745
ENSG00000271717	AC022146.2	19:8189899-8271553	0.21478975	2.117382	-1.911175852	0.00139177	0.038296
ENSG00000062038	CDH3	16:68636189-68722616	0	0.02443425	-6.889002773	0.001392376	0.038296
ENSG00000101307	SIRPB1	20:1563521-1620061	31.25995225	31.91283825	1.13350645	0.001397129	0.038313302
ENSG00000100330	MTMR3	22:29883155-30030866	28.149812	30.44137625	1.100891957	0.001396745	0.038313302
ENSG00000287753	AC130307.1	11:21782659-21843210	0	0.08987675	-10.27105953	0.001394692	0.038313302
ENSG00000059122	FLYWCH1	16:2911937-2951208	2.024675	12.1503495	-1.349691143	0.001400386	0.038374296
ENSG00000256552	AC092745.2	12:8320381-8369555	0.05611625	0	8.939893872	0.001403021	0.038418162
ENSG00000065970	FOXJ2	12:8032716-8055517	4.338812	4.7460875	1.140323453	0.001411229	0.038614457
ENSG00000163803	PLB1	2:28457145-28644142	4.722014	3.531113	2.373382811	0.001414083	0.038664086
ENSG00000229459	AC023669.1	7:46261064-46294469	0.03241425	0	9.293013654	0.00141618	0.038692966
ENSG00000126107	HECTD3	1:45002540-45011324	7.43768725	7.6719065	1.293369608	0.001423907	0.038875493
ENSG00000068781	STON1-GTF2A1L	2:48529925-48776517	0	0.010952	-6.767142392	0.001432488	0.038979578
ENSG00000250706	AC079340.1	4:152146385-152178573	0	0.04049525	-8.300319387	0.001430026	0.038979578
ENSG00000283347	AL160396.1	13:114175485-114215835	0.040162	0	8.919624571	0.001439869	0.039081545
ENSG00000237094	AL732372.2	1:365389-766164	14.942705	4.93192025	1.695725885	0.001439128	0.039081545
ENSG00000198189	HSD17B11	4:87336515-87391188	49.42554475	50.41030425	1.051756549	0.00144286	0.039134167
ENSG00000242104	LINC02618	3:141660536-141729405	0.01435825	0	9.327996131	0.001453478	0.039393391
ENSG00000257677	LINC02464	12:77219603-77317234	0.016355	0	8.899068424	0.001465899	0.039672167
ENSG00000007264	MATK	19:3777970-3802129	2.30853025	14.6428045	-1.665734004	0.001472594	0.039795367
ENSG00000287218	AL359962.3	1:167430550-167518594	0.30948875	2.99819425	-2.462416618	0.001474598	0.039820581
ENSG00000287377	AC090948.4	3:16357225-16515126	0.59878225	2.6811945	-1.270955011	0.001489359	0.040131693
ENSG00000117020	AKT3	1:243488233-243851079	1.946545	9.25678475	-1.201120286	0.001494188	0.040232641
ENSG00000235786	ZNRF3-IT1	22:28992721-29018620	0	0.04927725	-8.209915806	0.001502312	0.040422093
ENSG00000285085	AL662884.4	6:32150495-32154777	0	0.14468425	-6.122317403	0.001506769	0.040483373
ENSG00000185989	RASA3	13:113977783-114132623	10.77727325	47.174607	-1.0945468	0.00150832	0.040495781
ENSG00000118564	FBXL5	4:15604539-15686501	89.240143	78.48262425	1.187498621	0.001516523	0.040686626
ENSG00000011422	PLAUR	19:43646095-43670547	25.99554	21.14790025	1.183660407	0.001519029	0.040724443
ENSG00000107485	GATA3	10:8045378-8075198	0.66826175	3.54647	-1.3069007	0.001520353	0.040730556
ENSG00000053524	MCF2L2	3:183178043-183428879	0.4166435	2.2782235	-1.253224619	0.001525743	0.040786737
ENSG00000188693	CYP51A1-AS1	7:92134604-92180725	0	0.030084	-8.184572182	0.001525713	0.040786737
ENSG00000286163	AC002377.1	X:121093392-121298035	0	0.025315	-10.1647025	0.001527397	0.040801586
ENSG00000253965	AC008438.2	5:140348484-140357794	0	0.15212875	-8.414627952	0.00152994	0.040840157
ENSG00000165283	STOML2	9:35099776-35103195	10.9008685	9.70536775	1.545864625	0.001532833	0.040865625
ENSG00000115271	GCA	2:162267125-162405281	40.59179925	28.82993325	1.538969682	0.001533093	0.040865625
ENSG00000187955	COL14A1	8:120059780-120373573	0.00579575	0	7.693032959	0.001538053	0.040968451
ENSG00000189212	DPY19L2P1	7:35079989-35186041	0.01024725	0	7.634556232	0.001540554	0.041005653
ENSG00000185697	MYBL1	8:66562175-66614247	1.95306975	11.4804045	-1.612747344	0.001550932	0.041252348
ENSG00000113303	BTNL8	5:180899077-180950906	9.46066125	8.73163025	1.234361744	0.001552409	0.041262104
ENSG00000144741	SLC25A26	3:66133610-66395795	0.972116	2.734248	-1.10731179	0.001555196	0.041277124
ENSG00000253986	AC104561.3	8:23491522-23494198	1.0083545	0.379633	2.691763221	0.001557414	0.04130649
ENSG00000205250	E2F4	16:67192155-67198918	14.29180425	16.651211	1.348733856	0.001561967	0.041373742
ENSG00000144566	RAB5A	3:19947097-19985175	12.89731975	15.43877225	1.111680515	0.00156329	0.041373742
ENSG00000142173	COL6A2	21:46098097-46132849	0.84931825	5.91038125	-2.026834291	0.00156288	0.041373742
ENSG00000027075	PRKCH	14:61187559-61550976	12.723546	67.37737825	-1.358000923	0.001568597	0.041484642
ENSG00000261807	LINC02141	16:59855353-60053973	0.0076925	0	8.835563924	0.001573603	0.041489001
ENSG00000140563	MCTP2	15:94231538-94483952	25.5770245	23.37335675	1.601990008	0.001573127	0.041489001
ENSG00000180573	HIST1H2AC	6:26124145-26143611	38.48335425	37.509391	1.163723929	0.001572086	0.041489001
ENSG00000176771	NCKAP5	2:132671788-133568463	0.00151775	0.0689745	-4.353381425	0.001574344	0.041489001
ENSG00000283982	AL445623.2	9:23500691-23672387	0	0.00664775	-8.163556176	0.001580286	0.041586594
ENSG00000116688	MFN2	1:11980181-12013514	14.40202275	13.96973425	1.289950286	0.001588142	0.041763761
ENSG00000159618	ADGRG5	16:57542643-57607371	1.94572275	8.789145	-1.216089653	0.001592041	0.041836669
ENSG00000273320	AC007032.1	7:106248559-106286326	3.64979225	3.46068	1.414981447	0.0015933	0.041840168
ENSG00000228170	AL031963.1	6:3138394-3153062	0	0.086337	-8.288797055	0.001598693	0.041952142
ENSG00000011028	AC080038.1	17:62627670-62693597	13.73822075	5.37914725	2.576500066	0.001613165	0.042272196
ENSG00000121858	TNFSF10	3:172496879-172523475	35.704348	26.3205715	1.220805544	0.001617683	0.042360729
ENSG00000102524	TNFSF13B	13:108218392-108308484	20.72801425	14.2414645	1.662251415	0.001623416	0.042421155
ENSG00000258131	AC007656.2	12:96985656-97185609	0	0.02127425	-10.09464375	0.001622877	0.042421155
XLOC_060773	XLOC_060773	17:3917446-3919460	0.3528505	0.0444155	4.286403947	0.001632983	0.042611226
ENSG00000177868	SVBP	1:42807052-42817397	3.61499675	2.11099275	1.942590149	0.001636357	0.04263053
ENSG00000187554	TLR5	1:223108954-223143248	13.69329	10.21113425	1.472894555	0.001637165	0.04263053
ENSG00000137709	POU2F3	11:120236640-120319945	0.009026	0	6.571415432	0.001642631	0.042713006
ENSG00000174738	NR1D2	3:23945286-23980617	2.112043	10.15314275	-1.146425448	0.001647415	0.042807456
ENSG00000149380	P4HA3	11:74225226-74311640	0.44744325	0.238959	2.299609017	0.001649578	0.042833702
ENSG00000177191	B3GNT8	19:41419771-41429580	7.325299	5.83050575	1.272448628	0.00165687	0.042910151
ENSG00000132507	EIF5A	17:7306999-7312463	53.05008775	50.22588425	1.223877103	0.001657142	0.042910151
ENSG00000283156	AC068620.3	4:56410516-56431548	0	0.01366025	-5.774919225	0.001654921	0.042910151
ENSG00000235641	LINC00484	9:91159573-91166272	0	0.175657	-5.770642362	0.001660813	0.042975273
ENSG00000136542	GALNT5	2:157257705-157318491	0.288852	0.217984	2.308347101	0.0016622	0.042981236
XLOC_092268	XLOC_092268	20:35153671-35154382	0	0.28363725	-5.718372909	0.001669494	0.043139824
ENSG00000113368	LMNB1	5:126776623-126837020	15.94648025	12.62443	1.373871006	0.001681717	0.043374785
ENSG00000101210	EEF1A2	20:63488014-63499185	0	0.10384625	-6.820642668	0.001684424	0.043374785
ENSG00000205045	SLFN12L	17:35464249-35522379	3.01102875	15.25180875	-1.224114406	0.001695285	0.043624226
ENSG00000158258	CLSTN2	3:139935185-140577397	0	0.001903	-8.100014218	0.001698627	0.043679983
ENSG00000034053	APBA2	15:28884483-29118315	1.9214815	10.93832625	-1.642899316	0.001700241	0.043691265
ENSG00000254990	AP001781.1	11:111768668-111778350	0	0.083321	-6.725100862	0.001704546	0.043711182
ENSG00000230969	LINC02090	17:16988329-17004412	0	0.126926	-8.801871373	0.001704397	0.043711182
ENSG00000231201	AF127577.2	21:14971470-14992854	0	0.05124475	-8.11823169	0.001714947	0.043917295
ENSG00000215158	AC138409.2	5:34153721-34245199	0.943926	4.23366225	-1.111139177	0.001717961	0.043964186
ENSG00000287131	AC096970.1	3:71771120-71788796	1.402806	0.82144275	2.202683054	0.001728441	0.044201927
ENSG00000255221	CARD17	11:105078731-105119800	4.6831795	1.44447175	2.31995927	0.001732578	0.044248665
ENSG00000271933	AL603756.1	10:84138420-84153455	1.17415	0.88545325	1.570472151	0.00173265	0.044248665
ENSG00000287155	AC022215.2	3:141251004-141284306	0	0.0346445	-8.075044635	0.001735048	0.044279464
ENSG00000259511	UBE2Q2L	15:84172490-84182234	0	0.132021	-6.956315833	0.001737091	0.044301195
ENSG00000285551	AC067752.1	10:62520448-62672011	0	0.0130195	-8.076383936	0.001744449	0.044427847
ENSG00000287941	AC021055.1	3:182588093-182617810	0.048044	0	8.740537641	0.001747544	0.044445749
ENSG00000196209	SIRPB2	20:1470741-1491587	19.701323	20.5450535	1.127445053	0.001774923	0.045027908
ENSG00000206113	CFAP99	4:2271682-2462942	0.097986	0.536181	-1.486711081	0.001775281	0.045027908
ENSG00000256427	AC010175.1	12:9197817-9265137	0.31739325	3.5465515	-2.06800362	0.001778399	0.045076221
ENSG00000073331	ALPK1	4:112277756-112442621	43.7107045	33.713492	1.296962317	0.001779774	0.045080333
ENSG00000241743	XACT	X:113616300-114059289	0	0.011197	-9.979447155	0.001789007	0.045283325
ENSG00000069702	TGFBR3	1:91680343-91906335	1.80641275	10.88843575	-1.500676415	0.00179082	0.045286753
ENSG00000181036	FCRL6	1:159800511-159826356	2.72174275	20.43822975	-1.640572521	0.001792329	0.045286753
ENSG00000203930	LINC00632	X:140709562-140793215	0	0.0042775	-5.723179365	0.001792799	0.045286753
ENSG00000269386	RAB11B-AS1	19:8372465-8405335	2.83229975	3.01173625	1.429350397	0.00179455	0.045300184
ENSG00000267658	AC099811.3	17:42125105-42155972	5.3930255	5.598956	1.095676769	0.00179922	0.045387255
ENSG00000156140	ADAMTS3	4:72280969-72569221	0.0888985	0.006123	5.003247161	0.001807931	0.045545143
XLOC_156348	XLOC_156348	9:68649337-68663290	0.0999705	0	8.705448481	0.001813973	0.0455847
ENSG00000237004	ZNRF2P1	7:32728069-32754911	1.07437025	0.4103335	2.407431071	0.001815254	0.0455847
ENSG00000130307	USHBP1	19:17249176-17282786	3.1575605	1.951956	1.940036637	0.001815635	0.0455847
ENSG00000140090	SLC24A4	14:92322581-92501483	4.47890625	4.07784125	1.397502451	0.001812794	0.0455847
ENSG00000167992	VWCE	11:61252365-61295316	3.405849	2.725376	2.047322586	0.001823164	0.045650365
ENSG00000130725	UBE2M	19:58555712-58558960	8.336687	7.71631425	1.377572055	0.001821164	0.045650365
ENSG00000235512	TAB3-AS2	X:30830913-30889190	0.31597825	0.19612675	1.853613701	0.001825339	0.045674038
ENSG00000198648	STK39	2:167954020-168247595	1.80110325	9.28410475	-1.209978302	0.001828135	0.045682468
ENSG00000256771	ZNF253	19:19865886-19894674	0.87736175	3.3607615	-1.520750898	0.001827977	0.045682468
ENSG00000105325	FZR1	19:3506273-3538330	13.79220775	11.93797175	1.119584237	0.001837991	0.045867079
ENSG00000078618	NRDC	1:51789191-51878937	36.228141	41.6817695	1.055375441	0.00183986	0.045882886
ENSG00000075413	MARK3	14:103385392-103503831	37.2968165	42.8504525	1.059765015	0.001844411	0.045965533
ENSG00000144481	TRPM8	2:233917373-234019522	0	0.011512	-6.769616842	0.001860605	0.046276015
ENSG00000110330	BIRC2	11:102347211-102378670	15.61382775	15.490108	1.334418016	0.001862502	0.046292205
ENSG00000152926	ZNF117	7:64971776-65006684	9.25508375	6.94064175	1.289199296	0.001874371	0.04652497
ENSG00000250820	AC138965.2	5:175906939-175958538	0.138125	0.84932375	-1.564807149	0.001874093	0.04652497
ENSG00000205309	NT5M	17:17303335-17347663	4.2988795	2.3005965	2.094259955	0.001878093	0.0465643
ENSG00000167984	NLRC3	16:3539033-3577945	3.21211275	16.23268175	-1.237737651	0.001878462	0.0465643
ENSG00000287288	AL121762.2	20:30294550-30312480	0	0.05765375	-8.020301375	0.0018804	0.04658127
XLOC_003988	XLOC_003988	1:121796857-121803671	0	0.17776425	-8.093447568	0.001884546	0.046652878
ENSG00000106633	GCK	7:44144271-44198170	0	0.03931775	-8.208391333	0.001889707	0.046749477
ENSG00000285802	AL450043.1	1:23576436-23593621	0	0.06689425	-8.066776361	0.001891483	0.046762281
ENSG00000238035	AC138035.1	5:181281122-181342715	9.809175	8.78468425	1.384636073	0.001893641	0.046784518
ENSG00000175746	C15orf54	15:39250684-39254845	0.0108975	0.4445215	-4.025089835	0.001902478	0.046971601
ENSG00000010017	RANBP9	6:13621498-13711835	7.1724255	8.17207875	1.059505551	0.001909253	0.047107582
ENSG00000227863	AC002383.1	7:89443946-89496918	0	0.02711325	-7.994286958	0.001913823	0.047157718
ENSG00000232993	AL445183.1	1:53069938-53085502	0	0.07010925	-8.122567643	0.001925701	0.047418958
ENSG00000118922	KLF12	13:73686089-73995056	2.19016175	10.76303975	-1.159554853	0.001934183	0.04756477
ENSG00000131797	CLUHP3	16:31700590-31711986	1.73328125	9.1425975	-1.718842797	0.001933433	0.04756477
ENSG00000286168	AC024937.3	3:195996262-196077113	0.48099975	0.01865025	7.551792364	0.001950347	0.047867243
ENSG00000230492	AL049651.1	20:22994320-23030785	1.2820975	0.64506475	1.926840436	0.001948595	0.047867243
ENSG00000108406	DHX40	17:59565558-59608345	6.66529125	7.4790135	1.143433176	0.001963818	0.048134257
ENSG00000164010	ERMAP	1:42817122-42844991	4.50290625	4.428383	1.198205552	0.001966695	0.04814797
ENSG00000163634	THOC7	3:63833870-63863868	5.783018	6.278981	1.15982488	0.001966969	0.04814797
ENSG00000148337	CIZ1	9:128160250-128204383	9.84650125	12.717843	1.217379475	0.001969971	0.048189724
ENSG00000110446	SLC15A3	11:60937084-60952530	19.4414265	19.2374	1.138004148	0.001975238	0.048276139
ENSG00000116717	GADD45A	1:67685201-67688334	3.66051725	2.130394	2.280006967	0.001982373	0.048365738
XLOC_043417	XLOC_043417	13:114149661-114150882	0	0.372441	-6.756466131	0.001990572	0.048502079
ENSG00000127334	DYRK2	12:67648338-67665406	2.529101	16.242748	-1.877333476	0.001997615	0.048641796
ENSG00000225612	AC099552.2	7:155267137-155270912	0	0.127077	-6.680157115	0.002004449	0.048776233
XLOC_060505	XLOC_060505	16:88560250-88561918	0	0.24719	-6.62067238	0.002012739	0.048945913
ENSG00000175048	ZDHHC14	6:157381133-157678157	0.6612435	2.4324305	-1.10197523	0.002020055	0.049091705
ENSG00000233834	AC005083.1	7:20217577-20221700	0	0.1379455	-6.698838792	0.002023707	0.049148304
ENSG00000136003	ISCU	12:108562582-108569384	21.3034075	19.623491	1.151102649	0.002040365	0.049488172
ENSG00000249022	AC093599.1	4:153034211-153091563	0.03503275	0	8.913444679	0.002049078	0.049602375
XLOC_044469	XLOC_044469	14:55094566-55103323	0.0953185	0	8.913444658	0.002048853	0.049602375
ENSG00000007080	CCDC124	19:17933015-17943991	6.5867325	5.97209175	1.408262081	0.002048496	0.049602375
ENSG00000215244	LINC02649	10:6271169-6356381	4.314606	4.50511725	1.805506735	0.00205464	0.04970464
ENSG00000281091	AL117327.1	X:103404777-103452754	0	0.02427225	-8.054878253	0.00205607	0.04970687
ENSG00000285591	AC092617.1	2:8488420-8505027	0	0.023037	-6.552877042	0.002058873	0.049721222
ENSG00000228748	AL450306.1	10:77782866-77793176	0.003013	0.11720525	-4.467985253	0.002062733	0.049751704
ENSG00000127838	PNKD	2:218270392-218346793	8.18818175	7.449736	1.399360416	0.002066053	0.049753986
ENSG00000233693	AL357568.1	1:164559648-164846893	0.325635	0.0933615	3.060563771	0.002073146	0.049860171
XLOC_163434	XLOC_163434	KI270442.1:317210-375663	0.92975275	0.61552425	1.72631999	0.002073037	0.049860171
