# Supplementary material for: Integrated Analysis of mRNA and lncRNA Expression Profiles Reveals Regulatory Networks Associated with Decompensated Cirrhosis
Source: J Immunol Res. 2022 Nov 16;2022:1805216. doi: 10.1155/2022/1805216 (PMC9691389; doi:10.1155/2022/1805216)
Supplement: Supplementary 4 — Table S4: the result of GO functional enrichment analysis of differentially expressed mRNAs. [file 1805216.f4.txt]

GO_accession	Description	Term_type	Corrected_pValue	Gene_names
GO:0002252	immune effector process	biological_process	2.93E-12	ENSG00000170515,ENSG00000101307,ENSG00000113916,ENSG00000129657,ENSG00000163993,ENSG00000119922,ENSG00000204010,ENSG00000168685,ENSG00000111335,ENSG00000115828,ENSG00000112299,ENSG00000188229,ENSG00000134321,ENSG00000159674,ENSG00000126709,ENSG00000111331,ENSG00000244509,ENSG00000126262,ENSG00000271605,ENSG00000174697,ENSG00000148175,ENSG00000115271,ENSG00000160883,ENSG00000198821,ENSG00000117115…
GO:0044765	single-organism transport	biological_process	7.72E-12	ENSG00000204444,ENSG00000090889,ENSG00000163554,ENSG00000167768,ENSG00000265354,ENSG00000104267,ENSG00000087460,ENSG00000271503,ENSG00000132698,ENSG00000149131,ENSG00000125257,ENSG00000137575,ENSG00000244731,ENSG00000203805,ENSG00000198821,ENSG00000145685,ENSG00000101298,ENSG00000115271,ENSG00000102524,ENSG00000144118,ENSG00000198835,ENSG00000185883,ENSG00000070182,ENSG00000137177,ENSG00000116678…
GO:0051234	establishment of localization	biological_process	4.82E-11	ENSG00000081181,ENSG00000148926,ENSG00000127946,ENSG00000181035,ENSG00000143473,ENSG00000182866,ENSG00000197324,ENSG00000017797,ENSG00000187554,ENSG00000160856,ENSG00000107485,ENSG00000115107,ENSG00000186431,ENSG00000163220,ENSG00000139514,ENSG00000198925,ENSG00000115993,ENSG00000168824,ENSG00000165006,ENSG00000108349,ENSG00000110446,ENSG00000284931,ENSG00000110203,ENSG00000130227,ENSG00000163958…
GO:0006810	transport	biological_process	4.97E-11	ENSG00000100554,ENSG00000141469,ENSG00000070182,ENSG00000137177,ENSG00000185883,ENSG00000169604,ENSG00000165029,ENSG00000121621,ENSG00000116678,ENSG00000115271,ENSG00000101298,ENSG00000144118,ENSG00000102524,ENSG00000198835,ENSG00000198821,ENSG00000145685,ENSG00000149131,ENSG00000137575,ENSG00000244731,ENSG00000125257,ENSG00000203805,ENSG00000132698,ENSG00000011028,ENSG00000271503,ENSG00000087460…
GO:0009056	catabolic process	biological_process	1.15E-10	ENSG00000170315,ENSG00000159339,ENSG00000141030,ENSG00000087085,ENSG00000214253,ENSG00000198189,ENSG00000123838,ENSG00000188313,ENSG00000159461,ENSG00000128383,ENSG00000103342,ENSG00000005469,ENSG00000159352,ENSG00000035862,ENSG00000233276,ENSG00000139610,ENSG00000204020,ENSG00000148908,ENSG00000157985,ENSG00000154822,ENSG00000151726,ENSG00000205309,ENSG00000105647,ENSG00000167671,ENSG00000196565…
GO:0051179	localization	biological_process	2.57E-10	ENSG00000144481,ENSG00000103257,ENSG00000156381,ENSG00000145864,ENSG00000047597,ENSG00000101307,ENSG00000158856,ENSG00000140090,ENSG00000181029,ENSG00000166405,ENSG00000148053,ENSG00000126262,ENSG00000188042,ENSG00000060237,ENSG00000105281,ENSG00000181856,ENSG00000072858,ENSG00000157613,ENSG00000112299,ENSG00000144741,ENSG00000115828,ENSG00000090674,ENSG00000106070,ENSG00000173992,ENSG00000145423…
GO:0042744	hydrogen peroxide catabolic process	biological_process	1.27E-09	ENSG00000211445,ENSG00000233276,ENSG00000206172,ENSG00000126432,ENSG00000167815,ENSG00000121691,ENSG00000213934,ENSG00000206177,ENSG00000117592,ENSG00000086506,ENSG00000244734,ENSG00000188536,ENSG00000196565,ENSG00000223609
GO:0015669	gas transport	biological_process	2.27E-09	ENSG00000206177,ENSG00000086506,ENSG00000284931,ENSG00000244734,ENSG00000104267,ENSG00000112077,ENSG00000196565,ENSG00000188536,ENSG00000223609,ENSG00000206172,ENSG00000240583,ENSG00000213934
GO:0051641	cellular localization	biological_process	7.32E-09	ENSG00000101052,ENSG00000187608,ENSG00000257335,ENSG00000178342,ENSG00000119801,ENSG00000266412,ENSG00000073921,ENSG00000185236,ENSG00000137462,ENSG00000198805,ENSG00000100985,ENSG00000106633,ENSG00000131981,ENSG00000198356,ENSG00000145335,ENSG00000135821,ENSG00000161203,ENSG00000145920,ENSG00000106688,ENSG00000171552,ENSG00000136689,ENSG00000155093,ENSG00000122490,ENSG00000129472,ENSG00000106327…
GO:0009615	response to virus	biological_process	8.81E-09	ENSG00000084693,ENSG00000090376,ENSG00000101916,ENSG00000157601,ENSG00000042753,ENSG00000137628,ENSG00000198821,ENSG00000137959,ENSG00000165949,ENSG00000204347,ENSG00000142089,ENSG00000137965,ENSG00000271503,ENSG00000197111,ENSG00000110330,ENSG00000119917,ENSG00000187608,ENSG00000104765,ENSG00000185745,ENSG00000178562,ENSG00000188313,ENSG00000197272,ENSG00000101782,ENSG00000128383,ENSG00000089127…
GO:0002376	immune system process	biological_process	1.25E-08	ENSG00000163374,ENSG00000101916,ENSG00000033627,ENSG00000197721,ENSG00000160185,ENSG00000130159,ENSG00000071564,ENSG00000104918,ENSG00000115085,ENSG00000099875,ENSG00000244687,ENSG00000197272,ENSG00000164733,ENSG00000123610,ENSG00000175582,ENSG00000118689,ENSG00000011422,ENSG00000055332,ENSG00000161011,ENSG00000027075,ENSG00000152778,ENSG00000166947,ENSG00000004939,ENSG00000122574,ENSG00000136026…
GO:0051649	establishment of localization in cell	biological_process	1.61E-08	ENSG00000065491,ENSG00000170296,ENSG00000163634,ENSG00000121691,ENSG00000203710,ENSG00000136026,ENSG00000206560,ENSG00000116675,ENSG00000183486,ENSG00000158828,ENSG00000196517,ENSG00000116688,ENSG00000118520,ENSG00000112335,ENSG00000198216,ENSG00000100225,ENSG00000100453,ENSG00000076944,ENSG00000132376,ENSG00000205726,ENSG00000135636,ENSG00000103723,ENSG00000161011,ENSG00000130956,ENSG00000175582…
GO:0032940	secretion by cell	biological_process	1.68E-08	ENSG00000164733,ENSG00000158825,ENSG00000123610,ENSG00000135926,ENSG00000111816,ENSG00000119681,ENSG00000021645,ENSG00000104918,ENSG00000101916,ENSG00000156515,ENSG00000183019,ENSG00000033627,ENSG00000121691,ENSG00000136026,ENSG00000203710,ENSG00000158828,ENSG00000196517,ENSG00000118520,ENSG00000198216,ENSG00000076944,ENSG00000205726,ENSG00000135636,ENSG00000130956,ENSG00000175582,ENSG00000011422…
GO:0046903	secretion	biological_process	1.77E-08	ENSG00000131981,ENSG00000106633,ENSG00000087086,ENSG00000100985,ENSG00000197249,ENSG00000135821,ENSG00000029534,ENSG00000145335,ENSG00000119801,ENSG00000257335,ENSG00000178342,ENSG00000187608,ENSG00000163251,ENSG00000187446,ENSG00000198805,ENSG00000094841,ENSG00000149218,ENSG00000088986,ENSG00000137462,ENSG00000151474,ENSG00000185236,ENSG00000204936,ENSG00000163803,ENSG00000167244,ENSG00000177868…
GO:0045069	regulation of viral genome replication	biological_process	2.46E-08	ENSG00000134321,ENSG00000178685,ENSG00000178562,ENSG00000188313,ENSG00000089127,ENSG00000128383,ENSG00000179262,ENSG00000271503,ENSG00000142089,ENSG00000116833,ENSG00000185745,ENSG00000145901,ENSG00000167986,ENSG00000187608,ENSG00000111331,ENSG00000124214,ENSG00000244509,ENSG00000055332,ENSG00000132376,ENSG00000204347,ENSG00000152778,ENSG00000157601
GO:0044248	cellular catabolic process	biological_process	5.85E-08	ENSG00000100225,ENSG00000161011,ENSG00000099804,ENSG00000103485,ENSG00000118689,ENSG00000196177,ENSG00000187097,ENSG00000006125,ENSG00000196862,ENSG00000112306,ENSG00000126432,ENSG00000196961,ENSG00000118564,ENSG00000170296,ENSG00000121691,ENSG00000158828,ENSG00000025039,ENSG00000116688,ENSG00000118520,ENSG00000189060,ENSG00000034713,ENSG00000272772,ENSG00000119522,ENSG00000186642,ENSG00000213639…
GO:0051607	defense response to virus	biological_process	5.89E-08	ENSG00000138496,ENSG00000126709,ENSG00000159674,ENSG00000134321,ENSG00000138646,ENSG00000183486,ENSG00000244509,ENSG00000111331,ENSG00000172116,ENSG00000161203,ENSG00000129657,ENSG00000055332,ENSG00000182866,ENSG00000152778,ENSG00000111335,ENSG00000006125,ENSG00000113811,ENSG00000196961,ENSG00000119922,ENSG00000204010,ENSG00000178562,ENSG00000188313,ENSG00000197272,ENSG00000101782,ENSG00000128383…
GO:0043312	neutrophil degranulation	biological_process	1.85E-07	ENSG00000115271,ENSG00000104918,ENSG00000148175,ENSG00000160883,ENSG00000183019,ENSG00000100554,ENSG00000033627,ENSG00000197249,ENSG00000143162,ENSG00000163221,ENSG00000100985,ENSG00000171049,ENSG00000117115,ENSG00000087086,ENSG00000035862,ENSG00000185883,ENSG00000131981,ENSG00000139572,ENSG00000204936,ENSG00000123610,ENSG00000088986,ENSG00000137462,ENSG00000143546,ENSG00000164733,ENSG00000167996…
GO:0042119	neutrophil activation	biological_process	1.99E-07	ENSG00000135926,ENSG00000119801,ENSG00000271503,ENSG00000111816,ENSG00000257335,ENSG00000137575,ENSG00000167996,ENSG00000158825,ENSG00000167768,ENSG00000198805,ENSG00000164733,ENSG00000143546,ENSG00000137462,ENSG00000088986,ENSG00000123610,ENSG00000204936,ENSG00000139572,ENSG00000131981,ENSG00000035862,ENSG00000185883,ENSG00000087086,ENSG00000171049,ENSG00000117115,ENSG00000100985,ENSG00000197249…
GO:0045071	negative regulation of viral genome replication	biological_process	2.23E-07	ENSG00000134321,ENSG00000178685,ENSG00000188313,ENSG00000089127,ENSG00000128383,ENSG00000271503,ENSG00000142089,ENSG00000185745,ENSG00000145901,ENSG00000187608,ENSG00000111331,ENSG00000244509,ENSG00000055332,ENSG00000132376,ENSG00000204347,ENSG00000152778,ENSG00000157601
GO:0006887	exocytosis	biological_process	2.31E-07	ENSG00000171049,ENSG00000033627,ENSG00000183019,ENSG00000139572,ENSG00000035862,ENSG00000104918,ENSG00000021645,ENSG00000135926,ENSG00000111816,ENSG00000189171,ENSG00000123610,ENSG00000167996,ENSG00000158825,ENSG00000100568,ENSG00000164733,ENSG00000163220,ENSG00000011422,ENSG00000186431,ENSG00000175582,ENSG00000130956,ENSG00000171051,ENSG00000205726,ENSG00000145888,ENSG00000076944,ENSG00000118520…
GO:0002283	neutrophil activation involved in immune response	biological_process	2.31E-07	ENSG00000160883,ENSG00000115271,ENSG00000104918,ENSG00000148175,ENSG00000035862,ENSG00000131981,ENSG00000185883,ENSG00000139572,ENSG00000183019,ENSG00000100554,ENSG00000197249,ENSG00000033627,ENSG00000143162,ENSG00000163221,ENSG00000171049,ENSG00000100985,ENSG00000117115,ENSG00000087086,ENSG00000137462,ENSG00000088986,ENSG00000143546,ENSG00000164733,ENSG00000167768,ENSG00000158825,ENSG00000167996…
GO:0002275	myeloid cell activation involved in immune response	biological_process	2.44E-07	ENSG00000035862,ENSG00000139572,ENSG00000033627,ENSG00000183019,ENSG00000171049,ENSG00000104918,ENSG00000111816,ENSG00000189171,ENSG00000135926,ENSG00000158825,ENSG00000167996,ENSG00000164733,ENSG00000123610,ENSG00000175582,ENSG00000011422,ENSG00000186431,ENSG00000163220,ENSG00000076944,ENSG00000135636,ENSG00000171051,ENSG00000121691,ENSG00000203710,ENSG00000138772,ENSG00000136026,ENSG00000166527…
GO:0002274	myeloid leukocyte activation	biological_process	2.44E-07	ENSG00000163993,ENSG00000101307,ENSG00000170515,ENSG00000244734,ENSG00000172057,ENSG00000168062,ENSG00000100504,ENSG00000155093,ENSG00000069667,ENSG00000271605,ENSG00000145920,ENSG00000188229,ENSG00000109743,ENSG00000105501,ENSG00000112299,ENSG00000115828,ENSG00000188404,ENSG00000185883,ENSG00000131981,ENSG00000087086,ENSG00000117115,ENSG00000100985,ENSG00000163221,ENSG00000197249,ENSG00000143162…
GO:0036230	granulocyte activation	biological_process	2.51E-07	ENSG00000137575,ENSG00000257335,ENSG00000271503,ENSG00000111816,ENSG00000119801,ENSG00000135926,ENSG00000204936,ENSG00000123610,ENSG00000088986,ENSG00000137462,ENSG00000143546,ENSG00000164733,ENSG00000158825,ENSG00000167996,ENSG00000167768,ENSG00000198805,ENSG00000183019,ENSG00000100554,ENSG00000033627,ENSG00000197249,ENSG00000143162,ENSG00000163221,ENSG00000117115,ENSG00000171049,ENSG00000100985…
GO:0002444	myeloid leukocyte mediated immunity	biological_process	2.51E-07	ENSG00000271605,ENSG00000155093,ENSG00000145920,ENSG00000105501,ENSG00000159674,ENSG00000188229,ENSG00000109743,ENSG00000112299,ENSG00000188404,ENSG00000115828,ENSG00000163993,ENSG00000101307,ENSG00000100504,ENSG00000170515,ENSG00000244734,ENSG00000172057,ENSG00000119801,ENSG00000137575,ENSG00000257335,ENSG00000143546,ENSG00000088986,ENSG00000137462,ENSG00000167768,ENSG00000198805,ENSG00000204936…
GO:0043299	leukocyte degranulation	biological_process	2.94E-07	ENSG00000104918,ENSG00000035862,ENSG00000139572,ENSG00000183019,ENSG00000033627,ENSG00000171049,ENSG00000164733,ENSG00000158825,ENSG00000167996,ENSG00000123610,ENSG00000189171,ENSG00000111816,ENSG00000135926,ENSG00000076944,ENSG00000171051,ENSG00000175582,ENSG00000186431,ENSG00000011422,ENSG00000163220,ENSG00000117592,ENSG00000110203,ENSG00000166527,ENSG00000079385,ENSG00000203710,ENSG00000121691…
GO:0002446	neutrophil mediated immunity	biological_process	2.95E-07	ENSG00000118520,ENSG00000120306,ENSG00000121691,ENSG00000203710,ENSG00000138772,ENSG00000136026,ENSG00000166527,ENSG00000079385,ENSG00000155093,ENSG00000110203,ENSG00000117592,ENSG00000112299,ENSG00000188404,ENSG00000115828,ENSG00000188229,ENSG00000109743,ENSG00000105501,ENSG00000163220,ENSG00000163993,ENSG00000011422,ENSG00000186431,ENSG00000175582,ENSG00000171051,ENSG00000170515,ENSG00000244734…
GO:0045055	regulated secretory pathway	biological_process	3.29E-07	ENSG00000033627,ENSG00000183019,ENSG00000171049,ENSG00000035862,ENSG00000139572,ENSG00000104918,ENSG00000189171,ENSG00000111816,ENSG00000135926,ENSG00000123610,ENSG00000158825,ENSG00000167996,ENSG00000164733,ENSG00000011422,ENSG00000186431,ENSG00000163220,ENSG00000175582,ENSG00000171051,ENSG00000076944,ENSG00000118520,ENSG00000120306,ENSG00000136026,ENSG00000203710,ENSG00000121691,ENSG00000138772…
GO:0019079	viral genome replication	biological_process	3.65E-07	ENSG00000152778,ENSG00000204347,ENSG00000055332,ENSG00000132376,ENSG00000157601,ENSG00000128383,ENSG00000179262,ENSG00000089127,ENSG00000178562,ENSG00000188313,ENSG00000134321,ENSG00000178685,ENSG00000111331,ENSG00000187608,ENSG00000124214,ENSG00000244509,ENSG00000185745,ENSG00000167986,ENSG00000145901,ENSG00000116833,ENSG00000142089,ENSG00000271503
GO:0015671	oxygen transport	biological_process	3.68E-07	ENSG00000213934,ENSG00000206172,ENSG00000223609,ENSG00000188536,ENSG00000196565,ENSG00000244734,ENSG00000284931,ENSG00000086506,ENSG00000206177
GO:0016192	vesicle-mediated transport	biological_process	8.58E-07	ENSG00000136026,ENSG00000203710,ENSG00000121691,ENSG00000116675,ENSG00000122574,ENSG00000206560,ENSG00000118520,ENSG00000104490,ENSG00000171914,ENSG00000198019,ENSG00000150337,ENSG00000006125,ENSG00000175582,ENSG00000130956,ENSG00000105063,ENSG00000168280,ENSG00000011422,ENSG00000196961,ENSG00000158195,ENSG00000112335,ENSG00000076944,ENSG00000135636,ENSG00000205726,ENSG00000103723,ENSG00000135926…
GO:0042743	hydrogen peroxide metabolic process	biological_process	1.09E-06	ENSG00000233276,ENSG00000211445,ENSG00000121691,ENSG00000213934,ENSG00000167815,ENSG00000126432,ENSG00000206172,ENSG00000158828,ENSG00000244734,ENSG00000206177,ENSG00000117592,ENSG00000086506,ENSG00000223609,ENSG00000188536,ENSG00000196565
GO:0002366	leukocyte activation involved in immune response	biological_process	1.49E-06	ENSG00000171049,ENSG00000033627,ENSG00000183019,ENSG00000139572,ENSG00000035862,ENSG00000104918,ENSG00000154822,ENSG00000162739,ENSG00000135926,ENSG00000111816,ENSG00000189171,ENSG00000123610,ENSG00000178562,ENSG00000158825,ENSG00000167996,ENSG00000197272,ENSG00000164733,ENSG00000163220,ENSG00000011422,ENSG00000107485,ENSG00000186431,ENSG00000175582,ENSG00000135636,ENSG00000171051,ENSG00000076944…
GO:0002263	cell activation involved in immune response	biological_process	1.75E-06	ENSG00000110203,ENSG00000117592,ENSG00000118520,ENSG00000120306,ENSG00000121691,ENSG00000203710,ENSG00000136026,ENSG00000138772,ENSG00000079385,ENSG00000166527,ENSG00000171051,ENSG00000135636,ENSG00000076944,ENSG00000163220,ENSG00000011422,ENSG00000186431,ENSG00000107485,ENSG00000175582,ENSG00000123610,ENSG00000178562,ENSG00000158825,ENSG00000167996,ENSG00000197272,ENSG00000164733,ENSG00000162739…
GO:0070887	cellular response to chemical stimulus	biological_process	5.31E-06	ENSG00000117592,ENSG00000186205,ENSG00000188536,ENSG00000223609,ENSG00000134243,ENSG00000132530,ENSG00000183873,ENSG00000159346,ENSG00000102145,ENSG00000163909,ENSG00000206172,ENSG00000140564,ENSG00000174738,ENSG00000079385,ENSG00000213934,ENSG00000064225,ENSG00000143473,ENSG00000213809,ENSG00000206177,ENSG00000069702,ENSG00000171051,ENSG00000170962,ENSG00000001084,ENSG00000145888,ENSG00000107485…
GO:0009987	cellular process	biological_process	9.27E-06	ENSG00000108819,ENSG00000135636,ENSG00000133067,ENSG00000100453,ENSG00000076944,ENSG00000100225,ENSG00000158109,ENSG00000100380,ENSG00000196961,ENSG00000196862,ENSG00000187097,ENSG00000102384,ENSG00000006125,ENSG00000118816,ENSG00000178685,ENSG00000142784,ENSG00000118564,ENSG00000164010,ENSG00000159409,ENSG00000189060,ENSG00000187244,ENSG00000112053,ENSG00000171243,ENSG00000116688,ENSG00000153283…
GO:0055072	iron ion homeostasis	biological_process	9.70E-06	ENSG00000138449,ENSG00000118777,ENSG00000178752,ENSG00000167996,ENSG00000118564,ENSG00000158578,ENSG00000106327,ENSG00000073921,ENSG00000112077,ENSG00000266412,ENSG00000136003,ENSG00000147454,ENSG00000087086,ENSG00000086232,ENSG00000115107,ENSG00000127954,ENSG00000166947,ENSG00000072274
GO:1901575	organic substance catabolic process	biological_process	1.01E-05	ENSG00000139610,ENSG00000233276,ENSG00000204020,ENSG00000148908,ENSG00000005469,ENSG00000159352,ENSG00000035862,ENSG00000127838,ENSG00000049759,ENSG00000157985,ENSG00000154822,ENSG00000205309,ENSG00000112294,ENSG00000087085,ENSG00000170315,ENSG00000159339,ENSG00000141030,ENSG00000128383,ENSG00000103342,ENSG00000198189,ENSG00000123838,ENSG00000188313,ENSG00000159461,ENSG00000126107,ENSG00000204463…
GO:0042592	homeostatic process	biological_process	1.29E-05	ENSG00000240583,ENSG00000144481,ENSG00000112293,ENSG00000105610,ENSG00000086232,ENSG00000168685,ENSG00000047597,ENSG00000158856,ENSG00000113916,ENSG00000076555,ENSG00000110955,ENSG00000181856,ENSG00000118777,ENSG00000166405,ENSG00000140090,ENSG00000060237,ENSG00000126262,ENSG00000129244,ENSG00000163823,ENSG00000090674,ENSG00000198959,ENSG00000126709,ENSG00000112077,ENSG00000116678,ENSG00000165029…
GO:0006955	immune response	biological_process	1.29E-05	ENSG00000106804,ENSG00000089127,ENSG00000165406,ENSG00000068878,ENSG00000143546,ENSG00000167768,ENSG00000244731,ENSG00000149131,ENSG00000137575,ENSG00000203805,ENSG00000113600,ENSG00000119917,ENSG00000152495,ENSG00000271503,ENSG00000115271,ENSG00000148175,ENSG00000102524,ENSG00000174697,ENSG00000198821,ENSG00000160883,ENSG00000163221,ENSG00000143162,ENSG00000100554,ENSG00000167984,ENSG00000157601…
GO:0044699	single-organism process	biological_process	1.29E-05	ENSG00000198734,ENSG00000101928,ENSG00000255221,ENSG00000188175,ENSG00000244734,ENSG00000120669,ENSG00000066926,ENSG00000007968,ENSG00000112146,ENSG00000173239,ENSG00000154639,ENSG00000100558,ENSG00000100104,ENSG00000205336,ENSG00000181631,ENSG00000007080,ENSG00000188404,ENSG00000114166,ENSG00000102760,ENSG00000139323,ENSG00000101082,ENSG00000140941,ENSG00000105501,ENSG00000105723,ENSG00000109743…
GO:0043900	regulation of multi-organism process	biological_process	1.45E-05	ENSG00000161203,ENSG00000172116,ENSG00000167986,ENSG00000111331,ENSG00000244509,ENSG00000118520,ENSG00000138646,ENSG00000179262,ENSG00000134321,ENSG00000178685,ENSG00000204613,ENSG00000138496,ENSG00000113811,ENSG00000196961,ENSG00000006125,ENSG00000161011,ENSG00000152778,ENSG00000182866,ENSG00000055332,ENSG00000132376,ENSG00000081181,ENSG00000129657,ENSG00000112335,ENSG00000185745,ENSG00000145901…
GO:0044763	single-organism cellular process	biological_process	1.45E-05	ENSG00000271503,ENSG00000013561,ENSG00000137575,ENSG00000125257,ENSG00000203805,ENSG00000075413,ENSG00000119917,ENSG00000090889,ENSG00000170180,ENSG00000265354,ENSG00000122644,ENSG00000128536,ENSG00000120693,ENSG00000285304,ENSG00000185883,ENSG00000169604,ENSG00000137177,ENSG00000166946,ENSG00000116678,ENSG00000165029,ENSG00000121621,ENSG00000100554,ENSG00000113368,ENSG00000187955,ENSG00000132471…
GO:0071702	organic substance transport	biological_process	1.48E-05	ENSG00000167434,ENSG00000102524,ENSG00000174697,ENSG00000148175,ENSG00000104904,ENSG00000136810,ENSG00000186350,ENSG00000185883,ENSG00000137177,ENSG00000121621,ENSG00000165029,ENSG00000100554,ENSG00000163221,ENSG00000136938,ENSG00000141469,ENSG00000204444,ENSG00000143546,ENSG00000265354,ENSG00000211584,ENSG00000122644,ENSG00000106804,ENSG00000104267,ENSG00000087460,ENSG00000132698,ENSG00000271503…
GO:0002443	leukocyte mediated immunity	biological_process	1.74E-05	ENSG00000107485,ENSG00000186431,ENSG00000150637,ENSG00000011422,ENSG00000163220,ENSG00000175582,ENSG00000213809,ENSG00000134539,ENSG00000171051,ENSG00000076944,ENSG00000100453,ENSG00000153563,ENSG00000120306,ENSG00000118520,ENSG00000153283,ENSG00000166527,ENSG00000079385,ENSG00000203710,ENSG00000121691,ENSG00000138772,ENSG00000136026,ENSG00000117592,ENSG00000110203,ENSG00000183019,ENSG00000033627…
GO:0030097	hemopoiesis	biological_process	2.20E-05	ENSG00000165304,ENSG00000162739,ENSG00000099875,ENSG00000150867,ENSG00000185630,ENSG00000178562,ENSG00000197272,ENSG00000154803,ENSG00000182512,ENSG00000159352,ENSG00000163374,ENSG00000071564,ENSG00000115085,ENSG00000154822,ENSG00000169877,ENSG00000203710,ENSG00000166527,ENSG00000079385,ENSG00000102145,ENSG00000143479,ENSG00000107485,ENSG00000160856,ENSG00000118689,ENSG00000069702,ENSG00000166947…
GO:0000422	mitochondrion degradation	biological_process	2.65E-05	ENSG00000158828,ENSG00000196998,ENSG00000170296,ENSG00000165775,ENSG00000145354,ENSG00000157954,ENSG00000070540,ENSG00000140941,ENSG00000198925,ENSG00000100225,ENSG00000034713,ENSG00000214253,ENSG00000161011
GO:0044710	single-organism metabolic process	biological_process	2.65E-05	ENSG00000197467,ENSG00000158828,ENSG00000158850,ENSG00000121691,ENSG00000178752,ENSG00000118520,ENSG00000178685,ENSG00000142784,ENSG00000149380,ENSG00000138496,ENSG00000109956,ENSG00000156140,ENSG00000126432,ENSG00000196862,ENSG00000196177,ENSG00000087253,ENSG00000187097,ENSG00000103485,ENSG00000143797,ENSG00000101210,ENSG00000196961,ENSG00000088826,ENSG00000134326,ENSG00000132376,ENSG00000011052…
GO:0035556	intracellular signal transduction	biological_process	2.85E-05	ENSG00000145901,ENSG00000163251,ENSG00000141736,ENSG00000166848,ENSG00000074590,ENSG00000125818,ENSG00000171357,ENSG00000185236,ENSG00000137462,ENSG00000163421,ENSG00000187446,ENSG00000171435,ENSG00000182732,ENSG00000100985,ENSG00000116991,ENSG00000090376,ENSG00000116106,ENSG00000167815,ENSG00000165490,ENSG00000107242,ENSG00000076984,ENSG00000068971,ENSG00000266028,ENSG00000082146,ENSG00000163349…
GO:0048878	chemical homeostasis	biological_process	3.03E-05	ENSG00000089127,ENSG00000136003,ENSG00000104267,ENSG00000266412,ENSG00000073921,ENSG00000185236,ENSG00000204444,ENSG00000158578,ENSG00000088986,ENSG00000177666,ENSG00000143546,ENSG00000163421,ENSG00000187446,ENSG00000167768,ENSG00000124214,ENSG00000087460,ENSG00000271503,ENSG00000116833,ENSG00000072274,ENSG00000174697,ENSG00000145335,ENSG00000165283,ENSG00000185989,ENSG00000160883,ENSG00000100554…
GO:0050896	response to stimulus	biological_process	4.17E-05	ENSG00000277481,ENSG00000121858,ENSG00000167671,ENSG00000197256,ENSG00000104522,ENSG00000139610,ENSG00000171049,ENSG00000233276,ENSG00000159352,ENSG00000165030,ENSG00000159461,ENSG00000188313,ENSG00000189171,ENSG00000137965,ENSG00000162739,ENSG00000103363,ENSG00000170315,ENSG00000143473,ENSG00000017797,ENSG00000069702,ENSG00000182866,ENSG00000148926,ENSG00000170962,ENSG00000107485,ENSG00000186431…
GO:0042221	response to chemical stimulus	biological_process	4.22E-05	ENSG00000185883,ENSG00000070182,ENSG00000116678,ENSG00000121621,ENSG00000165029,ENSG00000100554,ENSG00000113368,ENSG00000132471,ENSG00000144118,ENSG00000102524,ENSG00000198835,ENSG00000087460,ENSG00000271503,ENSG00000128918,ENSG00000116833,ENSG00000034152,ENSG00000137575,ENSG00000211445,ENSG00000125257,ENSG00000119917,ENSG00000204444,ENSG00000163554,ENSG00000104267,ENSG00000120693,ENSG00000271303…
GO:0048534	hematopoietic or lymphoid organ development	biological_process	5.08E-05	ENSG00000165304,ENSG00000162739,ENSG00000099875,ENSG00000150867,ENSG00000178562,ENSG00000185630,ENSG00000197272,ENSG00000154803,ENSG00000182512,ENSG00000159352,ENSG00000163374,ENSG00000071564,ENSG00000115085,ENSG00000154822,ENSG00000169877,ENSG00000203710,ENSG00000138449,ENSG00000166527,ENSG00000079385,ENSG00000102145,ENSG00000143479,ENSG00000107485,ENSG00000118689,ENSG00000160856,ENSG00000182866…
GO:0007154	cell communication	biological_process	5.29E-05	ENSG00000187446,ENSG00000163421,ENSG00000133742,ENSG00000088986,ENSG00000204936,ENSG00000125818,ENSG00000166848,ENSG00000177156,ENSG00000141736,ENSG00000124214,ENSG00000137193,ENSG00000167680,ENSG00000163251,ENSG00000145555,ENSG00000068971,ENSG00000107242,ENSG00000130830,ENSG00000165283,ENSG00000029534,ENSG00000107262,ENSG00000158258,ENSG00000165949,ENSG00000157107,ENSG00000116106,ENSG00000066279…
GO:0006796	phosphate-containing compound metabolic process	biological_process	5.88E-05	ENSG00000011052,ENSG00000100225,ENSG00000055332,ENSG00000132376,ENSG00000205726,ENSG00000105701,ENSG00000114124,ENSG00000027075,ENSG00000161011,ENSG00000103485,ENSG00000187097,ENSG00000198648,ENSG00000087253,ENSG00000196862,ENSG00000105063,ENSG00000142949,ENSG00000134326,ENSG00000101210,ENSG00000011422,ENSG00000143797,ENSG00000138496,ENSG00000129682,ENSG00000178685,ENSG00000118816,ENSG00000150337…
GO:0051716	cellular response to stimulus	biological_process	6.21E-05	ENSG00000185480,ENSG00000143776,ENSG00000179526,ENSG00000111331,ENSG00000148484,ENSG00000134321,ENSG00000159674,ENSG00000213088,ENSG00000126709,ENSG00000145428,ENSG00000101096,ENSG00000102010,ENSG00000271303,ENSG00000240583,ENSG00000126934,ENSG00000111335,ENSG00000111796,ENSG00000112293,ENSG00000086232,ENSG00000187902,ENSG00000177462,ENSG00000168685,ENSG00000070190,ENSG00000100614,ENSG00000154917…
GO:0001775	cell activation	biological_process	6.66E-05	ENSG00000172116,ENSG00000118520,ENSG00000120306,ENSG00000102145,ENSG00000203710,ENSG00000121691,ENSG00000138772,ENSG00000136026,ENSG00000079385,ENSG00000166527,ENSG00000117592,ENSG00000110203,ENSG00000096433,ENSG00000011422,ENSG00000204463,ENSG00000186431,ENSG00000107485,ENSG00000150637,ENSG00000163220,ENSG00000175582,ENSG00000160856,ENSG00000213809,ENSG00000027075,ENSG00000135636,ENSG00000171051…
GO:0045321	leukocyte activation	biological_process	6.85E-05	ENSG00000115271,ENSG00000104903,ENSG00000174697,ENSG00000102524,ENSG00000072274,ENSG00000145335,ENSG00000148175,ENSG00000165283,ENSG00000160883,ENSG00000167984,ENSG00000100554,ENSG00000197249,ENSG00000163221,ENSG00000143162,ENSG00000117115,ENSG00000127152,ENSG00000100985,ENSG00000087086,ENSG00000131981,ENSG00000185883,ENSG00000116678,ENSG00000167815,ENSG00000204936,ENSG00000088986,ENSG00000137462…
GO:0065008	regulation of biological quality	biological_process	7.16E-05	ENSG00000145451,ENSG00000174705,ENSG00000132376,ENSG00000055332,ENSG00000198216,ENSG00000027075,ENSG00000161011,ENSG00000166947,ENSG00000004939,ENSG00000205726,ENSG00000079689,ENSG00000118689,ENSG00000011422,ENSG00000184481,ENSG00000180251,ENSG00000171914,ENSG00000158828,ENSG00000138449,ENSG00000118520,ENSG00000196517,ENSG00000021645,ENSG00000155962,ENSG00000104918,ENSG00000065978,ENSG00000186642…
GO:0030163	protein catabolic process	biological_process	9.87E-05	ENSG00000186591,ENSG00000104904,ENSG00000165949,ENSG00000157045,ENSG00000090376,ENSG00000042753,ENSG00000100897,ENSG00000146535,ENSG00000135924,ENSG00000138629,ENSG00000068878,ENSG00000125818,ENSG00000177294,ENSG00000197111,ENSG00000013561,ENSG00000162032,ENSG00000187608,ENSG00000162722,ENSG00000004897,ENSG00000137575,ENSG00000153561,ENSG00000019995,ENSG00000221983,ENSG00000144228,ENSG00000073861…
GO:0048525	negative regulation of viral process	biological_process	0.00010817	ENSG00000128383,ENSG00000089127,ENSG00000188313,ENSG00000178685,ENSG00000204613,ENSG00000134321,ENSG00000244509,ENSG00000187608,ENSG00000111331,ENSG00000145901,ENSG00000185745,ENSG00000142089,ENSG00000271503,ENSG00000152778,ENSG00000204347,ENSG00000112335,ENSG00000132376,ENSG00000055332,ENSG00000157601,ENSG00000137709
GO:0072593	reactive oxygen species metabolic process	biological_process	0.0001249	ENSG00000126709,ENSG00000188536,ENSG00000109743,ENSG00000173992,ENSG00000223609,ENSG00000117592,ENSG00000204936,ENSG00000102575,ENSG00000110330,ENSG00000206172,ENSG00000158828,ENSG00000213934,ENSG00000121691,ENSG00000211445,ENSG00000196565,ENSG00000174705,ENSG00000206177,ENSG00000086506,ENSG00000116717,ENSG00000145335,ENSG00000174697,ENSG00000244734,ENSG00000126432,ENSG00000118689,ENSG00000167815…
GO:0050790	regulation of catalytic activity	biological_process	0.00015001	ENSG00000148908,ENSG00000233276,ENSG00000035862,ENSG00000110958,ENSG00000121858,ENSG00000115649,ENSG00000105647,ENSG00000151726,ENSG00000157985,ENSG00000185745,ENSG00000170540,ENSG00000170315,ENSG00000224389,ENSG00000214253,ENSG00000188313,ENSG00000154310,ENSG00000163220,ENSG00000101109,ENSG00000213809,ENSG00000182866,ENSG00000171051,ENSG00000017797,ENSG00000127946,ENSG00000170962,ENSG00000103148…
GO:0055076	transition metal ion homeostasis	biological_process	0.00015696	ENSG00000167996,ENSG00000143546,ENSG00000118564,ENSG00000158578,ENSG00000106327,ENSG00000073921,ENSG00000112077,ENSG00000266412,ENSG00000136003,ENSG00000138449,ENSG00000118777,ENSG00000178752,ENSG00000127954,ENSG00000072274,ENSG00000166947,ENSG00000182866,ENSG00000147454,ENSG00000087086,ENSG00000086232,ENSG00000163220,ENSG00000115107
GO:0044700	single organism signaling	biological_process	0.00016015	ENSG00000100985,ENSG00000131981,ENSG00000106633,ENSG00000101193,ENSG00000090376,ENSG00000167815,ENSG00000145335,ENSG00000165490,ENSG00000063245,ENSG00000135821,ENSG00000076984,ENSG00000101052,ENSG00000145901,ENSG00000187608,ENSG00000178342,ENSG00000197057,ENSG00000074590,ENSG00000266412,ENSG00000171357,ENSG00000185236,ENSG00000073921,ENSG00000137462,ENSG00000113811,ENSG00000189221,ENSG00000167244…
GO:0023052	signaling	biological_process	0.00016431	ENSG00000221983,ENSG00000205336,ENSG00000181631,ENSG00000112146,ENSG00000007968,ENSG00000126787,ENSG00000169432,ENSG00000100558,ENSG00000157978,ENSG00000154639,ENSG00000123240,ENSG00000019995,ENSG00000175471,ENSG00000082146,ENSG00000163349,ENSG00000101082,ENSG00000109743,ENSG00000105723,ENSG00000053524,ENSG00000102760,ENSG00000166313,ENSG00000114166,ENSG00000116991,ENSG00000066279,ENSG00000157107…
GO:0002520	immune system development	biological_process	0.00017947	ENSG00000073921,ENSG00000068878,ENSG00000104267,ENSG00000124098,ENSG00000125818,ENSG00000163554,ENSG00000198805,ENSG00000158578,ENSG00000137462,ENSG00000141736,ENSG00000137193,ENSG00000187608,ENSG00000123405,ENSG00000163251,ENSG00000051341,ENSG00000152495,ENSG00000087460,ENSG00000105393,ENSG00000174697,ENSG00000162367,ENSG00000072274,ENSG00000104903,ENSG00000110693,ENSG00000127152,ENSG00000100985…
GO:0070301	cellular response to hydrogen peroxide	biological_process	0.00024342	ENSG00000170962,ENSG00000196565,ENSG00000244734,ENSG00000086506,ENSG00000206177,ENSG00000118689,ENSG00000240583,ENSG00000167815,ENSG00000126432,ENSG00000233276,ENSG00000223609,ENSG00000188536,ENSG00000117592,ENSG00000121691,ENSG00000213934,ENSG00000206172,ENSG00000118520,ENSG00000211445
GO:0043901	negative regulation of multi-organism process	biological_process	0.00025876	ENSG00000134321,ENSG00000178685,ENSG00000204613,ENSG00000188313,ENSG00000089127,ENSG00000128383,ENSG00000271503,ENSG00000197111,ENSG00000142089,ENSG00000185745,ENSG00000145901,ENSG00000111331,ENSG00000187608,ENSG00000244509,ENSG00000132376,ENSG00000055332,ENSG00000081181,ENSG00000112335,ENSG00000204347,ENSG00000161011,ENSG00000152778,ENSG00000157601,ENSG00000137709
GO:0006793	phosphorus metabolic process	biological_process	0.00027722	ENSG00000073331,ENSG00000158828,ENSG00000116675,ENSG00000150337,ENSG00000118816,ENSG00000178685,ENSG00000129682,ENSG00000138496,ENSG00000143797,ENSG00000101210,ENSG00000011422,ENSG00000134326,ENSG00000142949,ENSG00000105063,ENSG00000196862,ENSG00000187097,ENSG00000198648,ENSG00000087253,ENSG00000103485,ENSG00000114124,ENSG00000027075,ENSG00000161011,ENSG00000105701,ENSG00000205726,ENSG00000055332…
GO:0006950	response to stress	biological_process	0.00029998	ENSG00000107779,ENSG00000149212,ENSG00000034713,ENSG00000110330,ENSG00000102575,ENSG00000142089,ENSG00000165304,ENSG00000177674,ENSG00000104765,ENSG00000105325,ENSG00000150867,ENSG00000166783,ENSG00000062038,ENSG00000126432,ENSG00000198648,ENSG00000006125,ENSG00000196961,ENSG00000133067,ENSG00000100453,ENSG00000076944,ENSG00000135636,ENSG00000153283,ENSG00000183486,ENSG00000121691,ENSG00000008517…
GO:0048821	erythrocyte development	biological_process	0.00030346	ENSG00000158856,ENSG00000113916,ENSG00000172331,ENSG00000110693,ENSG00000124098,ENSG00000004939,ENSG00000166947,ENSG00000162367,ENSG00000112077,ENSG00000102145
GO:0015701	bicarbonate transport	biological_process	0.00043458	ENSG00000240583,ENSG00000206172,ENSG00000112053,ENSG00000167434,ENSG00000133742,ENSG00000188536,ENSG00000112077,ENSG00000244734,ENSG00000104267,ENSG00000004939,ENSG00000164879
GO:0065009	regulation of molecular function	biological_process	0.0004979	ENSG00000088986,ENSG00000137462,ENSG00000135924,ENSG00000163421,ENSG00000187446,ENSG00000125818,ENSG00000074590,ENSG00000073921,ENSG00000166848,ENSG00000085563,ENSG00000163251,ENSG00000159023,ENSG00000137193,ENSG00000141736,ENSG00000173744,ENSG00000076984,ENSG00000068971,ENSG00000145335,ENSG00000107262,ENSG00000131981,ENSG00000116991,ENSG00000090376,ENSG00000167815,ENSG00000116106,ENSG00000197249…
GO:0006464	cellular protein modification process	biological_process	0.00061758	ENSG00000117115,ENSG00000175931,ENSG00000163221,ENSG00000127334,ENSG00000196547,ENSG00000165029,ENSG00000084693,ENSG00000174697,ENSG00000116717,ENSG00000144118,ENSG00000198835,ENSG00000162367,ENSG00000136810,ENSG00000150687,ENSG00000132471,ENSG00000186591,ENSG00000162032,ENSG00000075413,ENSG00000004897,ENSG00000137575,ENSG00000244731,ENSG00000034152,ENSG00000105393,ENSG00000176601,ENSG00000013561…
GO:0036211	protein modification process	biological_process	0.00061758	ENSG00000165949,ENSG00000145335,ENSG00000181027,ENSG00000135821,ENSG00000068971,ENSG00000076984,ENSG00000197249,ENSG00000171435,ENSG00000100985,ENSG00000259075,ENSG00000090376,ENSG00000145491,ENSG00000116106,ENSG00000167815,ENSG00000074590,ENSG00000125818,ENSG00000185236,ENSG00000177666,ENSG00000135924,ENSG00000137462,ENSG00000163421,ENSG00000187446,ENSG00000100897,ENSG00000134779,ENSG00000145901…
GO:0009607	response to biotic stimulus	biological_process	0.00062397	ENSG00000073861,ENSG00000111335,ENSG00000113811,ENSG00000119922,ENSG00000204010,ENSG00000123240,ENSG00000129657,ENSG00000255221,ENSG00000168062,ENSG00000100504,ENSG00000136689,ENSG00000161203,ENSG00000244509,ENSG00000171552,ENSG00000115758,ENSG00000111331,ENSG00000091106,ENSG00000126709,ENSG00000134321,ENSG00000159674,ENSG00000164879,ENSG00000122420,ENSG00000179914,ENSG00000138646,ENSG00000090376…
GO:0051707	response to other organism	biological_process	0.00062397	ENSG00000171552,ENSG00000115758,ENSG00000111331,ENSG00000244509,ENSG00000161203,ENSG00000136689,ENSG00000138646,ENSG00000179914,ENSG00000122420,ENSG00000164879,ENSG00000159674,ENSG00000134321,ENSG00000126709,ENSG00000091106,ENSG00000204010,ENSG00000119922,ENSG00000113811,ENSG00000111335,ENSG00000073861,ENSG00000255221,ENSG00000168062,ENSG00000100504,ENSG00000129657,ENSG00000123240,ENSG00000187608…
GO:0010646	regulation of cell communication	biological_process	0.0010478	ENSG00000145901,ENSG00000163251,ENSG00000124214,ENSG00000141736,ENSG00000178342,ENSG00000166848,ENSG00000074590,ENSG00000125818,ENSG00000171357,ENSG00000204936,ENSG00000088986,ENSG00000137462,ENSG00000163421,ENSG00000187446,ENSG00000182732,ENSG00000100985,ENSG00000116991,ENSG00000090376,ENSG00000101193,ENSG00000131981,ENSG00000106633,ENSG00000167815,ENSG00000116106,ENSG00000066279,ENSG00000158258…
GO:0044267	cellular protein metabolic process	biological_process	0.001134	ENSG00000142453,ENSG00000153707,ENSG00000144468,ENSG00000178562,ENSG00000175048,ENSG00000110958,ENSG00000049759,ENSG00000154822,ENSG00000151726,ENSG00000115649,ENSG00000064225,ENSG00000196998,ENSG00000140564,ENSG00000079385,ENSG00000154114,ENSG00000100330,ENSG00000094975,ENSG00000143479,ENSG00000078618,ENSG00000214960,ENSG00000126107,ENSG00000204463,ENSG00000180596,ENSG00000171051,ENSG00000148288…
GO:0006811	ion transport	biological_process	0.001134	ENSG00000187116,ENSG00000244734,ENSG00000076555,ENSG00000129657,ENSG00000047597,ENSG00000197208,ENSG00000145864,ENSG00000113811,ENSG00000169432,ENSG00000187902,ENSG00000144481,ENSG00000103257,ENSG00000197993,ENSG00000088992,ENSG00000240583,ENSG00000144741,ENSG00000183578,ENSG00000122490,ENSG00000154122,ENSG00000164879,ENSG00000112077,ENSG00000106327,ENSG00000090674,ENSG00000173992,ENSG00000163823…
GO:0061515	myeloid cell development	biological_process	0.0011534	ENSG00000102145,ENSG00000113916,ENSG00000158856,ENSG00000110693,ENSG00000172331,ENSG00000158195,ENSG00000124098,ENSG00000150867,ENSG00000112077,ENSG00000166947,ENSG00000162367,ENSG00000004939
GO:0019637	organophosphate metabolic process	biological_process	0.0012324	ENSG00000117592,ENSG00000178685,ENSG00000196914,ENSG00000138496,ENSG00000123836,ENSG00000100330,ENSG00000071205,ENSG00000158828,ENSG00000213809,ENSG00000017797,ENSG00000103502,ENSG00000180089,ENSG00000132376,ENSG00000011052,ENSG00000103148,ENSG00000143797,ENSG00000134326,ENSG00000196862,ENSG00000187097,ENSG00000087253,ENSG00000103485,ENSG00000150867,ENSG00000137198,ENSG00000167900,ENSG00000106086…
GO:0044257	cellular protein catabolic process	biological_process	0.0012871	ENSG00000001084,ENSG00000100225,ENSG00000099804,ENSG00000161011,ENSG00000006125,ENSG00000126107,ENSG00000204463,ENSG00000196961,ENSG00000118564,ENSG00000165006,ENSG00000140564,ENSG00000158828,ENSG00000034713,ENSG00000272772,ENSG00000049759,ENSG00000159352,ENSG00000233276,ENSG00000118193,ENSG00000164733,ENSG00000105325,ENSG00000159461,ENSG00000153827,ENSG00000141030,ENSG00000170315,ENSG00000110330…
GO:0030218	erythrocyte differentiation	biological_process	0.0013462	ENSG00000162367,ENSG00000069702,ENSG00000004939,ENSG00000166947,ENSG00000169877,ENSG00000158856,ENSG00000113916,ENSG00000110693,ENSG00000107485,ENSG00000105610,ENSG00000118689,ENSG00000124098,ENSG00000112077,ENSG00000158578,ENSG00000204613,ENSG00000143479,ENSG00000172331,ENSG00000187608,ENSG00000102145
GO:0009893	positive regulation of metabolic process	biological_process	0.001362	ENSG00000221823,ENSG00000187116,ENSG00000143190,ENSG00000143543,ENSG00000113916,ENSG00000076555,ENSG00000100614,ENSG00000168685,ENSG00000112293,ENSG00000105610,ENSG00000168159,ENSG00000126934,ENSG00000157613,ENSG00000101096,ENSG00000039068,ENSG00000196586,ENSG00000141867,ENSG00000145423,ENSG00000118922,ENSG00000101057,ENSG00000174332,ENSG00000060237,ENSG00000068323,ENSG00000148053,ENSG00000104903…
GO:0023051	regulation of signaling	biological_process	0.0013951	ENSG00000165029,ENSG00000127334,ENSG00000185883,ENSG00000183111,ENSG00000175931,ENSG00000117115,ENSG00000136492,ENSG00000163221,ENSG00000167984,ENSG00000185989,ENSG00000132471,ENSG00000136810,ENSG00000174697,ENSG00000116717,ENSG00000162367,ENSG00000034152,ENSG00000271503,ENSG00000013561,ENSG00000087460,ENSG00000075413,ENSG00000137575,ENSG00000146535,ENSG00000143546,ENSG00000068878,ENSG00000104267…
GO:0008150	biological_process	biological_process	0.0014214	ENSG00000157613,ENSG00000139132,ENSG00000112299,ENSG00000115828,ENSG00000106070,ENSG00000173992,ENSG00000090674,ENSG00000145423,ENSG00000163823,ENSG00000039068,ENSG00000173868,ENSG00000123091,ENSG00000244509,ENSG00000154252,ENSG00000181029,ENSG00000166405,ENSG00000115758,ENSG00000136819,ENSG00000060237,ENSG00000188042,ENSG00000126262,ENSG00000238243,ENSG00000070669,ENSG00000105281,ENSG00000181856…
GO:0050688	regulation of defense response to virus	biological_process	0.0014265	ENSG00000197111,ENSG00000110330,ENSG00000172116,ENSG00000161203,ENSG00000185745,ENSG00000178562,ENSG00000138496,ENSG00000197272,ENSG00000101782,ENSG00000138646,ENSG00000006125,ENSG00000042753,ENSG00000113811,ENSG00000196961,ENSG00000137628,ENSG00000129657,ENSG00000198821,ENSG00000182866
GO:0080134	regulation of response to stress	biological_process	0.0015462	ENSG00000149212,ENSG00000107779,ENSG00000033627,ENSG00000186642,ENSG00000101916,ENSG00000129355,ENSG00000197721,ENSG00000104765,ENSG00000060138,ENSG00000244687,ENSG00000102575,ENSG00000110330,ENSG00000123610,ENSG00000153827,ENSG00000150867,ENSG00000164733,ENSG00000197272,ENSG00000142949,ENSG00000011422,ENSG00000196961,ENSG00000118689,ENSG00000198648,ENSG00000006125,ENSG00000183762,ENSG00000055332…
GO:0043903	regulation of symbiosis, encompassing mutualism through parasitism	biological_process	0.0015613	ENSG00000112335,ENSG00000055332,ENSG00000132376,ENSG00000152778,ENSG00000148175,ENSG00000161011,ENSG00000204347,ENSG00000157601,ENSG00000137709,ENSG00000178562,ENSG00000188313,ENSG00000134321,ENSG00000178685,ENSG00000204613,ENSG00000128383,ENSG00000179262,ENSG00000089127,ENSG00000142089,ENSG00000116833,ENSG00000271503,ENSG00000187608,ENSG00000111331,ENSG00000118520,ENSG00000124214,ENSG00000244509…
GO:0048518	positive regulation of biological process	biological_process	0.0016765	ENSG00000104267,ENSG00000120693,ENSG00000163554,ENSG00000167768,ENSG00000203805,ENSG00000137575,ENSG00000149131,ENSG00000125257,ENSG00000244731,ENSG00000128918,ENSG00000148337,ENSG00000116833,ENSG00000034152,ENSG00000087460,ENSG00000132698,ENSG00000271503,ENSG00000013561,ENSG00000144118,ENSG00000102524,ENSG00000198835,ENSG00000104903,ENSG00000065970,ENSG00000132471,ENSG00000198821,ENSG00000165029…
GO:0050792	regulation of viral process	biological_process	0.0016889	ENSG00000055332,ENSG00000132376,ENSG00000112335,ENSG00000204347,ENSG00000148175,ENSG00000152778,ENSG00000137709,ENSG00000157601,ENSG00000178685,ENSG00000204613,ENSG00000134321,ENSG00000188313,ENSG00000178562,ENSG00000089127,ENSG00000179262,ENSG00000128383,ENSG00000271503,ENSG00000142089,ENSG00000116833,ENSG00000167986,ENSG00000145901,ENSG00000185745,ENSG00000244509,ENSG00000124214,ENSG00000111331…
GO:0043412	macromolecule modification	biological_process	0.0017102	ENSG00000159352,ENSG00000188322,ENSG00000022840,ENSG00000171049,ENSG00000233276,ENSG00000274180,ENSG00000182512,ENSG00000156414,ENSG00000141030,ENSG00000103363,ENSG00000159339,ENSG00000170315,ENSG00000133606,ENSG00000107831,ENSG00000154310,ENSG00000159461,ENSG00000101782,ENSG00000258989,ENSG00000103342,ENSG00000184182,ENSG00000163220,ENSG00000007264,ENSG00000107485,ENSG00000138756,ENSG00000170962…
GO:0010033	response to organic substance	biological_process	0.0018617	ENSG00000157601,ENSG00000117115,ENSG00000113368,ENSG00000100554,ENSG00000165029,ENSG00000121621,ENSG00000116678,ENSG00000186350,ENSG00000185883,ENSG00000102524,ENSG00000174697,ENSG00000144118,ENSG00000132471,ENSG00000119917,ENSG00000137575,ENSG00000125257,ENSG00000211445,ENSG00000034152,ENSG00000116833,ENSG00000128918,ENSG00000271503,ENSG00000087460,ENSG00000068878,ENSG00000120693,ENSG00000104267…
GO:0044237	cellular metabolic process	biological_process	0.0020321	ENSG00000117592,ENSG00000223609,ENSG00000143479,ENSG00000115641,ENSG00000196998,ENSG00000146592,ENSG00000064225,ENSG00000206172,ENSG00000206177,ENSG00000204463,ENSG00000126107,ENSG00000180596,ENSG00000185630,ENSG00000214253,ENSG00000175048,ENSG00000112304,ENSG00000142453,ENSG00000120158,ENSG00000127838,ENSG00000049759,ENSG00000101883,ENSG00000117394,ENSG00000196565,ENSG00000112294,ENSG00000244588…
GO:0002682	regulation of immune system process	biological_process	0.002272	ENSG00000224389,ENSG00000178562,ENSG00000188313,ENSG00000123838,ENSG00000101782,ENSG00000185745,ENSG00000162739,ENSG00000170315,ENSG00000154822,ENSG00000105647,ENSG00000233276,ENSG00000171049,ENSG00000137628,ENSG00000159352,ENSG00000172116,ENSG00000079385,ENSG00000166527,ENSG00000102145,ENSG00000171051,ENSG00000182866,ENSG00000134539,ENSG00000213809,ENSG00000170962,ENSG00000081181,ENSG00000163220…
GO:0008152	metabolic process	biological_process	0.0024169	ENSG00000116991,ENSG00000182732,ENSG00000087086,ENSG00000171435,ENSG00000107242,ENSG00000110693,ENSG00000173744,ENSG00000130830,ENSG00000143774,ENSG00000072274,ENSG00000107262,ENSG00000166848,ENSG00000163251,ENSG00000051341,ENSG00000163421,ENSG00000113088,ENSG00000135924,ENSG00000204936,ENSG00000236320,ENSG00000136003,ENSG00000181631,ENSG00000100104,ENSG00000173239,ENSG00000007968,ENSG00000112146…
GO:0034101	erythrocyte homeostasis	biological_process	0.0033165	ENSG00000113916,ENSG00000158856,ENSG00000169877,ENSG00000110693,ENSG00000069702,ENSG00000004939,ENSG00000166947,ENSG00000162367,ENSG00000118689,ENSG00000107485,ENSG00000105610,ENSG00000204613,ENSG00000158578,ENSG00000172331,ENSG00000143479,ENSG00000124098,ENSG00000112077,ENSG00000102145,ENSG00000187608
GO:0002831	regulation of response to biotic stimulus	biological_process	0.0036171	ENSG00000138646,ENSG00000101782,ENSG00000197272,ENSG00000138496,ENSG00000178562,ENSG00000161203,ENSG00000185745,ENSG00000172116,ENSG00000118520,ENSG00000110330,ENSG00000197111,ENSG00000079385,ENSG00000182866,ENSG00000081181,ENSG00000198821,ENSG00000129657,ENSG00000137628,ENSG00000150637,ENSG00000196961,ENSG00000042753,ENSG00000113811,ENSG00000167815,ENSG00000006125
GO:0048268	clathrin coat assembly	biological_process	0.0042287	ENSG00000168824,ENSG00000042753,ENSG00000118473,ENSG00000073921,ENSG00000127946,ENSG00000157107,ENSG00000006125
GO:0006915	apoptotic process	biological_process	0.0047235	ENSG00000233276,ENSG00000121858,ENSG00000197256,ENSG00000107831,ENSG00000170540,ENSG00000170315,ENSG00000144468,ENSG00000188313,ENSG00000178562,ENSG00000214253,ENSG00000204463,ENSG00000115107,ENSG00000107485,ENSG00000163220,ENSG00000101109,ENSG00000182866,ENSG00000138606,ENSG00000148926,ENSG00000127946,ENSG00000001084,ENSG00000132530,ENSG00000115641,ENSG00000134243,ENSG00000071205,ENSG00000102145…
GO:0006820	anion transport	biological_process	0.0051747	ENSG00000125257,ENSG00000141179,ENSG00000170540,ENSG00000085563,ENSG00000017483,ENSG00000188672,ENSG00000104267,ENSG00000185236,ENSG00000133742,ENSG00000130821,ENSG00000186350,ENSG00000198356,ENSG00000005469,ENSG00000127325,ENSG00000165029,ENSG00000117394,ENSG00000155962,ENSG00000174697,ENSG00000145335,ENSG00000151726,ENSG00000187010,ENSG00000167434,ENSG00000178752,ENSG00000148053,ENSG00000196517…
GO:1901700	response to oxygen-containing compound	biological_process	0.0051747	ENSG00000186642,ENSG00000033627,ENSG00000233276,ENSG00000149212,ENSG00000105647,ENSG00000151726,ENSG00000196565,ENSG00000129355,ENSG00000197256,ENSG00000117394,ENSG00000104918,ENSG00000086506,ENSG00000100427,ENSG00000121858,ENSG00000110330,ENSG00000102575,ENSG00000142453,ENSG00000145147,ENSG00000114698,ENSG00000214253,ENSG00000142173,ENSG00000126432,ENSG00000187554,ENSG00000118689,ENSG00000184481…
GO:0007165	signal transduction	biological_process	0.0051747	ENSG00000175471,ENSG00000019995,ENSG00000123240,ENSG00000157978,ENSG00000100558,ENSG00000126787,ENSG00000112146,ENSG00000007968,ENSG00000205336,ENSG00000181631,ENSG00000221983,ENSG00000114166,ENSG00000166313,ENSG00000102760,ENSG00000053524,ENSG00000105723,ENSG00000109743,ENSG00000101082,ENSG00000163349,ENSG00000082146,ENSG00000107262,ENSG00000165949,ENSG00000107242,ENSG00000068971,ENSG00000130830…
GO:0019725	cellular homeostasis	biological_process	0.0052591	ENSG00000214253,ENSG00000127249,ENSG00000167996,ENSG00000205250,ENSG00000171049,ENSG00000233276,ENSG00000156515,ENSG00000182512,ENSG00000033627,ENSG00000157087,ENSG00000105647,ENSG00000049759,ENSG00000155962,ENSG00000138449,ENSG00000178752,ENSG00000096433,ENSG00000118564,ENSG00000178719,ENSG00000142784,ENSG00000164037,ENSG00000117592,ENSG00000118689,ENSG00000126432,ENSG00000163220,ENSG00000180251…
GO:0044093	positive regulation of molecular function	biological_process	0.0054078	ENSG00000154310,ENSG00000188313,ENSG00000214253,ENSG00000159461,ENSG00000062038,ENSG00000244687,ENSG00000170315,ENSG00000142453,ENSG00000102466,ENSG00000034713,ENSG00000154822,ENSG00000104973,ENSG00000157985,ENSG00000151726,ENSG00000121858,ENSG00000071564,ENSG00000119522,ENSG00000155962,ENSG00000083307,ENSG00000110958,ENSG00000035862,ENSG00000076864,ENSG00000118193,ENSG00000148908,ENSG00000138496…
GO:0051050	positive regulation of transport	biological_process	0.0054248	ENSG00000158828,ENSG00000123836,ENSG00000183873,ENSG00000137501,ENSG00000178752,ENSG00000145888,ENSG00000132376,ENSG00000127946,ENSG00000205726,ENSG00000198648,ENSG00000006125,ENSG00000107485,ENSG00000196961,ENSG00000214253,ENSG00000224389,ENSG00000170540,ENSG00000102466,ENSG00000055118,ENSG00000087085,ENSG00000105647,ENSG00000100427,ENSG00000118473,ENSG00000049759,ENSG00000104918,ENSG00000101916…
GO:0048583	regulation of response to stimulus	biological_process	0.0055629	ENSG00000069667,ENSG00000136689,ENSG00000171552,ENSG00000132522,ENSG00000266028,ENSG00000161203,ENSG00000118046,ENSG00000088325,ENSG00000091106,ENSG00000138646,ENSG00000183578,ENSG00000167244,ENSG00000073861,ENSG00000189221,ENSG00000113811,ENSG00000090238,ENSG00000117020,ENSG00000085563,ENSG00000145901,ENSG00000137462,ENSG00000171357,ENSG00000074590,ENSG00000167815,ENSG00000090376,ENSG00000101193…
GO:0031325	positive regulation of cellular metabolic process	biological_process	0.0058751	ENSG00000132507,ENSG00000062038,ENSG00000185697,ENSG00000197272,ENSG00000006016,ENSG00000104765,ENSG00000060138,ENSG00000143164,ENSG00000244687,ENSG00000110330,ENSG00000065978,ENSG00000071564,ENSG00000104973,ENSG00000149212,ENSG00000107779,ENSG00000118193,ENSG00000154803,ENSG00000198176,ENSG00000083307,ENSG00000101440,ENSG00000101916,ENSG00000150337,ENSG00000138496,ENSG00000159409,ENSG00000129682…
GO:0008219	cell death	biological_process	0.0060715	ENSG00000127152,ENSG00000136938,ENSG00000157601,ENSG00000127334,ENSG00000174697,ENSG00000116717,ENSG00000144118,ENSG00000180953,ENSG00000119917,ENSG00000113600,ENSG00000128918,ENSG00000271503,ENSG00000106804,ENSG00000112977,ENSG00000157036,ENSG00000167768,ENSG00000099968,ENSG00000143546,ENSG00000112293,ENSG00000119922,ENSG00000181788,ENSG00000168685,ENSG00000240583,ENSG00000170515,ENSG00000221823…
GO:0016265	death	biological_process	0.0060715	ENSG00000099875,ENSG00000145147,ENSG00000135926,ENSG00000110330,ENSG00000104765,ENSG00000165304,ENSG00000060138,ENSG00000138376,ENSG00000164733,ENSG00000006016,ENSG00000130725,ENSG00000132507,ENSG00000198176,ENSG00000118193,ENSG00000154803,ENSG00000129355,ENSG00000170296,ENSG00000121691,ENSG00000138449,ENSG00000158828,ENSG00000116688,ENSG00000123473,ENSG00000189060,ENSG00000196660,ENSG00000118689…
GO:0010604	positive regulation of macromolecule metabolic process	biological_process	0.0065849	ENSG00000111249,ENSG00000060138,ENSG00000110330,ENSG00000143164,ENSG00000244687,ENSG00000185697,ENSG00000062038,ENSG00000132507,ENSG00000006016,ENSG00000197272,ENSG00000105325,ENSG00000138376,ENSG00000154803,ENSG00000118193,ENSG00000107779,ENSG00000101916,ENSG00000186642,ENSG00000198176,ENSG00000083307,ENSG00000071564,ENSG00000065978,ENSG00000104973,ENSG00000189060,ENSG00000158828,ENSG00000138449…
GO:0009605	response to external stimulus	biological_process	0.0070538	ENSG00000025039,ENSG00000158828,ENSG00000121691,ENSG00000203710,ENSG00000170296,ENSG00000118520,ENSG00000116688,ENSG00000198648,ENSG00000118689,ENSG00000130956,ENSG00000011422,ENSG00000184481,ENSG00000113742,ENSG00000142949,ENSG00000168280,ENSG00000133067,ENSG00000055332,ENSG00000183762,ENSG00000114124,ENSG00000161011,ENSG00000135636,ENSG00000110330,ENSG00000102575,ENSG00000145147,ENSG00000104765…
GO:0051704	multi-organism process	biological_process	0.0073212	ENSG00000128536,ENSG00000130522,ENSG00000089127,ENSG00000170180,ENSG00000143546,ENSG00000172270,ENSG00000119917,ENSG00000116833,ENSG00000087460,ENSG00000271503,ENSG00000174697,ENSG00000148175,ENSG00000198821,ENSG00000157601,ENSG00000163221,ENSG00000165029,ENSG00000084693,ENSG00000186350,ENSG00000185883,ENSG00000141867,ENSG00000039068,ENSG00000159674,ENSG00000134321,ENSG00000126709,ENSG00000111331…
GO:0010951	negative regulation of endopeptidase activity	biological_process	0.0073212	ENSG00000125818,ENSG00000224389,ENSG00000106804,ENSG00000145423,ENSG00000126709,ENSG00000244731,ENSG00000149131,ENSG00000140564,ENSG00000249437,ENSG00000203710,ENSG00000170540,ENSG00000110330,ENSG00000229453,ENSG00000107742,ENSG00000011201,ENSG00000145335,ENSG00000255221,ENSG00000129355,ENSG00000233276,ENSG00000267748,ENSG00000100985,ENSG00000181788,ENSG00000011422,ENSG00000197249,ENSG00000240583…
GO:0012501	programmed cell death	biological_process	0.0073864	ENSG00000143543,ENSG00000113916,ENSG00000145864,ENSG00000221823,ENSG00000170515,ENSG00000240583,ENSG00000168685,ENSG00000119922,ENSG00000181788,ENSG00000112293,ENSG00000126709,ENSG00000198959,ENSG00000145423,ENSG00000112299,ENSG00000102010,ENSG00000157613,ENSG00000139132,ENSG00000070669,ENSG00000148053,ENSG00000101057,ENSG00000179526,ENSG00000180953,ENSG00000144118,ENSG00000116717,ENSG00000174697…
GO:0071310	cellular response to organic substance	biological_process	0.0075474	ENSG00000165949,ENSG00000145335,ENSG00000068971,ENSG00000110693,ENSG00000100985,ENSG00000106633,ENSG00000090376,ENSG00000167815,ENSG00000125818,ENSG00000124098,ENSG00000185236,ENSG00000137462,ENSG00000088986,ENSG00000133742,ENSG00000137193,ENSG00000187608,ENSG00000141736,ENSG00000177156,ENSG00000255221,ENSG00000123240,ENSG00000066926,ENSG00000157978,ENSG00000221983,ENSG00000189221,ENSG00000073861…
GO:0046661	male sex differentiation	biological_process	0.0077585	ENSG00000266412,ENSG00000120498,ENSG00000145423,ENSG00000107831,ENSG00000060138,ENSG00000171552,ENSG00000102145,ENSG00000009307,ENSG00000170315,ENSG00000121858,ENSG00000244588,ENSG00000145685,ENSG00000107779,ENSG00000107485,ENSG00000136492,ENSG00000129295,ENSG00000187554,ENSG00000066279,ENSG00000121621,ENSG00000205336
GO:0033554	cellular response to stress	biological_process	0.0077656	ENSG00000196660,ENSG00000109956,ENSG00000138496,ENSG00000178685,ENSG00000116688,ENSG00000118520,ENSG00000170296,ENSG00000121691,ENSG00000025039,ENSG00000158828,ENSG00000135636,ENSG00000161011,ENSG00000183762,ENSG00000055332,ENSG00000142949,ENSG00000113742,ENSG00000184481,ENSG00000118689,ENSG00000198648,ENSG00000126432,ENSG00000166783,ENSG00000153827,ENSG00000150867,ENSG00000105325,ENSG00000138376…
GO:0050690	regulation of defense response to virus by virus	biological_process	0.0077656	ENSG00000161203,ENSG00000042753,ENSG00000172116,ENSG00000196961,ENSG00000006125,ENSG00000182866,ENSG00000178562,ENSG00000198821
GO:0009057	macromolecule catabolic process	biological_process	0.0077878	ENSG00000100504,ENSG00000100226,ENSG00000153561,ENSG00000019995,ENSG00000181788,ENSG00000112146,ENSG00000112293,ENSG00000103549,ENSG00000221983,ENSG00000144228,ENSG00000168159,ENSG00000073861,ENSG00000111335,ENSG00000145428,ENSG00000164068,ENSG00000179262,ENSG00000152484,ENSG00000105723,ENSG00000165525,ENSG00000161203,ENSG00000167986,ENSG00000182240,ENSG00000179526,ENSG00000115758,ENSG00000180667…
GO:0048522	positive regulation of cellular process	biological_process	0.0077878	ENSG00000143543,ENSG00000101307,ENSG00000158856,ENSG00000143190,ENSG00000168159,ENSG00000108309,ENSG00000105610,ENSG00000186998,ENSG00000119922,ENSG00000106070,ENSG00000145423,ENSG00000141867,ENSG00000163823,ENSG00000196586,ENSG00000039068,ENSG00000198959,ENSG00000157613,ENSG00000139132,ENSG00000112299,ENSG00000070669,ENSG00000115758,ENSG00000148053,ENSG00000126262,ENSG00000060237,ENSG00000148175…
GO:0006826	iron ion transport	biological_process	0.0080526	ENSG00000185883,ENSG00000147454,ENSG00000138449,ENSG00000033627,ENSG00000100554,ENSG00000115107,ENSG00000087086,ENSG00000106327,ENSG00000167996,ENSG00000090674,ENSG00000185236,ENSG00000072274
GO:0051049	regulation of transport	biological_process	0.0089757	ENSG00000126934,ENSG00000163803,ENSG00000197993,ENSG00000088992,ENSG00000240583,ENSG00000157978,ENSG00000112293,ENSG00000113811,ENSG00000169432,ENSG00000100614,ENSG00000187902,ENSG00000101307,ENSG00000158856,ENSG00000187116,ENSG00000175471,ENSG00000144566,ENSG00000221823,ENSG00000255221,ENSG00000105402,ENSG00000132522,ENSG00000129244,ENSG00000145920,ENSG00000126262,ENSG00000161203,ENSG00000060237…
GO:0015711	organic anion transport	biological_process	0.0097478	ENSG00000076555,ENSG00000181035,ENSG00000197208,ENSG00000047597,ENSG00000004939,ENSG00000244734,ENSG00000240583,ENSG00000103257,ENSG00000139514,ENSG00000188536,ENSG00000122490,ENSG00000164879,ENSG00000183578,ENSG00000144741,ENSG00000110203,ENSG00000112077,ENSG00000206172,ENSG00000079385,ENSG00000105281,ENSG00000148053,ENSG00000178752,ENSG00000106688,ENSG00000149150,ENSG00000196517,ENSG00000174358…
GO:0052547	regulation of peptidase activity	biological_process	0.010347	ENSG00000129355,ENSG00000180953,ENSG00000145335,ENSG00000121858,ENSG00000035862,ENSG00000233276,ENSG00000136938,ENSG00000100985,ENSG00000267748,ENSG00000197249,ENSG00000214253,ENSG00000099968,ENSG00000143546,ENSG00000068878,ENSG00000125818,ENSG00000224389,ENSG00000106804,ENSG00000112977,ENSG00000110330,ENSG00000170540,ENSG00000149131,ENSG00000244731,ENSG00000127946,ENSG00000182866,ENSG00000255221…
GO:0055080	cation homeostasis	biological_process	0.010376	ENSG00000155962,ENSG00000145335,ENSG00000072274,ENSG00000049759,ENSG00000165283,ENSG00000185989,ENSG00000127954,ENSG00000157087,ENSG00000100554,ENSG00000033627,ENSG00000171049,ENSG00000087086,ENSG00000185883,ENSG00000136003,ENSG00000104267,ENSG00000266412,ENSG00000073921,ENSG00000158578,ENSG00000143546,ENSG00000214253,ENSG00000127249,ENSG00000163421,ENSG00000167996,ENSG00000187446,ENSG00000055118…
GO:0034614	cellular response to reactive oxygen species	biological_process	0.010757	ENSG00000170962,ENSG00000196565,ENSG00000244734,ENSG00000086506,ENSG00000206177,ENSG00000118689,ENSG00000240583,ENSG00000167815,ENSG00000126432,ENSG00000233276,ENSG00000100985,ENSG00000173992,ENSG00000223609,ENSG00000188536,ENSG00000117592,ENSG00000213934,ENSG00000121691,ENSG00000206172,ENSG00000118520,ENSG00000211445
GO:0051336	regulation of hydrolase activity	biological_process	0.010981	ENSG00000011422,ENSG00000163220,ENSG00000196862,ENSG00000126432,ENSG00000105063,ENSG00000213809,ENSG00000182866,ENSG00000017797,ENSG00000055332,ENSG00000127946,ENSG00000103148,ENSG00000134243,ENSG00000137501,ENSG00000229453,ENSG00000071205,ENSG00000158828,ENSG00000140564,ENSG00000203710,ENSG00000196914,ENSG00000078618,ENSG00000076864,ENSG00000148908,ENSG00000233276,ENSG00000035862,ENSG00000119522…
GO:0071496	cellular response to external stimulus	biological_process	0.01125	ENSG00000135821,ENSG00000167671,ENSG00000034713,ENSG00000197256,ENSG00000117394,ENSG00000249242,ENSG00000116717,ENSG00000174697,ENSG00000144118,ENSG00000101916,ENSG00000185883,ENSG00000186642,ENSG00000033627,ENSG00000136492,ENSG00000100554,ENSG00000157954,ENSG00000149212,ENSG00000070540,ENSG00000088986,ENSG00000150867,ENSG00000112977,ENSG00000137193,ENSG00000104765,ENSG00000055332,ENSG00000001084…
GO:0051603	proteolysis involved in cellular protein catabolic process	biological_process	0.011396	ENSG00000159352,ENSG00000118193,ENSG00000233276,ENSG00000186591,ENSG00000034713,ENSG00000157045,ENSG00000165949,ENSG00000272772,ENSG00000049759,ENSG00000197111,ENSG00000013561,ENSG00000110330,ENSG00000170832,ENSG00000177294,ENSG00000141030,ENSG00000170315,ENSG00000141034,ENSG00000137575,ENSG00000004897,ENSG00000162032,ENSG00000187608,ENSG00000162722,ENSG00000159461,ENSG00000138629,ENSG00000135924…
GO:0033036	macromolecule localization	biological_process	0.011488	ENSG00000185236,ENSG00000073921,ENSG00000204936,ENSG00000266412,ENSG00000177666,ENSG00000151474,ENSG00000137462,ENSG00000198805,ENSG00000008952,ENSG00000187446,ENSG00000163251,ENSG00000141736,ENSG00000187608,ENSG00000166848,ENSG00000085563,ENSG00000165949,ENSG00000072274,ENSG00000143774,ENSG00000173744,ENSG00000165283,ENSG00000029534,ENSG00000042753,ENSG00000167994,ENSG00000157107,ENSG00000198356…
GO:0019941	modification-dependent protein catabolic process	biological_process	0.011548	ENSG00000103549,ENSG00000181788,ENSG00000112146,ENSG00000204463,ENSG00000126107,ENSG00000221983,ENSG00000144228,ENSG00000073861,ENSG00000168159,ENSG00000161011,ENSG00000099804,ENSG00000100225,ENSG00000019995,ENSG00000153561,ENSG00000001084,ENSG00000179526,ENSG00000123091,ENSG00000180667,ENSG00000165525,ENSG00000167986,ENSG00000158828,ENSG00000145428,ENSG00000179262,ENSG00000165006,ENSG00000105723…
GO:0006879	cellular iron ion homeostasis	biological_process	0.011611	ENSG00000138449,ENSG00000118777,ENSG00000087086,ENSG00000178752,ENSG00000167996,ENSG00000106327,ENSG00000118564,ENSG00000158578,ENSG00000266412,ENSG00000072274,ENSG00000136003
GO:0045184	establishment of protein localization	biological_process	0.011611	ENSG00000175582,ENSG00000006125,ENSG00000167705,ENSG00000187554,ENSG00000112306,ENSG00000145741,ENSG00000196862,ENSG00000196961,ENSG00000115107,ENSG00000107485,ENSG00000100225,ENSG00000112335,ENSG00000100453,ENSG00000076944,ENSG00000081181,ENSG00000132376,ENSG00000135636,ENSG00000205726,ENSG00000103723,ENSG00000121691,ENSG00000170296,ENSG00000158828,ENSG00000163958,ENSG00000130227,ENSG00000183486…
GO:0009894	regulation of catabolic process	biological_process	0.011661	ENSG00000112293,ENSG00000103549,ENSG00000100226,ENSG00000076555,ENSG00000123240,ENSG00000113916,ENSG00000144566,ENSG00000155093,ENSG00000060237,ENSG00000167986,ENSG00000129244,ENSG00000148053,ENSG00000266028,ENSG00000198336,ENSG00000115758,ENSG00000132522,ENSG00000105402,ENSG00000148484,ENSG00000118046,ENSG00000105723,ENSG00000139132,ENSG00000179262,ENSG00000185883,ENSG00000106633,ENSG00000116991…
GO:0010466	negative regulation of peptidase activity	biological_process	0.012095	ENSG00000203710,ENSG00000140564,ENSG00000249437,ENSG00000107742,ENSG00000011201,ENSG00000170540,ENSG00000110330,ENSG00000229453,ENSG00000244731,ENSG00000149131,ENSG00000145423,ENSG00000126709,ENSG00000106804,ENSG00000125818,ENSG00000224389,ENSG00000240583,ENSG00000126432,ENSG00000035862,ENSG00000267748,ENSG00000233276,ENSG00000100985,ENSG00000197249,ENSG00000011422,ENSG00000181788,ENSG00000129355…
GO:0044281	small molecule metabolic process	biological_process	0.012686	ENSG00000128918,ENSG00000100116,ENSG00000116833,ENSG00000087460,ENSG00000271503,ENSG00000170271,ENSG00000068878,ENSG00000172270,ENSG00000076043,ENSG00000117115,ENSG00000173598,ENSG00000127252,ENSG00000116678,ENSG00000165029,ENSG00000186350,ENSG00000174697,ENSG00000104904,ENSG00000136810,ENSG00000153317,ENSG00000185989,ENSG00000063854,ENSG00000128512,ENSG00000198336,ENSG00000115758,ENSG00000105402…
GO:0046777	protein autophosphorylation	biological_process	0.012732	ENSG00000182866,ENSG00000101109,ENSG00000115085,ENSG00000114124,ENSG00000068971,ENSG00000055332,ENSG00000170962,ENSG00000086232,ENSG00000198648,ENSG00000126934,ENSG00000116106,ENSG00000090376,ENSG00000102010,ENSG00000118046,ENSG00000187446,ENSG00000154310,ENSG00000095777,ENSG00000137193,ENSG00000075413,ENSG00000141736,ENSG00000165304,ENSG00000060237,ENSG00000148053,ENSG00000099875,ENSG00000111816…
GO:0010498	proteasomal protein catabolic process	biological_process	0.012899	ENSG00000099804,ENSG00000153561,ENSG00000001084,ENSG00000126107,ENSG00000204463,ENSG00000181788,ENSG00000112146,ENSG00000103549,ENSG00000073861,ENSG00000168159,ENSG00000144228,ENSG00000221983,ENSG00000179262,ENSG00000145428,ENSG00000118564,ENSG00000105723,ENSG00000167986,ENSG00000180667,ENSG00000179526,ENSG00000158828,ENSG00000165949,ENSG00000049759,ENSG00000186591,ENSG00000034713,ENSG00000118193…
GO:0050801	ion homeostasis	biological_process	0.012957	ENSG00000001084,ENSG00000148926,ENSG00000171051,ENSG00000182866,ENSG00000004939,ENSG00000166947,ENSG00000147454,ENSG00000198648,ENSG00000163220,ENSG00000180251,ENSG00000115107,ENSG00000096433,ENSG00000118564,ENSG00000178719,ENSG00000164037,ENSG00000138449,ENSG00000183873,ENSG00000178752,ENSG00000127954,ENSG00000157087,ENSG00000049759,ENSG00000155962,ENSG00000022840,ENSG00000171049,ENSG00000118193…
GO:0055082	cellular chemical homeostasis	biological_process	0.013311	ENSG00000122420,ENSG00000164037,ENSG00000112077,ENSG00000178719,ENSG00000118564,ENSG00000142784,ENSG00000198959,ENSG00000106327,ENSG00000163823,ENSG00000090674,ENSG00000096433,ENSG00000129244,ENSG00000178752,ENSG00000166405,ENSG00000140090,ENSG00000118777,ENSG00000155093,ENSG00000138449,ENSG00000110955,ENSG00000172057,ENSG00000182866,ENSG00000004939,ENSG00000171051,ENSG00000148926,ENSG00000047597…
GO:1901701	cellular response to oxygen-containing compound	biological_process	0.013311	ENSG00000159674,ENSG00000039068,ENSG00000101082,ENSG00000173992,ENSG00000106070,ENSG00000105723,ENSG00000122420,ENSG00000114166,ENSG00000136689,ENSG00000181856,ENSG00000069667,ENSG00000155093,ENSG00000126262,ENSG00000148053,ENSG00000171552,ENSG00000158856,ENSG00000066926,ENSG00000255221,ENSG00000244734,ENSG00000088992,ENSG00000167244,ENSG00000240583,ENSG00000112293,ENSG00000105610,ENSG00000088986…
GO:0046546	development of primary male sexual characteristics	biological_process	0.013311	ENSG00000171552,ENSG00000107831,ENSG00000060138,ENSG00000170315,ENSG00000009307,ENSG00000102145,ENSG00000266412,ENSG00000145423,ENSG00000120498,ENSG00000129295,ENSG00000136492,ENSG00000107485,ENSG00000121621,ENSG00000205336,ENSG00000066279,ENSG00000187554,ENSG00000121858,ENSG00000145685,ENSG00000244588
GO:0051239	regulation of multicellular organismal process	biological_process	0.013311	ENSG00000186350,ENSG00000140403,ENSG00000165029,ENSG00000116678,ENSG00000167984,ENSG00000127152,ENSG00000065970,ENSG00000153317,ENSG00000162367,ENSG00000174697,ENSG00000198835,ENSG00000132698,ENSG00000152495,ENSG00000087460,ENSG00000034152,ENSG00000149131,ENSG00000137575,ENSG00000076770,ENSG00000167768,ENSG00000130522,ENSG00000106804,ENSG00000068878,ENSG00000104267,ENSG00000240583,ENSG00000168685…
GO:0032868	response to insulin stimulus	biological_process	0.013581	ENSG00000159346,ENSG00000134243,ENSG00000121691,ENSG00000079385,ENSG00000181856,ENSG00000114166,ENSG00000105723,ENSG00000106070,ENSG00000094841,ENSG00000101082,ENSG00000137462,ENSG00000142784,ENSG00000149212,ENSG00000112293,ENSG00000033627,ENSG00000184481,ENSG00000100554,ENSG00000118689,ENSG00000167244,ENSG00000185883,ENSG00000106633,ENSG00000121858,ENSG00000174697,ENSG00000104918,ENSG00000117394…
GO:0044265	cellular macromolecule catabolic process	biological_process	0.014149	ENSG00000100226,ENSG00000153561,ENSG00000019995,ENSG00000112146,ENSG00000181788,ENSG00000103549,ENSG00000144228,ENSG00000221983,ENSG00000168159,ENSG00000073861,ENSG00000111335,ENSG00000145428,ENSG00000164068,ENSG00000179262,ENSG00000152484,ENSG00000105723,ENSG00000161203,ENSG00000165525,ENSG00000167986,ENSG00000179526,ENSG00000180667,ENSG00000123091,ENSG00000165949,ENSG00000157045,ENSG00000186591…
GO:0052548	regulation of endopeptidase activity	biological_process	0.014149	ENSG00000181788,ENSG00000011422,ENSG00000163220,ENSG00000126432,ENSG00000240583,ENSG00000255221,ENSG00000182866,ENSG00000127946,ENSG00000229453,ENSG00000107742,ENSG00000011201,ENSG00000249437,ENSG00000140564,ENSG00000203710,ENSG00000126709,ENSG00000091106,ENSG00000078618,ENSG00000145423,ENSG00000197249,ENSG00000136938,ENSG00000267748,ENSG00000233276,ENSG00000100985,ENSG00000035862,ENSG00000145335…
GO:0042542	response to hydrogen peroxide	biological_process	0.014149	ENSG00000244734,ENSG00000206177,ENSG00000086506,ENSG00000170962,ENSG00000196565,ENSG00000233276,ENSG00000240583,ENSG00000118689,ENSG00000167815,ENSG00000126432,ENSG00000117592,ENSG00000223609,ENSG00000188536,ENSG00000118520,ENSG00000211445,ENSG00000213934,ENSG00000121691,ENSG00000206172
GO:0008406	gonad development	biological_process	0.014383	ENSG00000136492,ENSG00000107485,ENSG00000129295,ENSG00000187554,ENSG00000205336,ENSG00000121621,ENSG00000066279,ENSG00000118689,ENSG00000104918,ENSG00000121858,ENSG00000174697,ENSG00000244588,ENSG00000107831,ENSG00000102230,ENSG00000060138,ENSG00000171552,ENSG00000009307,ENSG00000102145,ENSG00000145147,ENSG00000170315,ENSG00000266412,ENSG00000145423,ENSG00000120498
GO:1901564	organonitrogen compound metabolic process	biological_process	0.014383	ENSG00000127252,ENSG00000117115,ENSG00000173598,ENSG00000153317,ENSG00000104904,ENSG00000128512,ENSG00000063854,ENSG00000185989,ENSG00000087460,ENSG00000271503,ENSG00000100116,ENSG00000068878,ENSG00000158578,ENSG00000163554,ENSG00000112293,ENSG00000086232,ENSG00000103257,ENSG00000113916,ENSG00000198075,ENSG00000076555,ENSG00000060237,ENSG00000129244,ENSG00000148053,ENSG00000198336,ENSG00000115758…
GO:0015031	protein transport	biological_process	0.014383	ENSG00000135636,ENSG00000205726,ENSG00000103723,ENSG00000100225,ENSG00000112335,ENSG00000076944,ENSG00000081181,ENSG00000132376,ENSG00000196961,ENSG00000115107,ENSG00000107485,ENSG00000175582,ENSG00000167705,ENSG00000006125,ENSG00000187554,ENSG00000112306,ENSG00000145741,ENSG00000196862,ENSG00000065491,ENSG00000110446,ENSG00000143416,ENSG00000165006,ENSG00000115993,ENSG00000183597,ENSG00000198925…
GO:0072520	seminiferous tubule development	biological_process	0.014383	ENSG00000170315,ENSG00000205336,ENSG00000121621,ENSG00000244588,ENSG00000136492
GO:0010647	positive regulation of cell communication	biological_process	0.014669	ENSG00000214253,ENSG00000006016,ENSG00000178562,ENSG00000168785,ENSG00000062038,ENSG00000110330,ENSG00000189171,ENSG00000170315,ENSG00000244687,ENSG00000107831,ENSG00000104765,ENSG00000105647,ENSG00000115085,ENSG00000104918,ENSG00000121858,ENSG00000035862,ENSG00000159352,ENSG00000137628,ENSG00000107779,ENSG00000154803,ENSG00000233276,ENSG00000171049,ENSG00000149212,ENSG00000138496,ENSG00000096433…
GO:0006511	ubiquitin-dependent protein catabolic process	biological_process	0.015007	ENSG00000146535,ENSG00000105325,ENSG00000100897,ENSG00000138629,ENSG00000159461,ENSG00000135924,ENSG00000068878,ENSG00000125818,ENSG00000153827,ENSG00000141030,ENSG00000170315,ENSG00000197111,ENSG00000013561,ENSG00000110330,ENSG00000177294,ENSG00000170832,ENSG00000004897,ENSG00000162722,ENSG00000162032,ENSG00000141034,ENSG00000137575,ENSG00000186591,ENSG00000049759,ENSG00000272772,ENSG00000157045…
GO:0043632	modification-dependent macromolecule catabolic process	biological_process	0.015217	ENSG00000068878,ENSG00000125818,ENSG00000153827,ENSG00000100897,ENSG00000105325,ENSG00000146535,ENSG00000135924,ENSG00000159461,ENSG00000138629,ENSG00000187608,ENSG00000162032,ENSG00000162722,ENSG00000004897,ENSG00000137575,ENSG00000141034,ENSG00000170315,ENSG00000141030,ENSG00000177294,ENSG00000110330,ENSG00000170832,ENSG00000197111,ENSG00000013561,ENSG00000272772,ENSG00000049759,ENSG00000165949…
GO:0006914	autophagy	biological_process	0.015426	ENSG00000105647,ENSG00000167671,ENSG00000034713,ENSG00000249242,ENSG00000144118,ENSG00000174697,ENSG00000185883,ENSG00000116678,ENSG00000100554,ENSG00000033627,ENSG00000154803,ENSG00000070540,ENSG00000149212,ENSG00000157954,ENSG00000088986,ENSG00000143546,ENSG00000214253,ENSG00000141452,ENSG00000112977,ENSG00000150867,ENSG00000145354,ENSG00000104765,ENSG00000123240,ENSG00000103148,ENSG00000100225…
GO:0008104	protein localization	biological_process	0.015502	ENSG00000171914,ENSG00000129682,ENSG00000138496,ENSG00000065491,ENSG00000025039,ENSG00000158828,ENSG00000183486,ENSG00000121691,ENSG00000170296,ENSG00000123473,ENSG00000116688,ENSG00000174705,ENSG00000132376,ENSG00000100453,ENSG00000076944,ENSG00000100225,ENSG00000112335,ENSG00000103723,ENSG00000161011,ENSG00000135636,ENSG00000205726,ENSG00000004939,ENSG00000196862,ENSG00000145741,ENSG00000112306…
GO:0020027	hemoglobin metabolic process	biological_process	0.015574	ENSG00000169877,ENSG00000158578,ENSG00000121691,ENSG00000086232,ENSG00000166947
GO:0031347	regulation of defense response	biological_process	0.016837	ENSG00000102575,ENSG00000110330,ENSG00000162739,ENSG00000244687,ENSG00000170315,ENSG00000185745,ENSG00000101782,ENSG00000123838,ENSG00000178562,ENSG00000188313,ENSG00000164733,ENSG00000197272,ENSG00000224389,ENSG00000123610,ENSG00000101916,ENSG00000159352,ENSG00000186642,ENSG00000137628,ENSG00000171049,ENSG00000233276,ENSG00000197721,ENSG00000153283,ENSG00000203710,ENSG00000166527,ENSG00000174738…
GO:0009966	regulation of signal transduction	biological_process	0.016837	ENSG00000107779,ENSG00000154803,ENSG00000118193,ENSG00000076864,ENSG00000149212,ENSG00000186642,ENSG00000198176,ENSG00000115085,ENSG00000119522,ENSG00000129355,ENSG00000160185,ENSG00000060138,ENSG00000110330,ENSG00000244687,ENSG00000145147,ENSG00000135926,ENSG00000150867,ENSG00000062038,ENSG00000138376,ENSG00000006016,ENSG00000168785,ENSG00000011422,ENSG00000118689,ENSG00000187097,ENSG00000198648…
GO:0015804	neutral amino acid transport	biological_process	0.017635	ENSG00000174358,ENSG00000106688,ENSG00000196517,ENSG00000149150,ENSG00000017483,ENSG00000105281,ENSG00000103257,ENSG00000174697
GO:0032802	low-density lipoprotein particle receptor catabolic process	biological_process	0.018819	ENSG00000006125,ENSG00000140564,ENSG00000042753,ENSG00000196961,ENSG00000161203
GO:0043154	negative regulation of cysteine-type endopeptidase activity involved in apoptotic process	biological_process	0.019133	ENSG00000170540,ENSG00000110330,ENSG00000126432,ENSG00000249437,ENSG00000240583,ENSG00000011422,ENSG00000181788,ENSG00000233276,ENSG00000100985,ENSG00000126709,ENSG00000145423,ENSG00000129355,ENSG00000145335
GO:0007548	sex differentiation	biological_process	0.01917	ENSG00000120498,ENSG00000145423,ENSG00000185630,ENSG00000266412,ENSG00000102145,ENSG00000009307,ENSG00000170315,ENSG00000145147,ENSG00000107831,ENSG00000102230,ENSG00000060138,ENSG00000171552,ENSG00000244588,ENSG00000145685,ENSG00000104918,ENSG00000174697,ENSG00000121858,ENSG00000187554,ENSG00000066279,ENSG00000118689,ENSG00000205336,ENSG00000102384,ENSG00000121621,ENSG00000107779,ENSG00000107485…
GO:0002521	leukocyte differentiation	biological_process	0.01947	ENSG00000100985,ENSG00000127152,ENSG00000167815,ENSG00000116678,ENSG00000163374,ENSG00000174697,ENSG00000072274,ENSG00000162367,ENSG00000104903,ENSG00000071564,ENSG00000115085,ENSG00000154822,ENSG00000141736,ENSG00000163251,ENSG00000162739,ENSG00000152495,ENSG00000087460,ENSG00000104267,ENSG00000178562,ENSG00000198805,ENSG00000197272,ENSG00000137462,ENSG00000086232,ENSG00000168685,ENSG00000107485…
GO:0006753	nucleoside phosphate metabolic process	biological_process	0.01947	ENSG00000233276,ENSG00000154803,ENSG00000103152,ENSG00000148908,ENSG00000076864,ENSG00000186642,ENSG00000005469,ENSG00000035862,ENSG00000119522,ENSG00000034713,ENSG00000157985,ENSG00000104522,ENSG00000205309,ENSG00000153574,ENSG00000145147,ENSG00000197713,ENSG00000124172,ENSG00000137198,ENSG00000167900,ENSG00000188313,ENSG00000158825,ENSG00000134326,ENSG00000187097,ENSG00000103485,ENSG00000196862…
GO:0006497	protein lipidation	biological_process	0.01947	ENSG00000100614,ENSG00000113811,ENSG00000112293,ENSG00000070540,ENSG00000157954,ENSG00000163958,ENSG00000286094,ENSG00000196998,ENSG00000165029,ENSG00000163812,ENSG00000175048,ENSG00000135821,ENSG00000136908
GO:0023056	positive regulation of signaling	biological_process	0.020231	ENSG00000167815,ENSG00000116106,ENSG00000066279,ENSG00000101193,ENSG00000185883,ENSG00000100985,ENSG00000175931,ENSG00000163221,ENSG00000076984,ENSG00000068971,ENSG00000135821,ENSG00000132471,ENSG00000136810,ENSG00000116717,ENSG00000145335,ENSG00000174697,ENSG00000158258,ENSG00000034152,ENSG00000166848,ENSG00000271503,ENSG00000087460,ENSG00000141736,ENSG00000124214,ENSG00000163251,ENSG00000137575…
GO:0008584	male gonad development	biological_process	0.020753	ENSG00000171552,ENSG00000060138,ENSG00000170315,ENSG00000102145,ENSG00000009307,ENSG00000266412,ENSG00000120498,ENSG00000145423,ENSG00000129295,ENSG00000107485,ENSG00000136492,ENSG00000066279,ENSG00000121621,ENSG00000205336,ENSG00000187554,ENSG00000121858,ENSG00000244588
GO:0002262	myeloid cell homeostasis	biological_process	0.020924	ENSG00000166947,ENSG00000069702,ENSG00000004939,ENSG00000162367,ENSG00000110693,ENSG00000158856,ENSG00000169877,ENSG00000113916,ENSG00000105610,ENSG00000107485,ENSG00000118689,ENSG00000112077,ENSG00000124098,ENSG00000143479,ENSG00000172331,ENSG00000158578,ENSG00000204613,ENSG00000187608,ENSG00000102145
GO:0019538	protein metabolic process	biological_process	0.020924	ENSG00000168159,ENSG00000156381,ENSG00000181788,ENSG00000124302,ENSG00000158856,ENSG00000143543,ENSG00000180537,ENSG00000166405,ENSG00000115758,ENSG00000180667,ENSG00000123091,ENSG00000060237,ENSG00000148053,ENSG00000141867,ENSG00000145423,ENSG00000198959,ENSG00000152484,ENSG00000115828,ENSG00000127334,ENSG00000196547,ENSG00000084693,ENSG00000140403,ENSG00000186350,ENSG00000175931,ENSG00000117115…
GO:0000209	protein polyubiquitination	biological_process	0.020924	ENSG00000133606,ENSG00000004897,ENSG00000162722,ENSG00000170315,ENSG00000244687,ENSG00000013561,ENSG00000110330,ENSG00000165406,ENSG00000068878,ENSG00000153827,ENSG00000125818,ENSG00000105325,ENSG00000138376,ENSG00000159461,ENSG00000175931,ENSG00000159352,ENSG00000049759,ENSG00000165949,ENSG00000186591,ENSG00000132522,ENSG00000179526,ENSG00000156804,ENSG00000138646,ENSG00000178685,ENSG00000118564…
GO:0006900	membrane budding	biological_process	0.021502	ENSG00000006125,ENSG00000157107,ENSG00000167705,ENSG00000105063,ENSG00000197249,ENSG00000042753,ENSG00000112335,ENSG00000127946,ENSG00000118473,ENSG00000198734,ENSG00000206560,ENSG00000181029,ENSG00000105402,ENSG00000161203,ENSG00000073921,ENSG00000168824
GO:0043281	regulation of cysteine-type endopeptidase activity involved in apoptotic process	biological_process	0.022107	ENSG00000121858,ENSG00000182866,ENSG00000145335,ENSG00000127946,ENSG00000180953,ENSG00000129355,ENSG00000011422,ENSG00000181788,ENSG00000163220,ENSG00000136938,ENSG00000233276,ENSG00000100985,ENSG00000126432,ENSG00000240583,ENSG00000112977,ENSG00000091106,ENSG00000143546,ENSG00000126709,ENSG00000099968,ENSG00000145423,ENSG00000214253,ENSG00000170540,ENSG00000110330,ENSG00000249437
GO:0035455	response to interferon-alpha	biological_process	0.022107	ENSG00000119917,ENSG00000119922,ENSG00000107485,ENSG00000142089,ENSG00000183486,ENSG00000055332
GO:0097190	apoptotic signaling pathway	biological_process	0.022913	ENSG00000129355,ENSG00000180953,ENSG00000165490,ENSG00000121858,ENSG00000165949,ENSG00000167815,ENSG00000198176,ENSG00000127334,ENSG00000131981,ENSG00000100985,ENSG00000233276,ENSG00000154803,ENSG00000178562,ENSG00000214253,ENSG00000143546,ENSG00000112977,ENSG00000135926,ENSG00000170315,ENSG00000099875,ENSG00000165304,ENSG00000104765,ENSG00000060138,ENSG00000001084,ENSG00000127946,ENSG00000100453…
GO:0072583	clathrin-mediated endocytosis	biological_process	0.023394	ENSG00000116675,ENSG00000006125,ENSG00000157107,ENSG00000161203,ENSG00000042753,ENSG00000196961,ENSG00000127946,ENSG00000118473,ENSG00000073921
GO:0009117	nucleotide metabolic process	biological_process	0.024031	ENSG00000153574,ENSG00000197713,ENSG00000124172,ENSG00000145147,ENSG00000137198,ENSG00000158825,ENSG00000188313,ENSG00000154803,ENSG00000103152,ENSG00000148908,ENSG00000076864,ENSG00000233276,ENSG00000035862,ENSG00000186642,ENSG00000005469,ENSG00000119522,ENSG00000205309,ENSG00000034713,ENSG00000104522,ENSG00000157985,ENSG00000158828,ENSG00000071205,ENSG00000178685,ENSG00000196914,ENSG00000138496…
GO:0034497	protein localization to pre-autophagosomal structure	biological_process	0.024487	ENSG00000070540,ENSG00000116688,ENSG00000157954,ENSG00000196998,ENSG00000198925
GO:0002697	regulation of immune effector process	biological_process	0.024649	ENSG00000076944,ENSG00000113916,ENSG00000129657,ENSG00000213809,ENSG00000182866,ENSG00000073861,ENSG00000160856,ENSG00000006125,ENSG00000150637,ENSG00000107485,ENSG00000168685,ENSG00000113811,ENSG00000196961,ENSG00000134321,ENSG00000159674,ENSG00000138496,ENSG00000138646,ENSG00000153283,ENSG00000079385,ENSG00000203710,ENSG00000126262,ENSG00000161203,ENSG00000172116,ENSG00000118520,ENSG00000198821…
GO:1901135	carbohydrate derivative metabolic process	biological_process	0.025885	ENSG00000124302,ENSG00000136908,ENSG00000076555,ENSG00000198075,ENSG00000100226,ENSG00000113916,ENSG00000135838,ENSG00000100504,ENSG00000181631,ENSG00000112293,ENSG00000105723,ENSG00000139132,ENSG00000114166,ENSG00000155093,ENSG00000069667,ENSG00000110955,ENSG00000181856,ENSG00000107742,ENSG00000132522,ENSG00000198336,ENSG00000182240,ENSG00000244509,ENSG00000105402,ENSG00000154252,ENSG00000148484…
GO:0030217	T cell differentiation	biological_process	0.025885	ENSG00000141736,ENSG00000163251,ENSG00000162739,ENSG00000203710,ENSG00000069667,ENSG00000166527,ENSG00000152495,ENSG00000101096,ENSG00000112299,ENSG00000198805,ENSG00000178562,ENSG00000118046,ENSG00000197272,ENSG00000134321,ENSG00000127152,ENSG00000168685,ENSG00000107485,ENSG00000167815,ENSG00000116678,ENSG00000073861,ENSG00000182866,ENSG00000174697,ENSG00000115085,ENSG00000113916,ENSG00000153563
GO:0042158	lipoprotein biosynthetic process	biological_process	0.026855	ENSG00000136908,ENSG00000175048,ENSG00000135821,ENSG00000163812,ENSG00000286094,ENSG00000165029,ENSG00000196998,ENSG00000163958,ENSG00000112293,ENSG00000070540,ENSG00000157954,ENSG00000100614,ENSG00000113811
GO:0030098	lymphocyte differentiation	biological_process	0.027267	ENSG00000116678,ENSG00000167815,ENSG00000163374,ENSG00000127152,ENSG00000154822,ENSG00000174697,ENSG00000115085,ENSG00000071564,ENSG00000104903,ENSG00000162739,ENSG00000152495,ENSG00000141736,ENSG00000163251,ENSG00000197272,ENSG00000198805,ENSG00000178562,ENSG00000160856,ENSG00000073861,ENSG00000107485,ENSG00000168685,ENSG00000100225,ENSG00000113916,ENSG00000153563,ENSG00000182866,ENSG00000166527…
GO:0000045	autophagic vacuole assembly	biological_process	0.028325	ENSG00000170296,ENSG00000196998,ENSG00000100330,ENSG00000070540,ENSG00000157954,ENSG00000103148,ENSG00000034713,ENSG00000198925,ENSG00000140941,ENSG00000144118,ENSG00000144566,ENSG00000150867
GO:0046916	cellular transition metal ion homeostasis	biological_process	0.028604	ENSG00000178752,ENSG00000087086,ENSG00000163220,ENSG00000118777,ENSG00000138449,ENSG00000136003,ENSG00000182866,ENSG00000072274,ENSG00000266412,ENSG00000143546,ENSG00000106327,ENSG00000118564,ENSG00000158578,ENSG00000167996
GO:2001242	regulation of intrinsic apoptotic signaling pathway	biological_process	0.029193	ENSG00000129355,ENSG00000182866,ENSG00000165490,ENSG00000011422,ENSG00000154803,ENSG00000163220,ENSG00000233276,ENSG00000100985,ENSG00000178719,ENSG00000143546,ENSG00000214253,ENSG00000145423,ENSG00000112299,ENSG00000157613,ENSG00000158828,ENSG00000170315,ENSG00000060138,ENSG00000171552
GO:0043161	proteasomal ubiquitin-dependent protein catabolic process	biological_process	0.029953	ENSG00000049759,ENSG00000165949,ENSG00000186591,ENSG00000118193,ENSG00000159352,ENSG00000068878,ENSG00000125818,ENSG00000105325,ENSG00000100897,ENSG00000146535,ENSG00000135924,ENSG00000159461,ENSG00000162032,ENSG00000004897,ENSG00000137575,ENSG00000141034,ENSG00000170315,ENSG00000177294,ENSG00000110330,ENSG00000013561,ENSG00000197111,ENSG00000099804,ENSG00000001084,ENSG00000153561,ENSG00000181788…
GO:0048523	negative regulation of cellular process	biological_process	0.030232	ENSG00000143479,ENSG00000134243,ENSG00000115641,ENSG00000159346,ENSG00000163909,ENSG00000140564,ENSG00000079385,ENSG00000174738,ENSG00000101109,ENSG00000213809,ENSG00000138346,ENSG00000103148,ENSG00000145888,ENSG00000001084,ENSG00000204463,ENSG00000144468,ENSG00000128383,ENSG00000178562,ENSG00000185630,ENSG00000167996,ENSG00000185745,ENSG00000087085,ENSG00000142453,ENSG00000119950,ENSG00000127838…
GO:0048519	negative regulation of biological process	biological_process	0.030253	ENSG00000127334,ENSG00000140403,ENSG00000186350,ENSG00000127152,ENSG00000136938,ENSG00000117115,ENSG00000157601,ENSG00000136492,ENSG00000185989,ENSG00000162367,ENSG00000116717,ENSG00000174697,ENSG00000104904,ENSG00000136810,ENSG00000153317,ENSG00000105393,ENSG00000076770,ENSG00000068878,ENSG00000089127,ENSG00000130522,ENSG00000106804,ENSG00000181788,ENSG00000145864,ENSG00000158856,ENSG00000143190…
GO:0006952	defense response	biological_process	0.033388	ENSG00000084693,ENSG00000157601,ENSG00000167984,ENSG00000163221,ENSG00000198821,ENSG00000174697,ENSG00000034152,ENSG00000152495,ENSG00000271503,ENSG00000119917,ENSG00000113600,ENSG00000244731,ENSG00000149131,ENSG00000167768,ENSG00000141965,ENSG00000143546,ENSG00000068878,ENSG00000089127,ENSG00000106804,ENSG00000111335,ENSG00000086232,ENSG00000119922,ENSG00000204010,ENSG00000101307,ENSG00000113916…
GO:0006873	cellular ion homeostasis	biological_process	0.03469	ENSG00000100554,ENSG00000033627,ENSG00000171049,ENSG00000087086,ENSG00000185883,ENSG00000155962,ENSG00000145335,ENSG00000072274,ENSG00000049759,ENSG00000165283,ENSG00000157087,ENSG00000185989,ENSG00000271503,ENSG00000136003,ENSG00000104267,ENSG00000266412,ENSG00000158578,ENSG00000143546,ENSG00000214253,ENSG00000167996,ENSG00000127249,ENSG00000187446,ENSG00000163421,ENSG00000180251,ENSG00000113811…
GO:0043085	positive regulation of catalytic activity	biological_process	0.03469	ENSG00000062038,ENSG00000188313,ENSG00000154310,ENSG00000214253,ENSG00000244687,ENSG00000170315,ENSG00000119522,ENSG00000121858,ENSG00000151726,ENSG00000034713,ENSG00000157985,ENSG00000148908,ENSG00000118193,ENSG00000076864,ENSG00000035862,ENSG00000083307,ENSG00000110958,ENSG00000150337,ENSG00000129682,ENSG00000196914,ENSG00000101224,ENSG00000123836,ENSG00000071205,ENSG00000158828,ENSG00000203710…
GO:0045070	positive regulation of viral genome replication	biological_process	0.035286	ENSG00000185745,ENSG00000167986,ENSG00000124214,ENSG00000179262,ENSG00000271503,ENSG00000178562,ENSG00000116833
GO:0016050	vesicle organization	biological_process	0.036124	ENSG00000206560,ENSG00000181029,ENSG00000105402,ENSG00000134243,ENSG00000161203,ENSG00000145920,ENSG00000100568,ENSG00000073921,ENSG00000168824,ENSG00000167705,ENSG00000006125,ENSG00000157107,ENSG00000165029,ENSG00000101440,ENSG00000137177,ENSG00000105063,ENSG00000042753,ENSG00000197249,ENSG00000112335,ENSG00000205413,ENSG00000127946,ENSG00000145335,ENSG00000118473,ENSG00000135636,ENSG00000198734
GO:0070488	neutrophil aggregation	biological_process	0.036188	ENSG00000163220,ENSG00000143546
GO:0045137	development of primary sexual characteristics	biological_process	0.036492	ENSG00000118689,ENSG00000066279,ENSG00000121621,ENSG00000205336,ENSG00000187554,ENSG00000129295,ENSG00000107485,ENSG00000136492,ENSG00000145685,ENSG00000244588,ENSG00000174697,ENSG00000121858,ENSG00000104918,ENSG00000145147,ENSG00000170315,ENSG00000102145,ENSG00000009307,ENSG00000171552,ENSG00000060138,ENSG00000102230,ENSG00000107831,ENSG00000120498,ENSG00000145423,ENSG00000266412
GO:0030003	cellular cation homeostasis	biological_process	0.036975	ENSG00000155962,ENSG00000145335,ENSG00000072274,ENSG00000049759,ENSG00000165283,ENSG00000157087,ENSG00000185989,ENSG00000100554,ENSG00000033627,ENSG00000171049,ENSG00000087086,ENSG00000185883,ENSG00000136003,ENSG00000104267,ENSG00000266412,ENSG00000158578,ENSG00000143546,ENSG00000214253,ENSG00000167996,ENSG00000127249,ENSG00000187446,ENSG00000163421,ENSG00000271503,ENSG00000182866,ENSG00000004939…
GO:0006901	vesicle coating	biological_process	0.037246	ENSG00000105402,ENSG00000181029,ENSG00000042753,ENSG00000197249,ENSG00000157107,ENSG00000006125,ENSG00000105063,ENSG00000206560,ENSG00000073921,ENSG00000118473,ENSG00000198734,ENSG00000168824,ENSG00000127946
GO:0031667	response to nutrient levels	biological_process	0.037738	ENSG00000116688,ENSG00000174358,ENSG00000118520,ENSG00000180667,ENSG00000134755,ENSG00000100330,ENSG00000025039,ENSG00000158828,ENSG00000070669,ENSG00000170296,ENSG00000196998,ENSG00000121691,ENSG00000198925,ENSG00000140941,ENSG00000145423,ENSG00000184481,ENSG00000163625,ENSG00000113742,ENSG00000118689,ENSG00000161011,ENSG00000144566,ENSG00000055332,ENSG00000076555,ENSG00000148926,ENSG00000103148…
GO:0006812	cation transport	biological_process	0.037759	ENSG00000127249,ENSG00000167996,ENSG00000188672,ENSG00000017483,ENSG00000124172,ENSG00000102466,ENSG00000055118,ENSG00000049759,ENSG00000155962,ENSG00000277481,ENSG00000157087,ENSG00000127954,ENSG00000187010,ENSG00000130821,ENSG00000033627,ENSG00000186642,ENSG00000162728,ENSG00000164037,ENSG00000196660,ENSG00000096433,ENSG00000139514,ENSG00000129682,ENSG00000183873,ENSG00000196517,ENSG00000118520…
GO:0055086	nucleobase-containing small molecule metabolic process	biological_process	0.037759	ENSG00000130830,ENSG00000143774,ENSG00000128512,ENSG00000173744,ENSG00000165283,ENSG00000185989,ENSG00000153317,ENSG00000116991,ENSG00000106633,ENSG00000116106,ENSG00000173598,ENSG00000182732,ENSG00000076043,ENSG00000135924,ENSG00000198805,ENSG00000094841,ENSG00000073921,ENSG00000173597,ENSG00000271503,ENSG00000087460,ENSG00000177156,ENSG00000141736,ENSG00000198075,ENSG00000100226,ENSG00000076555…
GO:0048585	negative regulation of response to stimulus	biological_process	0.0378	ENSG00000153283,ENSG00000158828,ENSG00000163909,ENSG00000102145,ENSG00000203710,ENSG00000079385,ENSG00000174738,ENSG00000115641,ENSG00000010017,ENSG00000171243,ENSG00000118520,ENSG00000159346,ENSG00000116688,ENSG00000178719,ENSG00000143479,ENSG00000196660,ENSG00000118689,ENSG00000160856,ENSG00000011422,ENSG00000107485,ENSG00000148926,ENSG00000081181,ENSG00000132376,ENSG00000001084,ENSG00000183762…
GO:0071705	nitrogen compound transport	biological_process	0.039088	ENSG00000178342,ENSG00000271503,ENSG00000087460,ENSG00000170540,ENSG00000017483,ENSG00000188672,ENSG00000185236,ENSG00000132507,ENSG00000104267,ENSG00000143546,ENSG00000088986,ENSG00000106086,ENSG00000211584,ENSG00000141469,ENSG00000130821,ENSG00000106633,ENSG00000165029,ENSG00000117394,ENSG00000104904,ENSG00000174697,ENSG00000145335,ENSG00000135821,ENSG00000187010,ENSG00000173744,ENSG00000148053…
GO:2000117	negative regulation of cysteine-type endopeptidase activity	biological_process	0.041193	ENSG00000145335,ENSG00000126709,ENSG00000145423,ENSG00000129355,ENSG00000011422,ENSG00000181788,ENSG00000100985,ENSG00000233276,ENSG00000126432,ENSG00000110330,ENSG00000170540,ENSG00000240583,ENSG00000249437
GO:0019220	regulation of phosphate metabolic process	biological_process	0.041193	ENSG00000198648,ENSG00000105063,ENSG00000196862,ENSG00000011422,ENSG00000101210,ENSG00000100225,ENSG00000132376,ENSG00000055332,ENSG00000105701,ENSG00000205726,ENSG00000161011,ENSG00000158828,ENSG00000138496,ENSG00000118816,ENSG00000129682,ENSG00000150337,ENSG00000101916,ENSG00000076864,ENSG00000154803,ENSG00000118193,ENSG00000107779,ENSG00000034713,ENSG00000129355,ENSG00000119522,ENSG00000145147…
GO:0043066	negative regulation of apoptotic process	biological_process	0.041363	ENSG00000107831,ENSG00000060138,ENSG00000137193,ENSG00000104765,ENSG00000119917,ENSG00000170540,ENSG00000110330,ENSG00000271503,ENSG00000170315,ENSG00000144468,ENSG00000138376,ENSG00000163421,ENSG00000178562,ENSG00000006016,ENSG00000118193,ENSG00000100985,ENSG00000127152,ENSG00000167815,ENSG00000145335,ENSG00000174697,ENSG00000107262,ENSG00000115641,ENSG00000167986,ENSG00000123473,ENSG00000148053…
GO:0042981	regulation of apoptotic process	biological_process	0.041907	ENSG00000137193,ENSG00000119917,ENSG00000128918,ENSG00000271503,ENSG00000112977,ENSG00000163421,ENSG00000099968,ENSG00000143546,ENSG00000127152,ENSG00000100985,ENSG00000136938,ENSG00000167815,ENSG00000131981,ENSG00000174697,ENSG00000116717,ENSG00000145335,ENSG00000107262,ENSG00000165490,ENSG00000180953,ENSG00000171552,ENSG00000082146,ENSG00000101057,ENSG00000148053,ENSG00000167986,ENSG00000169136…
GO:2000551	regulation of T-helper 2 cell cytokine production	biological_process	0.04314	ENSG00000134321,ENSG00000073861,ENSG00000107485,ENSG00000118520
GO:0051259	protein oligomerization	biological_process	0.043932	ENSG00000211445,ENSG00000051341,ENSG00000087085,ENSG00000112304,ENSG00000178342,ENSG00000113600,ENSG00000110330,ENSG00000271503,ENSG00000128918,ENSG00000167900,ENSG00000142173,ENSG00000065154,ENSG00000101782,ENSG00000159461,ENSG00000214253,ENSG00000167768,ENSG00000158825,ENSG00000187446,ENSG00000186350,ENSG00000100427,ENSG00000145335,ENSG00000148175,ENSG00000277443,ENSG00000165283,ENSG00000135821…
GO:0051289	protein homotetramerization	biological_process	0.044163	ENSG00000211445,ENSG00000100380,ENSG00000144481,ENSG00000112304,ENSG00000186350,ENSG00000128918,ENSG00000121691,ENSG00000167900,ENSG00000076555,ENSG00000198821,ENSG00000112294,ENSG00000158825,ENSG00000090674
GO:0010941	regulation of cell death	biological_process	0.044543	ENSG00000233276,ENSG00000118193,ENSG00000154803,ENSG00000198176,ENSG00000121858,ENSG00000129355,ENSG00000197256,ENSG00000104765,ENSG00000165304,ENSG00000060138,ENSG00000107831,ENSG00000170315,ENSG00000145147,ENSG00000135926,ENSG00000110330,ENSG00000170540,ENSG00000130725,ENSG00000144468,ENSG00000164733,ENSG00000138376,ENSG00000214253,ENSG00000178562,ENSG00000006016,ENSG00000163220,ENSG00000113742…
GO:0042110	T cell activation	biological_process	0.044543	ENSG00000182866,ENSG00000213809,ENSG00000113916,ENSG00000153563,ENSG00000081181,ENSG00000101307,ENSG00000154639,ENSG00000113811,ENSG00000168685,ENSG00000107485,ENSG00000167244,ENSG00000073861,ENSG00000101096,ENSG00000112299,ENSG00000118046,ENSG00000101082,ENSG00000134321,ENSG00000118520,ENSG00000172116,ENSG00000203710,ENSG00000079385,ENSG00000069667,ENSG00000166527,ENSG00000102524,ENSG00000174697…
GO:0034097	response to cytokine stimulus	biological_process	0.045806	ENSG00000185745,ENSG00000060138,ENSG00000110330,ENSG00000102575,ENSG00000142089,ENSG00000170315,ENSG00000145147,ENSG00000244687,ENSG00000165030,ENSG00000188313,ENSG00000006016,ENSG00000197272,ENSG00000134470,ENSG00000035862,ENSG00000159352,ENSG00000186642,ENSG00000151726,ENSG00000132530,ENSG00000159346,ENSG00000118520,ENSG00000183486,ENSG00000008517,ENSG00000064225,ENSG00000079385,ENSG00000150337…
GO:0043069	negative regulation of programmed cell death	biological_process	0.046741	ENSG00000197256,ENSG00000107262,ENSG00000145335,ENSG00000174697,ENSG00000167815,ENSG00000118193,ENSG00000127152,ENSG00000100985,ENSG00000178562,ENSG00000163421,ENSG00000006016,ENSG00000138376,ENSG00000144468,ENSG00000271503,ENSG00000110330,ENSG00000170540,ENSG00000170315,ENSG00000107831,ENSG00000060138,ENSG00000119917,ENSG00000137193,ENSG00000104765,ENSG00000113916,ENSG00000055332,ENSG00000145864…
GO:0051174	regulation of phosphorus metabolic process	biological_process	0.046741	ENSG00000221983,ENSG00000181631,ENSG00000167244,ENSG00000088992,ENSG00000183578,ENSG00000114166,ENSG00000179914,ENSG00000138646,ENSG00000102760,ENSG00000088325,ENSG00000101082,ENSG00000105723,ENSG00000109743,ENSG00000118046,ENSG00000266028,ENSG00000082146,ENSG00000132522,ENSG00000155093,ENSG00000145335,ENSG00000173744,ENSG00000165283,ENSG00000076984,ENSG00000068971,ENSG00000182732,ENSG00000100985…
GO:0043067	regulation of programmed cell death	biological_process	0.046741	ENSG00000107831,ENSG00000060138,ENSG00000165304,ENSG00000104765,ENSG00000110330,ENSG00000170540,ENSG00000135926,ENSG00000145147,ENSG00000170315,ENSG00000144468,ENSG00000130725,ENSG00000178562,ENSG00000006016,ENSG00000138376,ENSG00000214253,ENSG00000164733,ENSG00000118193,ENSG00000154803,ENSG00000233276,ENSG00000198176,ENSG00000121858,ENSG00000197256,ENSG00000129355,ENSG00000115641,ENSG00000123473…
GO:0015682	ferric iron transport	biological_process	0.047101	ENSG00000106327,ENSG00000090674,ENSG00000185236,ENSG00000072274,ENSG00000185883,ENSG00000033627,ENSG00000100554,ENSG00000115107
GO:0031329	regulation of cellular catabolic process	biological_process	0.047101	ENSG00000125818,ENSG00000112977,ENSG00000073921,ENSG00000135924,ENSG00000177666,ENSG00000146535,ENSG00000137575,ENSG00000145354,ENSG00000141736,ENSG00000087460,ENSG00000013561,ENSG00000271503,ENSG00000249242,ENSG00000153317,ENSG00000174697,ENSG00000144118,ENSG00000173744,ENSG00000128512,ENSG00000185989,ENSG00000100554,ENSG00000182732,ENSG00000185883,ENSG00000106633,ENSG00000116991,ENSG00000116678…
GO:0033572	transferrin transport	biological_process	0.047101	ENSG00000185883,ENSG00000033627,ENSG00000115107,ENSG00000100554,ENSG00000090674,ENSG00000106327,ENSG00000185236,ENSG00000072274
GO:0072512	trivalent inorganic cation transport	biological_process	0.047101	ENSG00000090674,ENSG00000106327,ENSG00000185236,ENSG00000072274,ENSG00000185883,ENSG00000033627,ENSG00000100554,ENSG00000115107
GO:0019058	viral infectious cycle	biological_process	0.047101	ENSG00000178685,ENSG00000134321,ENSG00000188313,ENSG00000178562,ENSG00000165006,ENSG00000089127,ENSG00000179262,ENSG00000128383,ENSG00000271503,ENSG00000197111,ENSG00000116833,ENSG00000142089,ENSG00000170315,ENSG00000140564,ENSG00000145901,ENSG00000167986,ENSG00000185745,ENSG00000244509,ENSG00000124214,ENSG00000111331,ENSG00000187608,ENSG00000055332,ENSG00000132376,ENSG00000204347,ENSG00000049759…
GO:0031669	cellular response to nutrient levels	biological_process	0.047539	ENSG00000055332,ENSG00000103148,ENSG00000144566,ENSG00000161011,ENSG00000163625,ENSG00000113742,ENSG00000140941,ENSG00000198925,ENSG00000158828,ENSG00000100330,ENSG00000025039,ENSG00000134755,ENSG00000196998,ENSG00000070669,ENSG00000170296,ENSG00000180667,ENSG00000116688,ENSG00000135821,ENSG00000167671,ENSG00000034713,ENSG00000197256,ENSG00000117394,ENSG00000174697,ENSG00000144118,ENSG00000185883…
GO:0015670	carbon dioxide transport	biological_process	0.048142	ENSG00000104267,ENSG00000112077,ENSG00000240583
GO:0055065	metal ion homeostasis	biological_process	0.048142	ENSG00000147454,ENSG00000197993,ENSG00000086232,ENSG00000163220,ENSG00000144481,ENSG00000113811,ENSG00000115107,ENSG00000047597,ENSG00000148926,ENSG00000171051,ENSG00000182866,ENSG00000166947,ENSG00000138449,ENSG00000118777,ENSG00000140090,ENSG00000166405,ENSG00000129244,ENSG00000178752,ENSG00000096433,ENSG00000090674,ENSG00000163823,ENSG00000198959,ENSG00000118564,ENSG00000178719,ENSG00000106327…
GO:0030099	myeloid cell differentiation	biological_process	0.049143	ENSG00000123405,ENSG00000187608,ENSG00000087460,ENSG00000152495,ENSG00000104267,ENSG00000150867,ENSG00000124098,ENSG00000158578,ENSG00000137462,ENSG00000100985,ENSG00000131981,ENSG00000162367,ENSG00000072274,ENSG00000110693,ENSG00000169877,ENSG00000068323,ENSG00000079385,ENSG00000102145,ENSG00000112077,ENSG00000114166,ENSG00000163823,ENSG00000143479,ENSG00000172331,ENSG00000204613,ENSG00000105610…
GO:0006778	porphyrin-containing compound metabolic process	biological_process	0.049143	ENSG00000086232,ENSG00000100104,ENSG00000090013,ENSG00000256269,ENSG00000013306,ENSG00000163554,ENSG00000066926,ENSG00000158578
GO:0000041	transition metal ion transport	biological_process	0.049143	ENSG00000106327,ENSG00000127954,ENSG00000173992,ENSG00000167996,ENSG00000090674,ENSG00000196660,ENSG00000185236,ENSG00000072274,ENSG00000185883,ENSG00000147454,ENSG00000138449,ENSG00000033627,ENSG00000100554,ENSG00000115107,ENSG00000087086
GO:0005737	cytoplasm	cellular_component	4.40E-21	ENSG00000122574,ENSG00000116675,ENSG00000025039,ENSG00000158828,ENSG00000156804,ENSG00000138449,ENSG00000118520,ENSG00000171914,ENSG00000198019,ENSG00000109956,ENSG00000196660,ENSG00000150337,ENSG00000145741,ENSG00000079689,ENSG00000105063,ENSG00000118689,ENSG00000167476,ENSG00000113742,ENSG00000132376,ENSG00000011052,ENSG00000165480,ENSG00000233608,ENSG00000166947,ENSG00000105701,ENSG00000170832…
GO:0005829	cytosol	cellular_component	2.82E-16	ENSG00000143416,ENSG00000117592,ENSG00000223609,ENSG00000162777,ENSG00000078618,ENSG00000143479,ENSG00000188536,ENSG00000214960,ENSG00000134243,ENSG00000196998,ENSG00000100330,ENSG00000206172,ENSG00000090013,ENSG00000206177,ENSG00000101109,ENSG00000001084,ENSG00000163808,ENSG00000141084,ENSG00000119326,ENSG00000204463,ENSG00000167705,ENSG00000180596,ENSG00000167996,ENSG00000178562,ENSG00000112304…
GO:0044444	cytoplasmic part	cellular_component	1.29E-15	ENSG00000186998,ENSG00000204010,ENSG00000119922,ENSG00000181788,ENSG00000144481,ENSG00000168159,ENSG00000156381,ENSG00000108309,ENSG00000103257,ENSG00000143190,ENSG00000196407,ENSG00000158856,ENSG00000198075,ENSG00000143543,ENSG00000124302,ENSG00000145864,ENSG00000188042,ENSG00000060237,ENSG00000136819,ENSG00000181029,ENSG00000166405,ENSG00000115758,ENSG00000154252,ENSG00000244509,ENSG00000123091…
GO:0005622	intracellular	cellular_component	3.88E-10	ENSG00000127954,ENSG00000034713,ENSG00000169877,ENSG00000156515,ENSG00000149212,ENSG00000183019,ENSG00000134470,ENSG00000213639,ENSG00000038945,ENSG00000141756,ENSG00000132507,ENSG00000105325,ENSG00000177674,ENSG00000115677,ENSG00000130560,ENSG00000111249,ENSG00000145147,ENSG00000006007,ENSG00000141562,ENSG00000009307,ENSG00000103723,ENSG00000099804,ENSG00000112335,ENSG00000158195,ENSG00000134326…
GO:0044424	intracellular part	cellular_component	5.07E-10	ENSG00000099804,ENSG00000103723,ENSG00000158195,ENSG00000112335,ENSG00000134326,ENSG00000143797,ENSG00000088826,ENSG00000196177,ENSG00000198648,ENSG00000087253,ENSG00000282988,ENSG00000126432,ENSG00000112306,ENSG00000177144,ENSG00000138496,ENSG00000129682,ENSG00000123473,ENSG00000073331,ENSG00000104490,ENSG00000008517,ENSG00000163634,ENSG00000121691,ENSG00000073792,ENSG00000034713,ENSG00000127954…
GO:0005833	hemoglobin complex	cellular_component	5.75E-10	ENSG00000213934,ENSG00000206172,ENSG00000223609,ENSG00000169877,ENSG00000196565,ENSG00000188536,ENSG00000284931,ENSG00000244734,ENSG00000086506,ENSG00000206177
GO:0031982	vesicle	cellular_component	6.40E-08	ENSG00000119522,ENSG00000127954,ENSG00000034713,ENSG00000172354,ENSG00000183019,ENSG00000038945,ENSG00000134470,ENSG00000213639,ENSG00000165626,ENSG00000142173,ENSG00000137267,ENSG00000158825,ENSG00000177674,ENSG00000111249,ENSG00000130560,ENSG00000135926,ENSG00000145147,ENSG00000111816,ENSG00000006007,ENSG00000135636,ENSG00000103723,ENSG00000158195,ENSG00000158109,ENSG00000112335,ENSG00000076944…
GO:0031838	haptoglobin-hemoglobin complex	cellular_component	1.27E-07	ENSG00000213934,ENSG00000206172,ENSG00000223609,ENSG00000188536,ENSG00000196565,ENSG00000244734,ENSG00000086506,ENSG00000206177
GO:0031988	membrane-bounded vesicle	cellular_component	2.14E-07	ENSG00000100568,ENSG00000167996,ENSG00000154310,ENSG00000188313,ENSG00000153707,ENSG00000224389,ENSG00000170315,ENSG00000162739,ENSG00000104522,ENSG00000157087,ENSG00000167671,ENSG00000118473,ENSG00000121858,ENSG00000049759,ENSG00000169564,ENSG00000117394,ENSG00000277481,ENSG00000139572,ENSG00000115523,ENSG00000035862,ENSG00000171049,ENSG00000096433,ENSG00000196914,ENSG00000198925,ENSG00000188536…
GO:0065010	extracellular membrane-bounded organelle	cellular_component	2.84E-07	ENSG00000120306,ENSG00000064225,ENSG00000109927,ENSG00000138772,ENSG00000146592,ENSG00000079385,ENSG00000140564,ENSG00000206172,ENSG00000090013,ENSG00000143416,ENSG00000117592,ENSG00000188536,ENSG00000196914,ENSG00000106263,ENSG00000163220,ENSG00000204463,ENSG00000180596,ENSG00000182866,ENSG00000069702,ENSG00000177191,ENSG00000162739,ENSG00000170315,ENSG00000153707,ENSG00000224389,ENSG00000188313…
GO:0043230	extracellular organelle	cellular_component	2.84E-07	ENSG00000197249,ENSG00000087086,ENSG00000100985,ENSG00000131981,ENSG00000167815,ENSG00000198356,ENSG00000160282,ENSG00000198814,ENSG00000072274,ENSG00000135821,ENSG00000277443,ENSG00000178342,ENSG00000124214,ENSG00000257335,ENSG00000197111,ENSG00000177156,ENSG00000085563,ENSG00000246705,ENSG00000185236,ENSG00000087301,ENSG00000204936,ENSG00000149218,ENSG00000133742,ENSG00000187446,ENSG00000198805…
GO:0005623	cell	cellular_component	3.68E-07	ENSG00000196209,ENSG00000149150,ENSG00000179532,ENSG00000120498,ENSG00000133816,ENSG00000163611,ENSG00000243317,ENSG00000164879,ENSG00000166313,ENSG00000179914,ENSG00000221983,ENSG00000137968,ENSG00000088992,ENSG00000126787,ENSG00000163625,ENSG00000169432,ENSG00000103549,ENSG00000157978,ENSG00000123240,ENSG00000019995,ENSG00000111780,ENSG00000165678,ENSG00000175471,ENSG00000196550,ENSG00000177156…
GO:0070062	extracellular vesicular exosome	cellular_component	3.68E-07	ENSG00000221983,ENSG00000205336,ENSG00000100504,ENSG00000165678,ENSG00000244734,ENSG00000104805,ENSG00000161203,ENSG00000167986,ENSG00000106688,ENSG00000179532,ENSG00000134755,ENSG00000136689,ENSG00000143727,ENSG00000129472,ENSG00000092841,ENSG00000179914,ENSG00000109743,ENSG00000118046,ENSG00000172331,ENSG00000197249,ENSG00000100985,ENSG00000087086,ENSG00000131981,ENSG00000198356,ENSG00000167815…
GO:0044433	cytoplasmic vesicle part	cellular_component	4.22E-07	ENSG00000035862,ENSG00000134470,ENSG00000038945,ENSG00000139572,ENSG00000115523,ENSG00000183019,ENSG00000033627,ENSG00000171049,ENSG00000119522,ENSG00000104918,ENSG00000118473,ENSG00000006007,ENSG00000111816,ENSG00000170315,ENSG00000135926,ENSG00000177674,ENSG00000100568,ENSG00000158825,ENSG00000079689,ENSG00000006125,ENSG00000175582,ENSG00000167705,ENSG00000186431,ENSG00000196961,ENSG00000011422…
GO:0044464	cell part	cellular_component	1.25E-06	ENSG00000137177,ENSG00000285304,ENSG00000169604,ENSG00000185883,ENSG00000121621,ENSG00000165029,ENSG00000116678,ENSG00000166946,ENSG00000113368,ENSG00000100554,ENSG00000187955,ENSG00000132471,ENSG00000197353,ENSG00000145685,ENSG00000104903,ENSG00000115271,ENSG00000271503,ENSG00000013561,ENSG00000137575,ENSG00000125257,ENSG00000119917,ENSG00000075413,ENSG00000203805,ENSG00000090889,ENSG00000118985…
GO:0031410	cytoplasmic vesicle	cellular_component	1.18E-05	ENSG00000198805,ENSG00000187446,ENSG00000088986,ENSG00000137462,ENSG00000204936,ENSG00000073921,ENSG00000185236,ENSG00000141736,ENSG00000257335,ENSG00000163251,ENSG00000173744,ENSG00000072274,ENSG00000145335,ENSG00000137207,ENSG00000157107,ENSG00000131981,ENSG00000087086,ENSG00000197249,ENSG00000042753,ENSG00000109743,ENSG00000106327,ENSG00000140941,ENSG00000101082,ENSG00000105501,ENSG00000188404…
GO:0043227	membrane-bounded organelle	cellular_component	5.30E-05	ENSG00000111335,ENSG00000126934,ENSG00000100614,ENSG00000168685,ENSG00000104892,ENSG00000112218,ENSG00000129657,ENSG00000076555,ENSG00000168062,ENSG00000185480,ENSG00000271605,ENSG00000143776,ENSG00000111331,ENSG00000174358,ENSG00000148484,ENSG00000105402,ENSG00000068323,ENSG00000101057,ENSG00000174332,ENSG00000145832,ENSG00000034053,ENSG00000118922,ENSG00000134321,ENSG00000126709,ENSG00000145428…
GO:0030659	cytoplasmic vesicle membrane	cellular_component	8.46E-05	ENSG00000188404,ENSG00000112299,ENSG00000196586,ENSG00000105501,ENSG00000109743,ENSG00000090674,ENSG00000161203,ENSG00000171552,ENSG00000181856,ENSG00000155093,ENSG00000144566,ENSG00000175471,ENSG00000172057,ENSG00000101307,ENSG00000145864,ENSG00000168685,ENSG00000157978,ENSG00000221983,ENSG00000204936,ENSG00000165406,ENSG00000185236,ENSG00000073921,ENSG00000137462,ENSG00000088986,ENSG00000172270…
GO:0016023	cytoplasmic membrane-bounded vesicle	cellular_component	9.22E-05	ENSG00000118520,ENSG00000196517,ENSG00000104490,ENSG00000203710,ENSG00000136026,ENSG00000138449,ENSG00000121691,ENSG00000150337,ENSG00000198019,ENSG00000011422,ENSG00000196961,ENSG00000175582,ENSG00000006125,ENSG00000079689,ENSG00000135636,ENSG00000205726,ENSG00000103723,ENSG00000158109,ENSG00000112335,ENSG00000076944,ENSG00000177674,ENSG00000135926,ENSG00000111816,ENSG00000006007,ENSG00000158825…
GO:0030122	AP-2 adaptor complex	cellular_component	0.00014156	ENSG00000118473,ENSG00000073921,ENSG00000127946,ENSG00000161203,ENSG00000196961,ENSG00000042753,ENSG00000006125,ENSG00000157107
GO:0000151	ubiquitin ligase complex	cellular_component	0.00018499	ENSG00000127334,ENSG00000101193,ENSG00000162923,ENSG00000004897,ENSG00000162032,ENSG00000141034,ENSG00000160445,ENSG00000244687,ENSG00000119801,ENSG00000143164,ENSG00000103363,ENSG00000013561,ENSG00000177294,ENSG00000114626,ENSG00000100897,ENSG00000138376,ENSG00000105325,ENSG00000159461,ENSG00000103549,ENSG00000112146,ENSG00000144228,ENSG00000043093,ENSG00000100225,ENSG00000153561,ENSG00000141084…
GO:0030128	clathrin coat of endocytic vesicle	cellular_component	0.00023663	ENSG00000073921,ENSG00000118473,ENSG00000127946,ENSG00000042753,ENSG00000196961,ENSG00000161203,ENSG00000006125,ENSG00000157107
GO:0012506	vesicle membrane	cellular_component	0.00027001	ENSG00000171049,ENSG00000033627,ENSG00000183019,ENSG00000139572,ENSG00000038945,ENSG00000134470,ENSG00000118473,ENSG00000119522,ENSG00000177674,ENSG00000135926,ENSG00000170315,ENSG00000006007,ENSG00000100568,ENSG00000011422,ENSG00000196961,ENSG00000186431,ENSG00000175582,ENSG00000167705,ENSG00000006125,ENSG00000079689,ENSG00000135636,ENSG00000171051,ENSG00000103723,ENSG00000158109,ENSG00000127946…
GO:0005905	coated pit	cellular_component	0.0010126	ENSG00000196586,ENSG00000127946,ENSG00000205726,ENSG00000118473,ENSG00000072274,ENSG00000073921,ENSG00000063245,ENSG00000197324,ENSG00000181856,ENSG00000006125,ENSG00000157107,ENSG00000161203,ENSG00000134243,ENSG00000042753,ENSG00000196961
GO:0030667	secretory granule membrane	cellular_component	0.0010543	ENSG00000139572,ENSG00000131981,ENSG00000185883,ENSG00000171049,ENSG00000033627,ENSG00000183019,ENSG00000100554,ENSG00000167434,ENSG00000145685,ENSG00000148175,ENSG00000145335,ENSG00000135926,ENSG00000257335,ENSG00000125257,ENSG00000172270,ENSG00000088986,ENSG00000137462,ENSG00000204936,ENSG00000175582,ENSG00000011422,ENSG00000186431,ENSG00000101307,ENSG00000076944,ENSG00000171051,ENSG00000172057…
GO:0005741	mitochondrial outer membrane	cellular_component	0.0011805	ENSG00000145354,ENSG00000118520,ENSG00000104765,ENSG00000116688,ENSG00000171552,ENSG00000158828,ENSG00000165775,ENSG00000170315,ENSG00000124098,ENSG00000186205,ENSG00000134321,ENSG00000214253,ENSG00000164398,ENSG00000156515,ENSG00000189221,ENSG00000221983,ENSG00000116106,ENSG00000118689,ENSG00000186642,ENSG00000165949,ENSG00000145335,ENSG00000198814,ENSG00000076555,ENSG00000151726
GO:0019867	outer membrane	cellular_component	0.0012324	ENSG00000145354,ENSG00000118520,ENSG00000116688,ENSG00000171552,ENSG00000104765,ENSG00000158828,ENSG00000165775,ENSG00000170315,ENSG00000124098,ENSG00000154122,ENSG00000186205,ENSG00000134321,ENSG00000096433,ENSG00000214253,ENSG00000164398,ENSG00000156515,ENSG00000189221,ENSG00000221983,ENSG00000116106,ENSG00000186642,ENSG00000118689,ENSG00000165949,ENSG00000145335,ENSG00000198814,ENSG00000076555…
GO:0030132	clathrin coat of coated pit	cellular_component	0.0016804	ENSG00000118473,ENSG00000073921,ENSG00000127946,ENSG00000161203,ENSG00000196961,ENSG00000042753,ENSG00000157107,ENSG00000006125
GO:0043226	organelle	cellular_component	0.0017833	ENSG00000159409,ENSG00000118816,ENSG00000178685,ENSG00000142784,ENSG00000158850,ENSG00000203710,ENSG00000183486,ENSG00000114638,ENSG00000116688,ENSG00000187244,ENSG00000189060,ENSG00000100225,ENSG00000133069,ENSG00000158109,ENSG00000133067,ENSG00000100453,ENSG00000076944,ENSG00000135636,ENSG00000102384,ENSG00000187097,ENSG00000006125,ENSG00000196862,ENSG00000196961,ENSG00000100380,ENSG00000143321…
GO:0031090	organelle membrane	cellular_component	0.0024169	ENSG00000168685,ENSG00000144481,ENSG00000112293,ENSG00000126934,ENSG00000240583,ENSG00000144566,ENSG00000040199,ENSG00000076555,ENSG00000101307,ENSG00000158856,ENSG00000145864,ENSG00000138678,ENSG00000124302,ENSG00000154917,ENSG00000148053,ENSG00000154252,ENSG00000105402,ENSG00000181029,ENSG00000166405,ENSG00000181856,ENSG00000118777,ENSG00000110955,ENSG00000144741,ENSG00000112299,ENSG00000145428…
GO:0030125	clathrin vesicle coat	cellular_component	0.0024574	ENSG00000042753,ENSG00000196961,ENSG00000161203,ENSG00000104490,ENSG00000006125,ENSG00000157107,ENSG00000073921,ENSG00000118473,ENSG00000127946
GO:0031968	organelle outer membrane	cellular_component	0.0024968	ENSG00000186642,ENSG00000118689,ENSG00000116106,ENSG00000189221,ENSG00000221983,ENSG00000156515,ENSG00000164398,ENSG00000151726,ENSG00000076555,ENSG00000198814,ENSG00000145335,ENSG00000165949,ENSG00000165775,ENSG00000170315,ENSG00000158828,ENSG00000171552,ENSG00000116688,ENSG00000104765,ENSG00000118520,ENSG00000145354,ENSG00000214253,ENSG00000096433,ENSG00000134321,ENSG00000186205,ENSG00000124098
GO:0014731	spectrin-associated cytoskeleton	cellular_component	0.0028843	ENSG00000163554,ENSG00000070182,ENSG00000158856,ENSG00000029534,ENSG00000159023
GO:0030141	secretory granule	cellular_component	0.0035628	ENSG00000104918,ENSG00000035862,ENSG00000139572,ENSG00000183019,ENSG00000033627,ENSG00000171049,ENSG00000100568,ENSG00000158825,ENSG00000111816,ENSG00000135926,ENSG00000076944,ENSG00000171051,ENSG00000175582,ENSG00000186431,ENSG00000011422,ENSG00000163220,ENSG00000096433,ENSG00000117592,ENSG00000110203,ENSG00000166527,ENSG00000079385,ENSG00000136026,ENSG00000203710,ENSG00000121691,ENSG00000138772…
GO:0030665	clathrin-coated vesicle membrane	cellular_component	0.0040933	ENSG00000196517,ENSG00000171552,ENSG00000163251,ENSG00000104490,ENSG00000161203,ENSG00000155093,ENSG00000150337,ENSG00000185236,ENSG00000073921,ENSG00000140563,ENSG00000198019,ENSG00000196586,ENSG00000157978,ENSG00000168685,ENSG00000042753,ENSG00000196961,ENSG00000157107,ENSG00000006125,ENSG00000118473,ENSG00000072274,ENSG00000145335,ENSG00000103723,ENSG00000119522,ENSG00000144566,ENSG00000175471…
GO:0012505	endomembrane system	cellular_component	0.0052591	ENSG00000139572,ENSG00000171049,ENSG00000151726,ENSG00000118473,ENSG00000117394,ENSG00000170315,ENSG00000170540,ENSG00000116199,ENSG00000100568,ENSG00000197888,ENSG00000159461,ENSG00000144468,ENSG00000186431,ENSG00000180089,ENSG00000177191,ENSG00000170962,ENSG00000127946,ENSG00000148288,ENSG00000103502,ENSG00000171051,ENSG00000197324,ENSG00000143473,ENSG00000136542,ENSG00000166527,ENSG00000140564…
GO:0005773	vacuole	cellular_component	0.0073212	ENSG00000198925,ENSG00000110446,ENSG00000168824,ENSG00000117592,ENSG00000170296,ENSG00000121691,ENSG00000136026,ENSG00000025039,ENSG00000118520,ENSG00000134243,ENSG00000103148,ENSG00000076944,ENSG00000171051,ENSG00000161011,ENSG00000167705,ENSG00000006125,ENSG00000196961,ENSG00000175348,ENSG00000100568,ENSG00000164733,ENSG00000167996,ENSG00000099785,ENSG00000141452,ENSG00000150867,ENSG00000135926…
GO:0030131	clathrin adaptor complex	cellular_component	0.011611	ENSG00000042753,ENSG00000196961,ENSG00000161203,ENSG00000006125,ENSG00000157107,ENSG00000073921,ENSG00000118473,ENSG00000127946
GO:0005764	lysosome	cellular_component	0.015502	ENSG00000006125,ENSG00000167705,ENSG00000221983,ENSG00000112293,ENSG00000175348,ENSG00000196961,ENSG00000103148,ENSG00000076944,ENSG00000107521,ENSG00000170515,ENSG00000171051,ENSG00000161011,ENSG00000170296,ENSG00000136026,ENSG00000121691,ENSG00000072858,ENSG00000271605,ENSG00000025039,ENSG00000118520,ENSG00000134243,ENSG00000161203,ENSG00000145920,ENSG00000090674,ENSG00000188229,ENSG00000196586…
GO:0043231	intracellular membrane-bounded organelle	cellular_component	0.015913	ENSG00000110958,ENSG00000139572,ENSG00000105647,ENSG00000100427,ENSG00000100479,ENSG00000119950,ENSG00000116199,ENSG00000087085,ENSG00000197888,ENSG00000128383,ENSG00000144468,ENSG00000167705,ENSG00000147454,ENSG00000119636,ENSG00000103148,ENSG00000180089,ENSG00000141084,ENSG00000103502,ENSG00000148288,ENSG00000138346,ENSG00000171051,ENSG00000101109,ENSG00000174738,ENSG00000140564,ENSG00000079385…
GO:0044297	cell body	cellular_component	0.016099	ENSG00000073861,ENSG00000101210,ENSG00000163625,ENSG00000181788,ENSG00000154639,ENSG00000142949,ENSG00000168280,ENSG00000145451,ENSG00000145888,ENSG00000183762,ENSG00000144566,ENSG00000143473,ENSG00000205726,ENSG00000158828,ENSG00000138772,ENSG00000170296,ENSG00000145920,ENSG00000134243,ENSG00000118520,ENSG00000166405,ENSG00000088325,ENSG00000115993,ENSG00000096433,ENSG00000105723,ENSG00000166313…
GO:0000323	lytic vacuole	cellular_component	0.016355	ENSG00000112299,ENSG00000117592,ENSG00000168824,ENSG00000110446,ENSG00000196586,ENSG00000090674,ENSG00000188229,ENSG00000145920,ENSG00000134243,ENSG00000161203,ENSG00000118520,ENSG00000025039,ENSG00000072858,ENSG00000271605,ENSG00000121691,ENSG00000136026,ENSG00000170296,ENSG00000161011,ENSG00000170515,ENSG00000171051,ENSG00000107521,ENSG00000076944,ENSG00000103148,ENSG00000175348,ENSG00000196961…
GO:0097413	Lewy body	cellular_component	0.017587	ENSG00000233276,ENSG00000161011,ENSG00000100225,ENSG00000158828
GO:0030136	clathrin-coated vesicle	cellular_component	0.019025	ENSG00000163251,ENSG00000100568,ENSG00000073921,ENSG00000185236,ENSG00000157107,ENSG00000070540,ENSG00000042753,ENSG00000072274,ENSG00000145335,ENSG00000118473,ENSG00000119522,ENSG00000138449,ENSG00000140564,ENSG00000155093,ENSG00000181856,ENSG00000196517,ENSG00000171552,ENSG00000134243,ENSG00000104490,ENSG00000161203,ENSG00000034053,ENSG00000198019,ENSG00000196586,ENSG00000198925,ENSG00000150337…
GO:0036019	endolysosome	cellular_component	0.01917	ENSG00000101916,ENSG00000006125,ENSG00000164733,ENSG00000042753,ENSG00000196961,ENSG00000161203
GO:0043025	neuronal cell body	cellular_component	0.01917	ENSG00000073861,ENSG00000181788,ENSG00000163625,ENSG00000101210,ENSG00000142949,ENSG00000168280,ENSG00000145451,ENSG00000183762,ENSG00000145888,ENSG00000143473,ENSG00000144566,ENSG00000205726,ENSG00000138772,ENSG00000134243,ENSG00000145920,ENSG00000166405,ENSG00000118520,ENSG00000088325,ENSG00000115993,ENSG00000105723,ENSG00000096433,ENSG00000166313,ENSG00000035862,ENSG00000116106,ENSG00000107779…
GO:0019898	extrinsic to membrane	cellular_component	0.020924	ENSG00000113361,ENSG00000244115,ENSG00000182866,ENSG00000104805,ENSG00000167671,ENSG00000165283,ENSG00000127946,ENSG00000206549,ENSG00000163625,ENSG00000011422,ENSG00000070540,ENSG00000007264,ENSG00000157954,ENSG00000103549,ENSG00000182732,ENSG00000198648,ENSG00000128536,ENSG00000062038,ENSG00000110203,ENSG00000039068,ENSG00000109743,ENSG00000146535,ENSG00000137501,ENSG00000087460,ENSG00000111816…
GO:0036020	endolysosome membrane	cellular_component	0.025885	ENSG00000161203,ENSG00000042753,ENSG00000196961,ENSG00000101916,ENSG00000006125
GO:0005886	plasma membrane	cellular_component	0.027912	ENSG00000198734,ENSG00000137968,ENSG00000088992,ENSG00000205336,ENSG00000181631,ENSG00000221983,ENSG00000100558,ENSG00000157978,ENSG00000154639,ENSG00000163625,ENSG00000169432,ENSG00000109743,ENSG00000105501,ENSG00000101082,ENSG00000166313,ENSG00000179914,ENSG00000007080,ENSG00000188404,ENSG00000196209,ENSG00000143727,ENSG00000149150,ENSG00000182240,ENSG00000165283,ENSG00000277443,ENSG00000029534…
GO:0042581	specific granule	cellular_component	0.028061	ENSG00000100554,ENSG00000183019,ENSG00000186431,ENSG00000011422,ENSG00000171049,ENSG00000035862,ENSG00000139572,ENSG00000104918,ENSG00000172057,ENSG00000148175,ENSG00000076944,ENSG00000118520,ENSG00000111816,ENSG00000166527,ENSG00000079385,ENSG00000136026,ENSG00000138772,ENSG00000135926,ENSG00000115828,ENSG00000204936,ENSG00000110203,ENSG00000109743
GO:0060205	cytoplasmic membrane-bounded vesicle lumen	cellular_component	0.030235	ENSG00000117592,ENSG00000115828,ENSG00000110203,ENSG00000188536,ENSG00000188229,ENSG00000118520,ENSG00000206172,ENSG00000121691,ENSG00000198734,ENSG00000100504,ENSG00000170515,ENSG00000244734,ENSG00000163993,ENSG00000163220,ENSG00000167244,ENSG00000143546,ENSG00000198805,ENSG00000158825,ENSG00000100568,ENSG00000149131,ENSG00000137575,ENSG00000111816,ENSG00000104918,ENSG00000115271,ENSG00000160883…
GO:0031983	vesicle lumen	cellular_component	0.031781	ENSG00000110203,ENSG00000115828,ENSG00000117592,ENSG00000188229,ENSG00000188536,ENSG00000118520,ENSG00000121691,ENSG00000206172,ENSG00000244734,ENSG00000170515,ENSG00000100504,ENSG00000198734,ENSG00000163220,ENSG00000163993,ENSG00000167244,ENSG00000100568,ENSG00000198805,ENSG00000158825,ENSG00000143546,ENSG00000149131,ENSG00000137575,ENSG00000111816,ENSG00000115271,ENSG00000104918,ENSG00000160883…
GO:0044754	autolysosome	cellular_component	0.031998	ENSG00000167996,ENSG00000161011,ENSG00000087086,ENSG00000266412
GO:0030119	AP-type membrane coat adaptor complex	cellular_component	0.036065	ENSG00000157107,ENSG00000006125,ENSG00000042753,ENSG00000196961,ENSG00000161203,ENSG00000127946,ENSG00000073921,ENSG00000118473,ENSG00000103723
GO:0070820	tertiary granule	cellular_component	0.041907	ENSG00000105501,ENSG00000088986,ENSG00000076944,ENSG00000148175,ENSG00000204936,ENSG00000185883,ENSG00000139572,ENSG00000079385,ENSG00000166527,ENSG00000183019,ENSG00000186431,ENSG00000257335,ENSG00000120306,ENSG00000171049
GO:0030118	clathrin coat	cellular_component	0.043033	ENSG00000157107,ENSG00000006125,ENSG00000042753,ENSG00000196961,ENSG00000104490,ENSG00000161203,ENSG00000127946,ENSG00000073921,ENSG00000118473
GO:0005776	autophagic vacuole	cellular_component	0.044543	ENSG00000140941,ENSG00000123240,ENSG00000198925,ENSG00000034713,ENSG00000167996,ENSG00000150867,ENSG00000161011,ENSG00000266412,ENSG00000170296,ENSG00000163625,ENSG00000087086,ENSG00000157954,ENSG00000070540
GO:0009898	internal side of plasma membrane	cellular_component	0.048139	ENSG00000070182,ENSG00000126934,ENSG00000157978,ENSG00000007264,ENSG00000127946,ENSG00000029534,ENSG00000185989,ENSG00000244115,ENSG00000004939,ENSG00000182866,ENSG00000111816,ENSG00000143727,ENSG00000087460,ENSG00000110330,ENSG00000159023,ENSG00000039068,ENSG00000146535,ENSG00000163554
GO:0070288	ferritin complex	cellular_component	0.048142	ENSG00000087086,ENSG00000167996
GO:0008043	intracellular ferritin complex	cellular_component	0.048142	ENSG00000087086,ENSG00000167996
GO:0005515	protein binding	molecular_function	3.37E-11	ENSG00000162722,ENSG00000101052,ENSG00000145354,ENSG00000106305,ENSG00000145901,ENSG00000119801,ENSG00000160445,ENSG00000087301,ENSG00000073921,ENSG00000087076,ENSG00000094841,ENSG00000175352,ENSG00000137207,ENSG00000167815,ENSG00000145491,ENSG00000106633,ENSG00000101193,ENSG00000090376,ENSG00000179632,ENSG00000145335,ENSG00000063245,ENSG00000160282,ENSG00000204347,ENSG00000076984,ENSG00000135821…
GO:0003674	molecular_function	molecular_function	8.34E-10	ENSG00000059122,ENSG00000198805,ENSG00000175352,ENSG00000094841,ENSG00000087076,ENSG00000073921,ENSG00000087301,ENSG00000136840,ENSG00000160445,ENSG00000119801,ENSG00000106305,ENSG00000145354,ENSG00000145901,ENSG00000101052,ENSG00000162722,ENSG00000135821,ENSG00000076984,ENSG00000157045,ENSG00000160282,ENSG00000249242,ENSG00000204347,ENSG00000063245,ENSG00000165490,ENSG00000145335,ENSG00000101193…
GO:0031720	haptoglobin binding	molecular_function	4.12E-08	ENSG00000206172,ENSG00000213934,ENSG00000188536,ENSG00000196565,ENSG00000223609,ENSG00000086506,ENSG00000206177,ENSG00000244734
GO:0043177	organic acid binding	molecular_function	1.77E-07	ENSG00000206177,ENSG00000086506,ENSG00000244734,ENSG00000188536,ENSG00000196565,ENSG00000223609,ENSG00000206172,ENSG00000213934
GO:0005488	binding	molecular_function	1.87E-07	ENSG00000182795,ENSG00000076770,ENSG00000162032,ENSG00000197006,ENSG00000167992,ENSG00000036448,ENSG00000100116,ENSG00000176601,ENSG00000152495,ENSG00000170271,ENSG00000152926,ENSG00000106804,ENSG00000089127,ENSG00000130522,ENSG00000211584,ENSG00000157036,ENSG00000146535,ENSG00000138629,ENSG00000143546,ENSG00000172270,ENSG00000158578,ENSG00000095777,ENSG00000099968,ENSG00000183111,ENSG00000152229…
GO:0005344	oxygen transporter activity	molecular_function	2.31E-07	ENSG00000213934,ENSG00000206172,ENSG00000244734,ENSG00000284931,ENSG00000086506,ENSG00000206177,ENSG00000223609,ENSG00000196565,ENSG00000188536
GO:0016209	antioxidant activity	molecular_function	1.57E-06	ENSG00000117592,ENSG00000173992,ENSG00000223609,ENSG00000188536,ENSG00000204444,ENSG00000211445,ENSG00000213934,ENSG00000121691,ENSG00000206172,ENSG00000136810,ENSG00000244734,ENSG00000206177,ENSG00000155962,ENSG00000086506,ENSG00000196565,ENSG00000233276,ENSG00000163220,ENSG00000167815,ENSG00000271303,ENSG00000126432
GO:0016684	oxidoreductase activity, acting on peroxide as acceptor	molecular_function	1.60E-06	ENSG00000223609,ENSG00000188536,ENSG00000117592,ENSG00000121691,ENSG00000213934,ENSG00000206172,ENSG00000211445,ENSG00000196565,ENSG00000244734,ENSG00000206177,ENSG00000155962,ENSG00000086506,ENSG00000167815,ENSG00000126432,ENSG00000149212,ENSG00000233276
GO:0004601	peroxidase activity	molecular_function	2.71E-06	ENSG00000244734,ENSG00000086506,ENSG00000117592,ENSG00000155962,ENSG00000206177,ENSG00000223609,ENSG00000188536,ENSG00000196565,ENSG00000233276,ENSG00000211445,ENSG00000167815,ENSG00000121691,ENSG00000213934,ENSG00000206172,ENSG00000126432
GO:0043168	anion binding	molecular_function	4.72E-05	ENSG00000188322,ENSG00000137628,ENSG00000157985,ENSG00000154822,ENSG00000185842,ENSG00000157087,ENSG00000151726,ENSG00000137959,ENSG00000118473,ENSG00000156414,ENSG00000159339,ENSG00000116199,ENSG00000154310,ENSG00000101782,ENSG00000258989,ENSG00000167900,ENSG00000103342,ENSG00000184182,ENSG00000163220,ENSG00000007264,ENSG00000205045,ENSG00000163808,ENSG00000138756,ENSG00000145888,ENSG00000134193…
GO:0050786	RAGE receptor binding	molecular_function	0.00010701	ENSG00000189171,ENSG00000143546,ENSG00000163220,ENSG00000163993,ENSG00000171051,ENSG00000163221
GO:0003824	catalytic activity	molecular_function	0.00061758	ENSG00000118777,ENSG00000110955,ENSG00000129244,ENSG00000111331,ENSG00000143776,ENSG00000179526,ENSG00000134321,ENSG00000188229,ENSG00000151948,ENSG00000102010,ENSG00000271303,ENSG00000126934,ENSG00000111335,ENSG00000100614,ENSG00000112293,ENSG00000086232,ENSG00000076555,ENSG00000135838,ENSG00000154917,ENSG00000104892,ENSG00000040199,ENSG00000221823,ENSG00000144566,ENSG00000087460,ENSG00000271503…
GO:0030246	carbohydrate binding	molecular_function	0.0010126	ENSG00000224389,ENSG00000172270,ENSG00000167768,ENSG00000257335,ENSG00000153574,ENSG00000177156,ENSG00000011028,ENSG00000277481,ENSG00000107518,ENSG00000160883,ENSG00000259075,ENSG00000156515,ENSG00000106633,ENSG00000131981,ENSG00000196547,ENSG00000188404,ENSG00000179914,ENSG00000149380,ENSG00000088827,ENSG00000105501,ENSG00000073331,ENSG00000166527,ENSG00000257743,ENSG00000100504,ENSG00000213809…
GO:0035615	clathrin adaptor activity	molecular_function	0.0017102	ENSG00000157978,ENSG00000042753,ENSG00000196961,ENSG00000161203,ENSG00000006125,ENSG00000127946
GO:0005215	transporter activity	molecular_function	0.0019534	ENSG00000211584,ENSG00000265354,ENSG00000204444,ENSG00000103534,ENSG00000085563,ENSG00000135776,ENSG00000178342,ENSG00000125257,ENSG00000130054,ENSG00000185989,ENSG00000198835,ENSG00000072274,ENSG00000249242,ENSG00000198356,ENSG00000165029,ENSG00000185883,ENSG00000141469,ENSG00000100554,ENSG00000042753,ENSG00000145832,ENSG00000090674,ENSG00000106327,ENSG00000112077,ENSG00000154122,ENSG00000183578…
GO:0036094	small molecule binding	molecular_function	0.0022025	ENSG00000111331,ENSG00000143776,ENSG00000060237,ENSG00000188042,ENSG00000148053,ENSG00000070669,ENSG00000110955,ENSG00000118777,ENSG00000102010,ENSG00000188229,ENSG00000198959,ENSG00000196586,ENSG00000086232,ENSG00000271303,ENSG00000126934,ENSG00000111335,ENSG00000144566,ENSG00000154917,ENSG00000076555,ENSG00000287856,ENSG00000075413,ENSG00000125257,ENSG00000128918,ENSG00000034152,ENSG00000087460…
GO:0019825	oxygen binding	molecular_function	0.0023895	ENSG00000223609,ENSG00000188536,ENSG00000196565,ENSG00000284931,ENSG00000244734,ENSG00000206177,ENSG00000086506,ENSG00000213934,ENSG00000206172
GO:0046983	protein dimerization activity	molecular_function	0.0051747	ENSG00000103485,ENSG00000180596,ENSG00000282988,ENSG00000167705,ENSG00000126432,ENSG00000107485,ENSG00000100380,ENSG00000001084,ENSG00000100225,ENSG00000233608,ENSG00000127946,ENSG00000004939,ENSG00000161011,ENSG00000101109,ENSG00000213809,ENSG00000113361,ENSG00000079385,ENSG00000121691,ENSG00000163909,ENSG00000025039,ENSG00000159346,ENSG00000285551,ENSG00000178752,ENSG00000214960,ENSG00000117592…
GO:0022892	substrate-specific transporter activity	molecular_function	0.006483	ENSG00000130054,ENSG00000185989,ENSG00000249242,ENSG00000072274,ENSG00000185883,ENSG00000198356,ENSG00000165029,ENSG00000100554,ENSG00000042753,ENSG00000141469,ENSG00000204444,ENSG00000103534,ENSG00000265354,ENSG00000125257,ENSG00000178342,ENSG00000197208,ENSG00000145864,ENSG00000111780,ENSG00000244734,ENSG00000240583,ENSG00000103257,ENSG00000169432,ENSG00000144481,ENSG00000106327,ENSG00000145832…
GO:0030276	clathrin binding	molecular_function	0.0071524	ENSG00000196961,ENSG00000042753,ENSG00000104490,ENSG00000161203,ENSG00000157978,ENSG00000116675,ENSG00000006125,ENSG00000168824,ENSG00000103723,ENSG00000073921,ENSG00000127946,ENSG00000171914
GO:0030492	hemoglobin binding	molecular_function	0.0073608	ENSG00000169877,ENSG00000223609,ENSG00000244734,ENSG00000004939
GO:0016772	transferase activity, transferring phosphorus-containing groups	molecular_function	0.0080696	ENSG00000117020,ENSG00000111335,ENSG00000126934,ENSG00000086232,ENSG00000104213,ENSG00000105723,ENSG00000118046,ENSG00000141867,ENSG00000102010,ENSG00000186184,ENSG00000148053,ENSG00000060237,ENSG00000163349,ENSG00000082146,ENSG00000143776,ENSG00000111331,ENSG00000130830,ENSG00000143774,ENSG00000160883,ENSG00000076984,ENSG00000107242,ENSG00000198814,ENSG00000090376,ENSG00000106633,ENSG00000116106…
GO:0008289	lipid binding	molecular_function	0.0083456	ENSG00000135636,ENSG00000103502,ENSG00000141664,ENSG00000100504,ENSG00000143473,ENSG00000112335,ENSG00000174705,ENSG00000127946,ENSG00000157978,ENSG00000163220,ENSG00000100558,ENSG00000163625,ENSG00000070190,ENSG00000183578,ENSG00000188404,ENSG00000096433,ENSG00000090674,ENSG00000170231,ENSG00000159674,ENSG00000161203,ENSG00000126262,ENSG00000137501,ENSG00000138772,ENSG00000196998,ENSG00000069667…
GO:0043167	ion binding	molecular_function	0.010978	ENSG00000180628,ENSG00000055332,ENSG00000174705,ENSG00000145451,ENSG00000260914,ENSG00000011052,ENSG00000198216,ENSG00000027075,ENSG00000161011,ENSG00000114124,ENSG00000113361,ENSG00000205726,ENSG00000166947,ENSG00000105701,ENSG00000079689,ENSG00000141314,ENSG00000108406,ENSG00000175582,ENSG00000156453,ENSG00000101210,ENSG00000142949,ENSG00000168280,ENSG00000113742,ENSG00000149380,ENSG00000109956…
GO:0001730	2'-5'-oligoadenylate synthetase activity	molecular_function	0.012686	ENSG00000111335,ENSG00000111331,ENSG00000089127
GO:0001882	nucleoside binding	molecular_function	0.013544	ENSG00000236320,ENSG00000185236,ENSG00000074590,ENSG00000198805,ENSG00000094841,ENSG00000141736,ENSG00000137193,ENSG00000145555,ENSG00000051341,ENSG00000085563,ENSG00000159433,ENSG00000198814,ENSG00000107242,ENSG00000076984,ENSG00000135821,ENSG00000143774,ENSG00000171435,ENSG00000116106,ENSG00000198356,ENSG00000090376,ENSG00000106633,ENSG00000129472,ENSG00000132321,ENSG00000105723,ENSG00000118046…
GO:0017076	purine nucleotide binding	molecular_function	0.013581	ENSG00000076555,ENSG00000154917,ENSG00000144566,ENSG00000111335,ENSG00000126934,ENSG00000271303,ENSG00000086232,ENSG00000196586,ENSG00000198959,ENSG00000188229,ENSG00000102010,ENSG00000118777,ENSG00000110955,ENSG00000070669,ENSG00000148053,ENSG00000188042,ENSG00000060237,ENSG00000111331,ENSG00000143776,ENSG00000186591,ENSG00000160883,ENSG00000144118,ENSG00000137177,ENSG00000140403,ENSG00000121621…
GO:0042802	identical protein binding	molecular_function	0.014383	ENSG00000135776,ENSG00000271503,ENSG00000119917,ENSG00000141736,ENSG00000203805,ENSG00000137575,ENSG00000145901,ENSG00000145354,ENSG00000132972,ENSG00000170180,ENSG00000088986,ENSG00000137462,ENSG00000087076,ENSG00000128536,ENSG00000125818,ENSG00000121957,ENSG00000116678,ENSG00000116106,ENSG00000157107,ENSG00000090376,ENSG00000101193,ENSG00000117115,ENSG00000100985,ENSG00000087086,ENSG00000157601…
GO:0035639	purine ribonucleoside triphosphate binding	molecular_function	0.016732	ENSG00000249437,ENSG00000082146,ENSG00000163349,ENSG00000179532,ENSG00000091106,ENSG00000118046,ENSG00000132321,ENSG00000105723,ENSG00000129472,ENSG00000100226,ENSG00000197208,ENSG00000100504,ENSG00000117020,ENSG00000085563,ENSG00000145555,ENSG00000051341,ENSG00000137193,ENSG00000141736,ENSG00000094841,ENSG00000074590,ENSG00000185236,ENSG00000236320,ENSG00000106633,ENSG00000090376,ENSG00000198356…
GO:0032550	purine ribonucleoside binding	molecular_function	0.01947	ENSG00000181381,ENSG00000183486,ENSG00000025039,ENSG00000158828,ENSG00000116688,ENSG00000073331,ENSG00000108406,ENSG00000198648,ENSG00000175582,ENSG00000168280,ENSG00000134326,ENSG00000101210,ENSG00000011052,ENSG00000260914,ENSG00000055332,ENSG00000166947,ENSG00000114124,ENSG00000027075,ENSG00000099804,ENSG00000099875,ENSG00000111816,ENSG00000165304,ENSG00000127249,ENSG00000130725,ENSG00000137267…
GO:0032555	purine ribonucleotide binding	molecular_function	0.01947	ENSG00000163808,ENSG00000138756,ENSG00000001084,ENSG00000101109,ENSG00000182866,ENSG00000138346,ENSG00000184182,ENSG00000205045,ENSG00000007264,ENSG00000143479,ENSG00000123836,ENSG00000151726,ENSG00000157985,ENSG00000185842,ENSG00000157087,ENSG00000137959,ENSG00000156414,ENSG00000188322,ENSG00000137628,ENSG00000101782,ENSG00000154310,ENSG00000167900,ENSG00000103342,ENSG00000258989,ENSG00000116199…
GO:0019899	enzyme binding	molecular_function	0.020022	ENSG00000043093,ENSG00000123240,ENSG00000103549,ENSG00000178104,ENSG00000144228,ENSG00000221983,ENSG00000179262,ENSG00000114166,ENSG00000102760,ENSG00000166313,ENSG00000188404,ENSG00000105723,ENSG00000133816,ENSG00000088325,ENSG00000140941,ENSG00000171552,ENSG00000266028,ENSG00000169136,ENSG00000107262,ENSG00000145335,ENSG00000076984,ENSG00000277443,ENSG00000165283,ENSG00000029534,ENSG00000197249…
GO:0001883	purine nucleoside binding	molecular_function	0.02028	ENSG00000188322,ENSG00000137628,ENSG00000157087,ENSG00000185842,ENSG00000157985,ENSG00000151726,ENSG00000156414,ENSG00000137959,ENSG00000116199,ENSG00000154310,ENSG00000101782,ENSG00000258989,ENSG00000103342,ENSG00000167900,ENSG00000184182,ENSG00000007264,ENSG00000205045,ENSG00000138756,ENSG00000163808,ENSG00000001084,ENSG00000138346,ENSG00000182866,ENSG00000101109,ENSG00000123836,ENSG00000143479…
GO:0032549	ribonucleoside binding	molecular_function	0.02028	ENSG00000125257,ENSG00000075413,ENSG00000087460,ENSG00000135776,ENSG00000132698,ENSG00000176601,ENSG00000152495,ENSG00000034152,ENSG00000122644,ENSG00000089127,ENSG00000095777,ENSG00000090889,ENSG00000146535,ENSG00000167984,ENSG00000136492,ENSG00000281887,ENSG00000175931,ENSG00000157601,ENSG00000140403,ENSG00000137177,ENSG00000127334,ENSG00000165029,ENSG00000121621,ENSG00000144118,ENSG00000186591…
GO:0080025	phosphatidylinositol-3,5-bisphosphate binding	molecular_function	0.02127	ENSG00000196998,ENSG00000112335,ENSG00000174705,ENSG00000127946,ENSG00000157954,ENSG00000100558,ENSG00000070540
GO:0016740	transferase activity	molecular_function	0.023978	ENSG00000138376,ENSG00000150867,ENSG00000065154,ENSG00000153827,ENSG00000256269,ENSG00000130725,ENSG00000099785,ENSG00000111816,ENSG00000110330,ENSG00000099875,ENSG00000102230,ENSG00000165304,ENSG00000111666,ENSG00000138738,ENSG00000129355,ENSG00000115085,ENSG00000228049,ENSG00000286094,ENSG00000107779,ENSG00000205111,ENSG00000156515,ENSG00000118816,ENSG00000178685,ENSG00000138496,ENSG00000109956…
GO:0032553	ribonucleotide binding	molecular_function	0.024962	ENSG00000198814,ENSG00000159433,ENSG00000143774,ENSG00000135821,ENSG00000107242,ENSG00000076984,ENSG00000171435,ENSG00000106633,ENSG00000090376,ENSG00000198356,ENSG00000116106,ENSG00000074590,ENSG00000236320,ENSG00000185236,ENSG00000094841,ENSG00000145555,ENSG00000051341,ENSG00000137193,ENSG00000141736,ENSG00000085563,ENSG00000100504,ENSG00000117020,ENSG00000100226,ENSG00000197208,ENSG00000129472…
GO:0008198	ferrous iron binding	molecular_function	0.026234	ENSG00000102575,ENSG00000066926,ENSG00000167996,ENSG00000136003,ENSG00000087086,ENSG00000145335
GO:0005381	iron ion transmembrane transporter activity	molecular_function	0.027422	ENSG00000106327,ENSG00000138449,ENSG00000090674,ENSG00000147454,ENSG00000072274
GO:0008519	ammonium transmembrane transporter activity	molecular_function	0.028325	ENSG00000112077,ENSG00000240583,ENSG00000188672,ENSG00000187010
GO:0004842	ubiquitin-protein ligase activity	molecular_function	0.03588	ENSG00000165406,ENSG00000164068,ENSG00000138646,ENSG00000130725,ENSG00000099785,ENSG00000153827,ENSG00000141965,ENSG00000138376,ENSG00000159461,ENSG00000118564,ENSG00000133606,ENSG00000123091,ENSG00000179526,ENSG00000013561,ENSG00000110330,ENSG00000049759,ENSG00000180537,ENSG00000099804,ENSG00000100225,ENSG00000153561,ENSG00000186591,ENSG00000022840,ENSG00000103549,ENSG00000175931,ENSG00000126107…
GO:0016879	ligase activity, forming carbon-nitrogen bonds	molecular_function	0.037288	ENSG00000133606,ENSG00000110330,ENSG00000013561,ENSG00000130725,ENSG00000099785,ENSG00000165406,ENSG00000153827,ENSG00000138376,ENSG00000141965,ENSG00000159461,ENSG00000175931,ENSG00000022840,ENSG00000049759,ENSG00000186591,ENSG00000135821,ENSG00000179526,ENSG00000123091,ENSG00000070669,ENSG00000138646,ENSG00000164068,ENSG00000118564,ENSG00000103549,ENSG00000181788,ENSG00000112146,ENSG00000126107…
GO:0016301	kinase activity	molecular_function	0.043033	ENSG00000104213,ENSG00000118046,ENSG00000141867,ENSG00000105723,ENSG00000102010,ENSG00000163349,ENSG00000082146,ENSG00000060237,ENSG00000148053,ENSG00000143776,ENSG00000117020,ENSG00000126934,ENSG00000086232,ENSG00000095777,ENSG00000094841,ENSG00000074590,ENSG00000271503,ENSG00000152495,ENSG00000176601,ENSG00000034152,ENSG00000137193,ENSG00000141736,ENSG00000075413,ENSG00000130830,ENSG00000143774…
GO:0019787	small conjugating protein ligase activity	molecular_function	0.047101	ENSG00000179526,ENSG00000133606,ENSG00000123091,ENSG00000110330,ENSG00000013561,ENSG00000138646,ENSG00000130725,ENSG00000099785,ENSG00000165406,ENSG00000164068,ENSG00000153827,ENSG00000138376,ENSG00000141965,ENSG00000118564,ENSG00000159461,ENSG00000175931,ENSG00000103549,ENSG00000022840,ENSG00000112146,ENSG00000181788,ENSG00000126107,ENSG00000168159,ENSG00000184182,ENSG00000180537,ENSG00000049759…
GO:0016773	phosphotransferase activity, alcohol group as acceptor	molecular_function	0.049143	ENSG00000115085,ENSG00000198814,ENSG00000160883,ENSG00000076984,ENSG00000107242,ENSG00000205111,ENSG00000171435,ENSG00000107779,ENSG00000156515,ENSG00000090376,ENSG00000188322,ENSG00000106633,ENSG00000116106,ENSG00000127334,ENSG00000074590,ENSG00000150867,ENSG00000258989,ENSG00000101782,ENSG00000095777,ENSG00000154310,ENSG00000141736,ENSG00000075413,ENSG00000116199,ENSG00000165304,ENSG00000137193…
