# Supplementary material for: Integrated Analysis of mRNA and lncRNA Expression Profiles Reveals Regulatory Networks Associated with Decompensated Cirrhosis
Source: J Immunol Res. 2022 Nov 16;2022:1805216. doi: 10.1155/2022/1805216 (PMC9691389; doi:10.1155/2022/1805216)
Supplement: Supplementary 5 — Table S5: the result of KEGG pathway analysis of differentially expressed mRNAs. [file 1805216.f5.txt]

#Kegg_pathway	ko_id	P-value
Malaria	ko05144	0.000125574
Nitrogen metabolism	ko00910	0.002948802
Adipocytokine signaling pathway	ko04920	0.003935557
Butirosin and neomycin biosynthesis	ko00524	0.004091418
FoxO signaling pathway	ko04068	0.004822348
Osteoclast differentiation	ko04380	0.006685287
Central carbon metabolism in cancer	ko05230	0.008499336
AMPK signaling pathway	ko04152	0.008617484
Complement and coagulation cascades	ko04610	0.011449385
Synaptic vesicle cycle	ko04721	0.014708244
Non-small cell lung cancer	ko05223	0.017036987
Staphylococcus aureus infection	ko05150	0.02089899
Collecting duct acid secretion	ko04966	0.023108373
T cell receptor signaling pathway	ko04660	0.02466087
Melanoma	ko05218	0.030040948
Riboflavin metabolism	ko00740	0.034077396
Arginine and proline metabolism	ko00330	0.039249431
Fatty acid biosynthesis	ko00061	0.04231758
Carbohydrate digestion and absorption	ko04973	0.052110562
HIF-1 signaling pathway	ko04066	0.052774885
Legionellosis	ko05134	0.055889111
Pyrimidine metabolism	ko00240	0.05589669
Vasopressin-regulated water reabsorption	ko04962	0.062437429
Endocrine and other factor-regulated calcium reabsorption	ko04961	0.062437429
Transcriptional misregulation in cancer	ko05202	0.063280075
Systemic lupus erythematosus	ko05322	0.069602428
Bile secretion	ko04976	0.070678101
Amino sugar and nucleotide sugar metabolism	ko00520	0.073888578
Hematopoietic cell lineage	ko04640	0.074100643
Primary immunodeficiency	ko05340	0.075676356
Bladder cancer	ko05219	0.075676356
Amyotrophic lateral sclerosis (ALS)	ko05014	0.086457902
Type II diabetes mellitus	ko04930	0.093156492
Endometrial cancer	ko05213	0.093156492
Choline metabolism in cancer	ko05231	0.093919941
Phagosome	ko04145	0.098308537
Pancreatic cancer	ko05212	0.098994319
Amphetamine addiction	ko05031	0.098994319
Nicotinate and nicotinamide metabolism	ko00760	0.101202324
Dopaminergic synapse	ko04728	0.101812894
Glycerophospholipid metabolism	ko00564	0.114562291
Porphyrin and chlorophyll metabolism	ko00860	0.115473432
Influenza A	ko05164	0.11981518
Galactose metabolism	ko00052	0.121984505
Other types of O-glycan biosynthesis	ko00514	0.121984505
Proximal tubule bicarbonate reclamation	ko04964	0.122995029
Ubiquitin mediated proteolysis	ko04120	0.125170718
Starch and sucrose metabolism	ko00500	0.138881032
ABC transporters	ko02010	0.143278831
Fructose and mannose metabolism	ko00051	0.144418495
B cell receptor signaling pathway	ko04662	0.148195716
Estrogen signaling pathway	ko04915	0.151517263
Thyroid hormone synthesis	ko04918	0.156030293
Natural killer cell mediated cytotoxicity	ko04650	0.161944074
Pathogenic Escherichia coli infection	ko05130	0.167600379
Base excision repair	ko03410	0.168323098
Insulin signaling pathway	ko04910	0.180025019
Ras signaling pathway	ko04014	0.1844552
Prostate cancer	ko05215	0.192233054
Neurotrophin signaling pathway	ko04722	0.193868192
Endocytosis	ko04144	0.197178159
Fc gamma R-mediated phagocytosis	ko04666	0.200261084
Measles	ko05162	0.206592459
Glycosphingolipid biosynthesis - globo series	ko00603	0.213532855
Glycine, serine and threonine metabolism	ko00260	0.219764572
Renal cell carcinoma	ko05211	0.222795014
cGMP-PKG signaling pathway	ko04022	0.227377872
Glycosaminoglycan biosynthesis - keratan sulfate	ko00533	0.236928421
Glycosphingolipid biosynthesis - ganglio series	ko00604	0.236928421
Alcoholism	ko05034	0.237623686
Mineral absorption	ko04978	0.246900579
Pentose phosphate pathway	ko00030	0.248987693
Thyroid cancer	ko05216	0.248987693
Rap1 signaling pathway	ko04015	0.250627565
HTLV-I infection	ko05166	0.251580979
PPAR signaling pathway	ko03320	0.253894549
Cell adhesion molecules (CAMs)	ko04514	0.255872479
Proteoglycans in cancer	ko05205	0.268229001
Apoptosis	ko04210	0.272464628
Inflammatory mediator regulation of TRP channels	ko04750	0.277860987
GABAergic synapse	ko04727	0.282291646
Insulin secretion	ko04911	0.292204438
Mucin type O-Glycan biosynthesis	ko00512	0.300500429
Phenylalanine metabolism	ko00360	0.307449668
Adrenergic signaling in cardiomyocytes	ko04261	0.308740977
Rheumatoid arthritis	ko05323	0.312255498
Hepatitis C	ko05160	0.316562843
Ether lipid metabolism	ko00565	0.317287883
MAPK signaling pathway	ko04010	0.320658058
Fatty acid metabolism	ko01212	0.331615102
Toll-like receptor signaling pathway	ko04620	0.333517873
Vascular smooth muscle contraction	ko04270	0.333612882
VEGF signaling pathway	ko04370	0.338228114
Biosynthesis of amino acids	ko01230	0.341438898
Prion diseases	ko05020	0.369753419
African trypanosomiasis	ko05143	0.369753419
TNF signaling pathway	ko04668	0.37158475
Cocaine addiction	ko05030	0.374707739
Long-term potentiation	ko04720	0.375822946
Inflammatory bowel disease (IBD)	ko05321	0.375822946
Alanine, aspartate and glutamate metabolism	ko00250	0.386934021
Phosphatidylinositol signaling system	ko04070	0.397752199
Cholinergic synapse	ko04725	0.400361909
Glutathione metabolism	ko00480	0.417562732
Hepatitis B	ko05161	0.417631241
Histidine metabolism	ko00340	0.421176694
Fc epsilon RI signaling pathway	ko04664	0.42585516
Acute myeloid leukemia	ko05221	0.445769867
Chronic myeloid leukemia	ko05220	0.450614592
Small cell lung cancer	ko05222	0.453841625
Protein digestion and absorption	ko04974	0.453841625
Graft-versus-host disease	ko05332	0.454270171
Aldosterone-regulated sodium reabsorption	ko04960	0.454270171
Glycerolipid metabolism	ko00561	0.459718595
Gastric acid secretion	ko04971	0.462892036
Prolactin signaling pathway	ko04917	0.462892036
Glycosphingolipid biosynthesis - lacto and neolacto series	ko00601	0.464023699
Vibrio cholerae infection	ko05110	0.464023699
Glycosylphosphatidylinositol(GPI)-anchor biosynthesis	ko00563	0.464023699
Pertussis	ko05133	0.475088047
Gap junction	ko04540	0.475974985
Protein processing in endoplasmic reticulum	ko04141	0.476955343
Herpes simplex infection	ko05168	0.484529593
Maturity onset diabetes of the young	ko04950	0.484737418
Glyoxylate and dicarboxylate metabolism	ko00630	0.484737418
Progesterone-mediated oocyte maturation	ko04914	0.497844462
Huntington's disease	ko05016	0.499772648
Oxytocin signaling pathway	ko04921	0.502089171
Type I diabetes mellitus	ko04940	0.502693622
Fatty acid degradation	ko00071	0.502693622
MicroRNAs in cancer	ko05206	0.503428309
Lysosome	ko04142	0.504931679
Cell cycle	ko04110	0.504931679
Amoebiasis	ko05146	0.506650541
Long-term depression	ko04730	0.514175173
Signaling pathways regulating pluripotency of stem cells	ko04550	0.520875468
Dorso-ventral axis formation	ko04320	0.524636653
Pancreatic secretion	ko04972	0.530036793
Intestinal immune network for IgA production	ko04672	0.533723924
Proteasome	ko03050	0.533723924
Inositol phosphate metabolism	ko00562	0.540443987
mTOR signaling pathway	ko04150	0.540443987
Epithelial cell signaling in Helicobacter pylori infection	ko05120	0.543791972
Glioma	ko05214	0.553305226
RNA polymerase	ko03020	0.56240392
Drug metabolism - other enzymes	ko00983	0.563633818
Nucleotide excision repair	ko03420	0.563633818
Thyroid hormone signaling pathway	ko04919	0.565036698
Arachidonic acid metabolism	ko00590	0.565973789
cAMP signaling pathway	ko04024	0.566759689
Tuberculosis	ko05152	0.578195771
Regulation of actin cytoskeleton	ko04810	0.584073487
PI3K-Akt signaling pathway	ko04151	0.588394287
Melanogenesis	ko04916	0.591655061
N-Glycan biosynthesis	ko00510	0.592348754
Peroxisome	ko04146	0.601544185
Glycolysis / Gluconeogenesis	ko00010	0.602757229
Taste transduction	ko04742	0.606240734
Pathways in cancer	ko05200	0.606468906
Purine metabolism	ko00230	0.628550452
Tyrosine metabolism	ko00350	0.631333459
Salmonella infection	ko05132	0.632925488
NF-kappa B signaling pathway	ko04064	0.643045233
Salivary secretion	ko04970	0.643045233
Jak-STAT signaling pathway	ko04630	0.643581675
Carbon metabolism	ko01200	0.648791171
ErbB signaling pathway	ko04012	0.65298989
Leishmaniasis	ko05140	0.659694005
Adherens junction	ko04520	0.6703958
Allograft rejection	ko05330	0.677266895
Pentose and glucuronate interconversions	ko00040	0.677266895
Antigen processing and presentation	ko04612	0.680864514
Morphine addiction	ko05032	0.681752124
NOD-like receptor signaling pathway	ko04621	0.682836765
GnRH signaling pathway	ko04912	0.690976909
DNA replication	ko03030	0.691507896
Axon guidance	ko04360	0.694983184
Bacterial invasion of epithelial cells	ko05100	0.701099343
Pantothenate and CoA biosynthesis	ko00770	0.703528721
Platelet activation	ko04611	0.710256852
Serotonergic synapse	ko04726	0.716957648
Fat digestion and absorption	ko04975	0.718435931
Tryptophan metabolism	ko00380	0.718435931
Pyruvate metabolism	ko00620	0.718435931
Glycosaminoglycan degradation	ko00531	0.721933146
Steroid biosynthesis	ko00100	0.721933146
One carbon pool by folate	ko00670	0.721933146
Glutamatergic synapse	ko04724	0.724801263
Oocyte meiosis	ko04114	0.724801263
Regulation of autophagy	ko04140	0.73114334
Vitamin digestion and absorption	ko04977	0.755392661
Toxoplasmosis	ko05145	0.761733481
TGF-beta signaling pathway	ko04350	0.764574041
Protein export	ko03060	0.770584296
Chagas disease (American trypanosomiasis)	ko05142	0.78737175
alpha-Linolenic acid metabolism	ko00592	0.798201694
p53 signaling pathway	ko04115	0.801669434
Butanoate metabolism	ko00650	0.822501527
mRNA surveillance pathway	ko03015	0.830158665
Propanoate metabolism	ko00640	0.83353356
Ascorbate and aldarate metabolism	ko00053	0.83353356
Autoimmune thyroid disease	ko05320	0.841336985
Circadian rhythm	ko04710	0.843881474
Phototransduction	ko04744	0.843881474
Linoleic acid metabolism	ko00591	0.843881474
Non-alcoholic fatty liver disease (NAFLD)	ko04932	0.844359253
Epstein-Barr virus infection	ko05169	0.853587257
Circadian entrainment	ko04713	0.859540728
beta-Alanine metabolism	ko00410	0.862691642
Basal cell carcinoma	ko05217	0.863317625
Sphingolipid signaling pathway	ko04071	0.873038366
Viral myocarditis	ko05416	0.876385303
SNARE interactions in vesicular transport	ko04130	0.87924025
Retrograde endocannabinoid signaling	ko04723	0.884481915
Calcium signaling pathway	ko04020	0.887874449
Alzheimer's disease	ko05010	0.896805278
Focal adhesion	ko04510	0.899448247
Colorectal cancer	ko05210	0.908986164
Viral carcinogenesis	ko05203	0.909911232
Retinol metabolism	ko00830	0.913568539
RNA transport	ko03013	0.915460878
Nicotine addiction	ko05033	0.917871485
Oxidative phosphorylation	ko00190	0.918684786
Drug metabolism - cytochrome P450	ko00982	0.933407821
Wnt signaling pathway	ko04310	0.938036778
Tight junction	ko04530	0.940436101
Aminoacyl-tRNA biosynthesis	ko00970	0.947644332
Parkinson's disease	ko05012	0.949220431
Valine, leucine and isoleucine degradation	ko00280	0.953968108
Cardiac muscle contraction	ko04260	0.956461082
Notch signaling pathway	ko04330	0.956838169
Chemokine signaling pathway	ko04062	0.959721069
Lysine degradation	ko00310	0.964420744
Ovarian steroidogenesis	ko04913	0.964420744
Hedgehog signaling pathway	ko04340	0.964420744
Hippo signaling pathway	ko04390	0.964849856
Chemical carcinogenesis	ko05204	0.964905876
Ribosome biogenesis in eukaryotes	ko03008	0.964905876
Fanconi anemia pathway	ko03460	0.968721943
Steroid hormone biosynthesis	ko00140	0.974220681
ECM-receptor interaction	ko04512	0.976043845
Cytokine-cytokine receptor interaction	ko04060	0.983539741
Cytosolic DNA-sensing pathway	ko04623	0.984612646
RIG-I-like receptor signaling pathway	ko04622	0.988858216
Arrhythmogenic right ventricular cardiomyopathy (ARVC)	ko05412	0.989555209
Neuroactive ligand-receptor interaction	ko04080	0.990260086
Metabolism of xenobiotics by cytochrome P450	ko00980	0.991395839
Ribosome	ko03010	0.992452794
Leukocyte transendothelial migration	ko04670	0.995031505
Dilated cardiomyopathy	ko05414	0.996522285
Spliceosome	ko03040	0.998029072
Olfactory transduction	ko04740	0.999999999
