# Supplementary material for: Integrated Analysis of mRNA and lncRNA Expression Profiles Reveals Regulatory Networks Associated with Decompensated Cirrhosis
Source: J Immunol Res. 2022 Nov 16;2022:1805216. doi: 10.1155/2022/1805216 (PMC9691389; doi:10.1155/2022/1805216)
Supplement: Supplementary 6 — Table S6: the list of cis-acting target genes according DE-lncRNAs. [file 1805216.f6.txt]

Target_mRNA_geneID	Target_mRNA_genename	Diff_lncRNA_ID
ENSG00000186150	UBL4B	ENST00000475081
ENSG00000241468	ATP5MF	ENST00000488485,ENST00000468705
ENSG00000035687	ADSS	ENST00000473875
ENSG00000232593	KANTR	TCONS_00388317
ENSG00000072134	EPN2	ENST00000487415
ENSG00000163348	PYGO2	ENST00000472434
ENSG00000164663	USP49	ENST00000482361
ENSG00000241484	ARHGAP8	ENST00000492475
ENSG00000143443	C1orf56	ENST00000475722,ENST00000462440
ENSG00000055163	CYFIP2	ENST00000519375
ENSG00000143373	ZNF687	ENST00000470345
ENSG00000106692	FKTN	TCONS_00374011
ENSG00000086289	EPDR1	TCONS_00345117
ENSG00000248405	PRR5-ARHGAP8	ENST00000492475
ENSG00000184923	NUTM2A	ENST00000447424
ENSG00000148688	RPP30	ENST00000489806
ENSG00000177707	NECTIN3	ENST00000488016
ENSG00000105607	GCDH	ENST00000589765
ENSG00000112578	BYSL	ENST00000482361
ENSG00000116406	EDEM3	ENST00000367514
ENSG00000144559	TAMM41	ENST00000498127
ENSG00000184343	SRPK3	ENST00000468491
ENSG00000130589	HELZ2	ENST00000463361
ENSG00000117868	ESYT2	ENST00000491792
ENSG00000141526	SLC16A3	ENST00000584472,ENST00000578194
ENSG00000019144	PHLDB1	ENST00000528578
ENSG00000163913	IFT122	ENST00000507287,ENST00000515866
ENSG00000158623	COPG2	ENST00000498527
ENSG00000155592	ZKSCAN2	ENST00000565590
ENSG00000158711	ELK4	ENST00000507240
ENSG00000213937	CLDN9	ENST00000572691
ENSG00000206140	TMEM191C	ENST00000491562
ENSG00000100418	DESI1	ENST00000472110
ENSG00000219200	RNASEK	ENST00000575889
ENSG00000176040	TMPRSS7	ENST00000491694
ENSG00000149761	NUDT22	ENST00000543422
ENSG00000087338	GMCL1	ENST00000629836,ENST00000629339
ENSG00000196705	ZNF431	ENST00000593426
ENSG00000095059	DHPS	ENST00000589765
ENSG00000198851	CD3E	ENST00000526561,ENST00000529713
ENSG00000181817	LSM10	ENST00000487540
ENSG00000106524	ANKMY2	ENST00000421746
ENSG00000187969	ZCCHC13	ENST00000664343,ENST00000652970,ENST00000662240,ENST00000656041
ENSG00000198842	DUSP27	ENST00000367865
ENSG00000153339	TRAPPC8	ENST00000583184
ENSG00000170667	RASA4B	ENST00000639209
ENSG00000169239	CA5B	ENST00000478923
ENSG00000283782	AC116366.3	ENST00000639899,ENST00000638504
ENSG00000129071	MBD4	ENST00000507287,ENST00000515866
ENSG00000138381	ASNSD1	ENST00000520651
ENSG00000155749	FLACC1	ENST00000448967
ENSG00000286165	AC012488.2	ENST00000520651
ENSG00000206077	ZDHHC11B	ENST00000522356
ENSG00000161960	EIF4A1	ENST00000572836
ENSG00000176155	CCDC57	ENST00000584472,ENST00000578194
ENSG00000145423	SFRP2	TCONS_00283120
ENSG00000186951	PPARA	ENST00000381051
ENSG00000156219	ART3	ENST00000511606
ENSG00000068438	FTSJ1	ENST00000276096
ENSG00000198898	CAPZA2	ENST00000487459
ENSG00000137462	TLR2	TCONS_00283120
ENSG00000174456	C12orf76	TCONS_00091763
ENSG00000119471	HSDL2	ENST00000488101
ENSG00000114861	FOXP1	ENST00000470112
ENSG00000169564	PCBP1	ENST00000437019,ENST00000629178,ENST00000629836,ENST00000628102,ENST00000629339
ENSG00000102760	RGCC	ENST00000476980
ENSG00000148248	SURF4	ENST00000468019
ENSG00000143641	GALNT2	ENST00000494106
ENSG00000143149	ALDH9A1	ENST00000495447
ENSG00000106483	SFRP4	TCONS_00345117
ENSG00000103126	AXIN1	ENST00000481769
ENSG00000112877	CEP72	ENST00000522356
ENSG00000125347	IRF1	ENST00000639899,ENST00000638504
ENSG00000185860	CCDC190	ENST00000485405
ENSG00000283980	GNG14	ENST00000589765
ENSG00000215595	C20orf202	ENST00000484891
ENSG00000072694	FCGR2B	ENST00000537821
ENSG00000113525	IL5	ENST00000639899,ENST00000638504
ENSG00000132004	FBXW9	ENST00000589765
ENSG00000168032	ENTPD3	ENST00000425156
ENSG00000129295	LRRC6	ENST00000315808
ENSG00000184640	9-Sep	ENST00000587237
ENSG00000148680	HTR7	ENST00000489806
ENSG00000129355	CDKN2D	ENST00000612875
ENSG00000149970	CNKSR2	ENST00000642460,ENST00000644075
ENSG00000143450	OAZ3	ENST00000434182
ENSG00000138642	HERC6	ENST00000652965
ENSG00000275385	CCL18	ENST00000617914
ENSG00000181513	ACBD4	ENST00000590114
ENSG00000157429	ZNF19	ENST00000539742
ENSG00000186047	DLEU7	ENST00000651397
ENSG00000138768	USO1	ENST00000511606
ENSG00000143761	ARF1	ENST00000498092
ENSG00000179218	CALR	ENST00000589765
ENSG00000156802	ATAD2	ENST00000517516
ENSG00000035115	SH3YL1	TCONS_00210982
ENSG00000131558	EXOC4	ENST00000479839
ENSG00000141499	WRAP53	ENST00000572836
ENSG00000136021	SCYL2	ENST00000548404
ENSG00000104889	RNASEH2A	ENST00000589765
ENSG00000108839	ALOX12	ENST00000575889
ENSG00000164199	ADGRV1	ENST00000650004
ENSG00000273047	AL121845.2	ENST00000463361
ENSG00000268350	FAM156A	TCONS_00388317
ENSG00000010818	HIVEP2	ENST00000657536
ENSG00000129559	NEDD8	ENST00000560998
ENSG00000184205	TSPYL2	TCONS_00388317
ENSG00000171466	ZNF562	ENST00000616951
ENSG00000058804	NDC1	ENST00000465897
ENSG00000148290	SURF1	ENST00000468019
ENSG00000184371	CSF1	ENST00000475081
ENSG00000058799	YIPF1	ENST00000465897
ENSG00000197208	SLC22A4	ENST00000639899,ENST00000638504
ENSG00000146904	EPHA1	ENST00000488068
ENSG00000149743	TRPT1	ENST00000543422
ENSG00000100949	RABGGTA	ENST00000560998
ENSG00000123154	WDR83	ENST00000589765
ENSG00000072609	CHFR	ENST00000331711
ENSG00000167770	OTUB1	ENST00000543422
ENSG00000243509	TNFRSF6B	ENST00000463361
ENSG00000134910	STT3A	ENST00000532981
ENSG00000119314	PTBP3	ENST00000488101
ENSG00000138606	SHF	ENST00000560034
ENSG00000170613	FAM71B	ENST00000519375
ENSG00000136448	NMT1	ENST00000590114
ENSG00000008256	CYTH3	ENST00000482460
ENSG00000141434	MEP1B	ENST00000583184
ENSG00000283201	AC092329.3	ENST00000593341
ENSG00000166974	MAPRE2	ENST00000590793
ENSG00000198612	COPS8	ENST00000657607
ENSG00000132207	SLX1A	ENST00000411546
ENSG00000100038	TOP3B	ENST00000337471
ENSG00000115556	PLCD4	ENST00000489687
ENSG00000116667	C1orf21	ENST00000367514
ENSG00000116544	DLGAP3	ENST00000460607
ENSG00000184208	C22orf46	ENST00000472110
ENSG00000240891	PLCXD2	ENST00000491694
ENSG00000077800	FKBP6	ENST00000618962
ENSG00000180398	MCFD2	ENST00000650611
ENSG00000135736	CCDC102A	ENST00000569992
ENSG00000177873	ZNF619	ENST00000425156
ENSG00000150991	UBC	ENST00000541661
ENSG00000164011	ZNF691	ENST00000497437
ENSG00000100034	PPM1F	ENST00000337471
ENSG00000119535	CSF3R	ENST00000487540
ENSG00000070366	SMG6	ENST00000571815
ENSG00000144218	AFF3	TCONS_00218001
ENSG00000070961	ATP2B1	ENST00000552563
ENSG00000163431	LMOD1	ENST00000490213
ENSG00000102781	KATNAL1	ENST00000657545
ENSG00000141030	COPS3	ENST00000486810
ENSG00000139908	TSSK4	ENST00000560998
ENSG00000082146	STRADB	ENST00000448967
ENSG00000180329	CCDC43	ENST00000528353
ENSG00000119392	GLE1	ENST00000463535,ENST00000625282
ENSG00000100592	DAAM1	ENST00000554459
ENSG00000167114	SLC27A4	ENST00000463535
ENSG00000178947	SMIM10L2A	ENST00000481908
ENSG00000125991	ERGIC3	ENST00000453914
ENSG00000116885	OSCP1	ENST00000487540
ENSG00000103145	HCFC1R1	ENST00000572691
ENSG00000145819	ARHGAP26	TCONS_00300148
ENSG00000075618	FSCN1	ENST00000473257
ENSG00000134294	SLC38A2	ENST00000549633
ENSG00000055147	FAM114A2	TCONS_00300791,ENST00000520327,ENST00000518497
ENSG00000134321	RSAD2	ENST00000366140
ENSG00000017483	SLC38A5	ENST00000276096
ENSG00000221826	PSG3	ENST00000661814
ENSG00000095139	ARCN1	ENST00000528578
ENSG00000186767	SPIN4	ENST00000670248,ENST00000610234,ENST00000609143,ENST00000669201,ENST00000671338
ENSG00000274808	TBC1D3B	ENST00000617914
ENSG00000164007	CLDN19	ENST00000497437
ENSG00000095066	HOOK2	ENST00000589765
ENSG00000144560	VGLL4	ENST00000498127
ENSG00000143393	PI4KB	ENST00000470345
ENSG00000111554	MDM1	ENST00000539404,ENST00000441255
ENSG00000003400	CASP10	ENST00000448967
ENSG00000100417	PMM1	ENST00000472110
ENSG00000196652	ZKSCAN5	ENST00000488485,ENST00000468705
ENSG00000161544	CYGB	ENST00000661348
ENSG00000254692	AL136295.1	ENST00000560998
ENSG00000172497	ACOT12	ENST00000663674,ENST00000500148
ENSG00000059728	MXD1	ENST00000629178,ENST00000629836,ENST00000629339
ENSG00000144488	ESPNL	ENST00000473274
ENSG00000075651	PLD1	ENST00000467432
ENSG00000106484	MEST	ENST00000498527
ENSG00000254505	CHMP4A	ENST00000560998
ENSG00000144824	PHLDB2	ENST00000491694
ENSG00000136261	BZW2	ENST00000421746
ENSG00000180818	HOXC10	ENST00000507650
ENSG00000197694	SPTAN1	ENST00000625282
ENSG00000156486	KCNS2	TCONS_00365821
ENSG00000148516	ZEB1	ENST00000493835
ENSG00000198393	ZNF26	ENST00000331711
ENSG00000169398	PTK2	ENST00000517293
ENSG00000129226	CD68	ENST00000572836
ENSG00000140854	KATNB1	ENST00000569992
ENSG00000132932	ATP8A2	ENST00000480187
ENSG00000120563	LYZL1	ENST00000430295
ENSG00000118733	OLFM3	ENST00000648951
ENSG00000111647	UHRF1BP1L	ENST00000548404
ENSG00000183307	TMEM121B	ENST00000650635
ENSG00000163482	STK36	ENST00000489687
ENSG00000168439	STIP1	ENST00000543422
ENSG00000255561	FDXACB1	ENST00000528399
ENSG00000156150	ALX3	ENST00000475081
ENSG00000117500	TMED5	ENST00000494963
ENSG00000242019	KIR3DL3	TCONS_00184460,TCONS_00184435
ENSG00000085365	SCAMP1	ENST00000512759
ENSG00000178752	ERFE	ENST00000473274
ENSG00000115008	IL1A	ENST00000474331
ENSG00000158636	EMSY	ENST00000427574
ENSG00000133433	GSTT2B	ENST00000461809
ENSG00000109956	B3GAT1	TCONS_00072481
ENSG00000099974	DDTL	ENST00000461809
ENSG00000123106	CCDC91	ENST00000544649
ENSG00000138755	CXCL9	ENST00000511606
ENSG00000150990	DHX37	ENST00000541661
ENSG00000163141	BNIPL	ENST00000475722,ENST00000462440
ENSG00000151692	RNF144A	ENST00000366140
ENSG00000185651	UBE2L3	ENST00000491562
ENSG00000177868	SVBP	ENST00000497437
ENSG00000179598	PLD6	ENST00000486810
ENSG00000070190	DAPP1	ENST00000507994
ENSG00000175110	MRPS22	ENST00000662234
ENSG00000123908	AGO2	ENST00000517293
ENSG00000198356	ASNA1	ENST00000589765
ENSG00000129673	AANAT	ENST00000661348
ENSG00000162763	LRRC52	ENST00000495447
ENSG00000109846	CRYAB	ENST00000528399
ENSG00000131732	ZCCHC9	ENST00000663674,ENST00000500148
ENSG00000106927	AMBP	ENST00000470105
ENSG00000167634	NLRP7	TCONS_00184460,TCONS_00184435
ENSG00000186001	LRCH3	ENST00000473676
ENSG00000127074	RGS13	ENST00000644134
ENSG00000101298	SNPH	ENST00000484891
ENSG00000143093	STRIP1	ENST00000475081
ENSG00000013588	GPRC5A	ENST00000545914
ENSG00000197921	HES5	ENST00000343889
ENSG00000179284	DAND5	ENST00000589765
ENSG00000138829	FBN2	ENST00000502849
ENSG00000259305	ZHX1-C8orf76	ENST00000521468,ENST00000517516
ENSG00000141429	GALNT1	ENST00000586725
ENSG00000173546	CSPG4	ENST00000566032
ENSG00000184434	LRRC19	ENST00000482986
ENSG00000163817	SLC6A20	TCONS_00266004
ENSG00000087258	GNAO1	ENST00000639966
ENSG00000164574	GALNT10	TCONS_00300791,ENST00000520327,ENST00000518497
ENSG00000159363	ATP13A2	ENST00000485515
ENSG00000185899	TAS2R60	ENST00000488068
ENSG00000136811	ODF2	ENST00000463535,ENST00000625282
ENSG00000141510	TP53	ENST00000572836
ENSG00000162522	KIAA1522	ENST00000481895
ENSG00000105612	DNASE2	ENST00000589765
ENSG00000072858	SIDT1	ENST00000496105
ENSG00000127318	IL22	ENST00000539404
ENSG00000119335	SET	ENST00000625282
ENSG00000198663	C6orf89	TCONS_00316256
ENSG00000161939	RNASEK-C17orf49	ENST00000575889
ENSG00000103415	HMOX2	ENST00000572559
ENSG00000214562	NUTM2D	ENST00000447424
ENSG00000086288	NME8	TCONS_00345117
ENSG00000184293	CLECL1	ENST00000641304
ENSG00000173585	CCR9	TCONS_00266004
ENSG00000213694	S1PR3	ENST00000429700
ENSG00000188649	CC2D2B	ENST00000669283
ENSG00000101294	HM13	ENST00000472128
ENSG00000126500	FLRT1	ENST00000543422
ENSG00000143390	RFX5	ENST00000470345
ENSG00000182463	TSHZ2	ENST00000606932
ENSG00000177082	WDR73	ENST00000558251
ENSG00000146918	NCAPG2	ENST00000491792
ENSG00000284981	AC093668.2	ENST00000639209
ENSG00000250361	GYPB	ENST00000508841,TCONS_00290842
ENSG00000211452	DIO1	ENST00000465897
ENSG00000173207	CKS1B	ENST00000472434
ENSG00000143379	SETDB1	ENST00000475722,ENST00000462440
ENSG00000196511	TPK1	ENST00000548831
ENSG00000138134	STAMBPL1	ENST00000640681
ENSG00000127616	SMARCA4	ENST00000643929
ENSG00000048392	RRM2B	ENST00000517639
ENSG00000180071	ANKRD18A	ENST00000567428
ENSG00000131398	KCNC3	ENST00000600978
ENSG00000129245	FXR2	ENST00000572836
ENSG00000169814	BTD	ENST00000497037
ENSG00000066336	SPI1	ENST00000526603
ENSG00000211460	TSN	ENST00000495112
ENSG00000124469	CEACAM8	ENST00000661814
ENSG00000143793	C1orf35	ENST00000498092
ENSG00000128708	HAT1	ENST00000493035
ENSG00000196092	PAX5	ENST00000461038
ENSG00000114115	RBP1	ENST00000662234
ENSG00000228049	POLR2J2	ENST00000639209
ENSG00000105357	MYH14	ENST00000600978
ENSG00000168427	KLHL30	ENST00000473274
ENSG00000157870	PRXL2B	ENST00000343889
ENSG00000120992	LYPLA1	ENST00000521836
ENSG00000221909	FAM200A	ENST00000488485,ENST00000468705
ENSG00000249141	AL159163.1	ENST00000496851
ENSG00000273154	AL121845.3	ENST00000463361
ENSG00000173110	HSPA6	ENST00000537821
ENSG00000213903	LTB4R	ENST00000560998
ENSG00000136305	CIDEB	ENST00000560998
ENSG00000114784	EIF1B	ENST00000425156
ENSG00000147889	CDKN2A	ENST00000580576
ENSG00000144580	CNOT9	ENST00000489687
ENSG00000105610	KLF1	ENST00000589765
ENSG00000188064	WNT7B	ENST00000381051
ENSG00000129244	ATP1B2	ENST00000572836
ENSG00000176371	ZSCAN2	ENST00000558251
ENSG00000131089	ARHGEF9	ENST00000610234,ENST00000609143,ENST00000669201,ENST00000671338
ENSG00000213928	IRF9	ENST00000560998
ENSG00000213923	CSNK1E	ENST00000381645
ENSG00000011198	ABHD5	ENST00000486959
ENSG00000162631	NTNG1	ENST00000649727
ENSG00000139437	TCHP	TCONS_00091763
ENSG00000105429	MEGF8	ENST00000661814
ENSG00000106246	PTCD1	ENST00000488485,ENST00000468705
ENSG00000133135	RNF128	ENST00000497124
ENSG00000136153	LMO7	ENST00000563635
ENSG00000115947	ORC4	ENST00000496158,ENST00000488372
ENSG00000147421	HMBOX1	TCONS_00354727
ENSG00000002822	MAD1L1	ENST00000481633
ENSG00000179958	DCTPP1	ENST00000411546
ENSG00000167858	TEKT1	ENST00000575889
ENSG00000148082	SHC3	ENST00000429700
ENSG00000155868	MED7	ENST00000519375
ENSG00000070526	ST6GALNAC1	ENST00000661348
ENSG00000169249	ZRSR2	ENST00000478923
ENSG00000104356	POP1	ENST00000522188
ENSG00000162601	MYSM1	ENST00000401044
ENSG00000175768	TOMM5	ENST00000543968
ENSG00000143436	MRPL9	ENST00000434182
ENSG00000037965	HOXC8	ENST00000507650
ENSG00000148297	MED22	ENST00000468019
ENSG00000144485	HES6	ENST00000473274,TCONS_00225959
ENSG00000065675	PRKCQ	ENST00000613651
ENSG00000198301	SDAD1	ENST00000511606
ENSG00000186818	LILRB4	TCONS_00184435
ENSG00000131373	HACL1	ENST00000497037
ENSG00000181215	C4orf50	ENST00000457227
ENSG00000158092	NCK1	ENST00000460960
ENSG00000160352	ZNF714	ENST00000593426
ENSG00000025434	NR1H3	ENST00000527268,ENST00000526603
ENSG00000168135	KCNJ4	ENST00000381645
ENSG00000151208	DLG5	ENST00000463362
ENSG00000119509	INVS	ENST00000466647
ENSG00000128585	MKLN1	ENST00000643135,ENST00000642483
ENSG00000174514	MFSD4A	ENST00000507240
ENSG00000221855	TAS2R41	ENST00000488068
ENSG00000156113	KCNMA1	ENST00000639282
ENSG00000168818	STX18	ENST00000610009
ENSG00000162551	ALPL	ENST00000469876
ENSG00000156265	MAP3K7CL	ENST00000286777
ENSG00000115844	DLX2	ENST00000493035
ENSG00000134326	CMPK2	ENST00000366140
ENSG00000026103	FAS	ENST00000640681
ENSG00000160588	MPZL3	ENST00000526561,ENST00000529713
ENSG00000184897	H1FX	ENST00000507287,ENST00000515866
ENSG00000124641	MED20	ENST00000482361
ENSG00000122483	CCDC18	ENST00000494963
ENSG00000004866	ST7	ENST00000487459
ENSG00000117118	SDHB	ENST00000485515
ENSG00000062822	POLD1	ENST00000600978
ENSG00000167113	COQ4	ENST00000463535
ENSG00000078053	AMPH	ENST00000629357
ENSG00000197892	KIF13B	TCONS_00354727
ENSG00000089820	ARHGAP4	ENST00000468491
ENSG00000157911	PEX10	ENST00000343889
ENSG00000154611	PSMA8	ENST00000585241
ENSG00000103994	ZNF106	ENST00000563872
ENSG00000174326	SLC16A11	ENST00000575889
ENSG00000159618	ADGRG5	ENST00000569992
ENSG00000116741	RGS2	ENST00000644134
ENSG00000188846	RPL14	ENST00000425156
ENSG00000120662	MTRF1	ENST00000476980
ENSG00000205126	ACCSL	ENST00000533208
ENSG00000149573	MPZL2	ENST00000526561,ENST00000529713
ENSG00000130164	LDLR	ENST00000643929
ENSG00000286268	AF196969.1	ENST00000276096
ENSG00000129353	SLC44A2	ENST00000612875
ENSG00000113263	ITK	ENST00000519375
ENSG00000274386	TMEM269	ENST00000497437
ENSG00000140263	SORD	ENST00000560034
ENSG00000168214	RBPJ	ENST00000515023
ENSG00000186431	FCAR	TCONS_00184460,TCONS_00184435
ENSG00000121989	ACVR2A	ENST00000496158,ENST00000488372
ENSG00000131848	ZSCAN5A	ENST00000495307
ENSG00000161888	SPC24	ENST00000643929
ENSG00000128699	ORMDL1	ENST00000520651
ENSG00000128510	CPA4	ENST00000498527
ENSG00000197457	STMN3	ENST00000463361
ENSG00000100196	KDELR3	ENST00000381645
ENSG00000198040	ZNF84	ENST00000331711
ENSG00000117395	EBNA1BP2	ENST00000463906
ENSG00000196943	NOP9	ENST00000560998
ENSG00000153094	BCL2L11	ENST00000664999,ENST00000664422
ENSG00000167118	URM1	ENST00000463535
ENSG00000144668	ITGA9	ENST00000630589
ENSG00000117266	CDK18	ENST00000507240
ENSG00000150773	PIH1D2	ENST00000528399
ENSG00000118939	UCHL3	ENST00000563635
ENSG00000164399	IL3	ENST00000493861
ENSG00000118473	SGIP1	ENST00000468286
ENSG00000007392	LUC7L	ENST00000481769
ENSG00000160323	ADAMTS13	ENST00000468019
ENSG00000259075	POC1B-GALNT4	ENST00000552563
ENSG00000111371	SLC38A1	ENST00000549633
ENSG00000203747	FCGR3A	ENST00000537821
ENSG00000130305	NSUN5	ENST00000618962
ENSG00000269404	SPIB	ENST00000600978
ENSG00000064933	PMS1	ENST00000520651
ENSG00000160917	CPSF4	ENST00000488485,ENST00000468705
ENSG00000023318	ERP44	ENST00000466647
ENSG00000132514	CLEC10A	ENST00000575889
ENSG00000198821	CD247	ENST00000367865
ENSG00000104361	NIPAL2	TCONS_00365821,ENST00000522188
ENSG00000108963	DPH1	ENST00000571815
ENSG00000177294	FBXO39	ENST00000575889
ENSG00000213066	FGFR1OP	ENST00000496851
ENSG00000121064	SCPEP1	ENST00000576313
ENSG00000157873	TNFRSF14	ENST00000343889
ENSG00000160691	SHC1	ENST00000472434
ENSG00000144504	ANKMY1	ENST00000496300
ENSG00000141504	SAT2	ENST00000572836
ENSG00000130734	ATG4D	ENST00000612875
ENSG00000172878	METAP1D	ENST00000493035
ENSG00000197372	ZNF675	ENST00000471224
ENSG00000131730	CKMT2	ENST00000663674,ENST00000500148
ENSG00000197696	NMB	ENST00000558251
ENSG00000072518	MARK2	ENST00000543422
ENSG00000168350	DEGS2	ENST00000554537
ENSG00000132196	HSD17B7	ENST00000485405
ENSG00000180423	HARBI1	ENST00000526715
ENSG00000121644	DESI2	ENST00000473875
ENSG00000186834	HEXIM1	ENST00000585346,ENST00000590114
ENSG00000125975	C20orf173	ENST00000453914
ENSG00000155016	CYP2U1	ENST00000515462
ENSG00000171368	TPPP	ENST00000522356
ENSG00000164400	CSF2	ENST00000493861
ENSG00000152127	MGAT5	TCONS_00219605
ENSG00000103202	NME4	ENST00000481769
ENSG00000239642	MEIKIN	ENST00000493861
ENSG00000180509	KCNE1	ENST00000481710
ENSG00000185615	PDIA2	ENST00000481769
ENSG00000118496	FBXO30	ENST00000626833
ENSG00000179240	GVQW3	ENST00000427574
ENSG00000149182	ARFGAP2	ENST00000527268,ENST00000526603
ENSG00000156509	FBXO43	ENST00000519424
ENSG00000174564	IL20RB	ENST00000460960
ENSG00000075624	ACTB	ENST00000473257
ENSG00000104472	CHRAC1	ENST00000517293
ENSG00000129347	KRI1	ENST00000612875
ENSG00000153234	NR4A2	ENST00000637324
ENSG00000143353	LYPLAL1	ENST00000460522
ENSG00000273049	AC012531.3	ENST00000507650
ENSG00000198130	HIBCH	ENST00000490033
ENSG00000251357	AP000350.4	ENST00000461809
ENSG00000133460	SLC2A11	ENST00000461809
ENSG00000104369	JPH1	ENST00000668834
ENSG00000198064	NPIPB13	ENST00000411546
ENSG00000169375	SIN3A	ENST00000566032
ENSG00000105989	WNT2	ENST00000487459
ENSG00000162910	MRPL55	ENST00000498092
ENSG00000143033	MTF2	ENST00000494963
ENSG00000104343	UBE2W	ENST00000521845
ENSG00000091482	SMPX	ENST00000644075
ENSG00000130182	ZSCAN10	ENST00000572691
ENSG00000267368	UPK3BL1	ENST00000639209
ENSG00000167930	FAM234A	ENST00000481769
ENSG00000042088	TDP1	ENST00000550103
ENSG00000131400	NAPSA	ENST00000600978
ENSG00000110455	ACCS	ENST00000533208
ENSG00000180739	S1PR5	ENST00000612875
ENSG00000198890	PRMT6	ENST00000649727
ENSG00000137814	HAUS2	ENST00000563872
ENSG00000144834	TAGLN3	ENST00000491694
ENSG00000033170	FUT8	ENST00000549235
ENSG00000144827	ABHD10	ENST00000491694
ENSG00000160194	NDUFV3	ENST00000460740
ENSG00000164506	STXBP5	ENST00000433308
ENSG00000164879	CA3	ENST00000523712
ENSG00000075884	ARHGAP15	ENST00000552220
ENSG00000138835	RGS3	ENST00000463806
ENSG00000079385	CEACAM1	ENST00000661814
ENSG00000075089	ACTR6	ENST00000548404
ENSG00000173762	CD7	ENST00000584472,ENST00000578194
ENSG00000088205	DDX18	ENST00000434708
ENSG00000126895	AVPR2	ENST00000468491
ENSG00000255526	NEDD8-MDP1	ENST00000560998
ENSG00000132541	RIDA	ENST00000522188
ENSG00000143183	TMCO1	ENST00000495447
ENSG00000197757	HOXC6	ENST00000507650
ENSG00000115993	TRAK2	ENST00000448967
ENSG00000172137	CALB2	ENST00000539742
ENSG00000123144	TRIR	ENST00000589765
ENSG00000129194	SOX15	ENST00000572836
ENSG00000285827	AP001267.5	ENST00000526561,ENST00000529713,ENST00000528578
ENSG00000186810	CXCR3	ENST00000627173
ENSG00000166105	GLB1L3	TCONS_00072481
ENSG00000050628	PTGER3	ENST00000634641
ENSG00000258366	RTEL1	ENST00000463361
ENSG00000086967	MYBPC2	ENST00000600978
ENSG00000129214	SHBG	ENST00000572836
ENSG00000125818	PSMF1	ENST00000484891
ENSG00000137857	DUOX1	ENST00000560034
ENSG00000159445	THEM4	ENST00000434182
ENSG00000164010	ERMAP	ENST00000497437
ENSG00000141551	CSNK1D	ENST00000584472,ENST00000578194
ENSG00000143198	MGST3	ENST00000495447
ENSG00000129467	ADCY4	ENST00000560998
ENSG00000146755	TRIM50	ENST00000618962
ENSG00000148334	PTGES2	ENST00000491954
ENSG00000159784	FAM131B	ENST00000488068
ENSG00000243364	EFNA4	ENST00000472434
ENSG00000137054	POLR1E	ENST00000543968
ENSG00000134575	ACP2	ENST00000527268,ENST00000526603
ENSG00000166482	MFAP4	ENST00000487415
ENSG00000125633	CCDC93	ENST00000434708
ENSG00000132026	RTBDN	ENST00000589765
ENSG00000143365	RORC	ENST00000434182
ENSG00000091704	CPA1	ENST00000498527
ENSG00000181873	IBA57	ENST00000498092
ENSG00000236444	UBE2L5	ENST00000657545
ENSG00000178397	FAM220A	ENST00000482460
ENSG00000030419	IKZF2	ENST00000415387
ENSG00000137720	C11orf1	ENST00000528399
ENSG00000175213	ZNF408	ENST00000526715
ENSG00000116898	MRPS15	ENST00000487540
ENSG00000180376	CCDC66	ENST00000468108
ENSG00000244617	ASPRV1	ENST00000437019,ENST00000629178,ENST00000629836,ENST00000628102,ENST00000629339
ENSG00000185015	CA13	ENST00000523712
ENSG00000138796	HADH	ENST00000515462
ENSG00000090615	GOLGA3	ENST00000331711
ENSG00000156261	CCT8	ENST00000286777
ENSG00000114554	PLXNA1	ENST00000504973,ENST00000514908
ENSG00000121316	PLBD1	ENST00000541654
ENSG00000179262	RAD23A	ENST00000589765
ENSG00000148337	CIZ1	ENST00000491954
ENSG00000153406	NMRAL1	ENST00000572559
ENSG00000167815	PRDX2	ENST00000589765
ENSG00000101246	ARFRP1	ENST00000463361
ENSG00000105576	TNPO2	ENST00000589765
ENSG00000149300	C11orf52	ENST00000528399
ENSG00000184194	GPR173	TCONS_00388317
ENSG00000113302	IL12B	ENST00000635333
ENSG00000160685	ZBTB7B	ENST00000472434
ENSG00000113520	IL4	ENST00000639899,ENST00000638504
ENSG00000151348	EXT2	ENST00000533208
ENSG00000143727	ACP1	TCONS_00210982
ENSG00000283900	TPTEP2-CSNK1E	ENST00000381645
ENSG00000088320	REM1	ENST00000472128
ENSG00000231767	AL136454.1	ENST00000644134
ENSG00000197465	GYPE	ENST00000508841,TCONS_00290842
ENSG00000065989	PDE4A	ENST00000612875
ENSG00000197321	SVIL	ENST00000430295
ENSG00000188037	CLCN1	ENST00000488068
ENSG00000099810	MTAP	ENST00000580576
ENSG00000135541	AHI1	ENST00000531845
ENSG00000215113	CXorf49B	ENST00000627173
ENSG00000169221	TBC1D10B	ENST00000411546
ENSG00000040341	STAU2	ENST00000521845
ENSG00000086848	ALG9	ENST00000528399
ENSG00000143036	SLC44A3	ENST00000634861
ENSG00000067840	PDZD4	ENST00000468491
ENSG00000117122	MFAP2	ENST00000485515
ENSG00000090266	NDUFB2	ENST00000642808
ENSG00000177971	IMP3	ENST00000566032
ENSG00000112576	CCND3	ENST00000482361
ENSG00000285708	AC097634.4	ENST00000470112
ENSG00000211642	IGLV10-54	ENST00000337471
ENSG00000277632	CCL3	ENST00000617914
ENSG00000172888	ZNF621	ENST00000425156
ENSG00000196182	STK40	ENST00000487540
ENSG00000284491	THSD8	ENST00000589765
ENSG00000167286	CD3D	ENST00000526561,ENST00000529713
ENSG00000115568	ZNF142	ENST00000489687
ENSG00000129925	TMEM8A	ENST00000481769
ENSG00000145685	LHFPL2	ENST00000512759
ENSG00000117385	P3H1	ENST00000497437
ENSG00000125965	GDF5	ENST00000453914
ENSG00000248871	TNFSF12-TNFSF13	ENST00000572836
ENSG00000164032	H2AFZ	ENST00000507994
ENSG00000283599	BX276092.9	ENST00000627173
ENSG00000106976	DNM1	ENST00000491954
ENSG00000150776	NKAPD1	ENST00000528399
ENSG00000174718	RESF1	ENST00000535596
ENSG00000203896	LIME1	ENST00000463361
ENSG00000100968	NFATC4	ENST00000560998
ENSG00000130584	ZBTB46	ENST00000463361
ENSG00000169314	C22orf15	ENST00000461809
ENSG00000105613	MAST1	ENST00000589765
ENSG00000068354	TBC1D25	ENST00000276096
ENSG00000180806	HOXC9	ENST00000507650
ENSG00000143412	ANXA9	ENST00000475722,ENST00000462440
ENSG00000110583	NAA40	ENST00000543422
ENSG00000138379	MSTN	ENST00000490033
ENSG00000131437	KIF3A	ENST00000639899,ENST00000638504
ENSG00000006327	TNFRSF12A	ENST00000572691
ENSG00000197375	SLC22A5	ENST00000639899,ENST00000638504
ENSG00000157322	CLEC18A	ENST00000529089
ENSG00000103569	AQP9	TCONS_00125630
ENSG00000074582	BCS1L	ENST00000489687
ENSG00000274736	CCL23	ENST00000617914
ENSG00000164398	ACSL6	ENST00000493861
ENSG00000034677	RNF19A	ENST00000519424
ENSG00000222011	FAM185A	ENST00000639209
ENSG00000160654	CD3G	ENST00000526561,ENST00000529713
ENSG00000257594	GALNT4	ENST00000552563
ENSG00000274933	TBC1D3I	ENST00000617914
ENSG00000159433	STARD9	ENST00000563872
ENSG00000184903	IMMP2L	ENST00000489381
ENSG00000079999	KEAP1	ENST00000612875
ENSG00000136891	TEX10	ENST00000466647
ENSG00000117115	PADI2	ENST00000485515
ENSG00000122970	IFT81	TCONS_00091763
ENSG00000121900	TMEM54	ENST00000481895
ENSG00000124380	SNRNP27	ENST00000629178,ENST00000629836,ENST00000629339
ENSG00000162747	FCGR3B	ENST00000537821
ENSG00000147689	FAM83A	ENST00000521468,ENST00000517516
ENSG00000143590	EFNA3	ENST00000472434
ENSG00000126856	PRDM7	ENST00000570230
ENSG00000156194	PPEF2	ENST00000511606
ENSG00000155438	NIFK	ENST00000495112
ENSG00000198373	WWP2	ENST00000529089
ENSG00000243627	SMIM34A	ENST00000481710
ENSG00000113361	CDH6	TCONS_00303720
ENSG00000090512	FETUB	ENST00000626978
ENSG00000128694	OSGEPL1	ENST00000520651
ENSG00000113905	HRG	ENST00000626978
ENSG00000065534	MYLK	ENST00000664745,ENST00000463408
ENSG00000110344	UBE4A	ENST00000526561,ENST00000529713
ENSG00000258315	C17orf49	ENST00000575889
ENSG00000185585	OLFML2A	ENST00000429139
ENSG00000205629	LCMT1	ENST00000565590
ENSG00000092531	SNAP23	ENST00000563872
ENSG00000120156	TEK	ENST00000482986
ENSG00000184361	SPATA32	ENST00000585346
ENSG00000154845	PPP4R1	ENST00000580583
ENSG00000073670	ADAM11	ENST00000528353
ENSG00000171681	ATF7IP	ENST00000541654
ENSG00000143774	GUK1	ENST00000498092
ENSG00000171159	C9orf16	ENST00000491954
ENSG00000167771	RCOR2	ENST00000543422
ENSG00000149557	FEZ1	ENST00000532981
ENSG00000204909	SPINK9	ENST00000521160
ENSG00000260734	TLE7	ENST00000539742
ENSG00000205929	C21orf62	ENST00000454365
ENSG00000189376	C8orf76	ENST00000521468,ENST00000517516
ENSG00000148346	LCN2	ENST00000491954
ENSG00000151665	PIGF	ENST00000650611
ENSG00000168140	VASN	ENST00000572559
ENSG00000160908	ZNF394	ENST00000488485,ENST00000468705
ENSG00000280224	AL008636.1	ENST00000414287
ENSG00000132485	ZRANB2	ENST00000634641
ENSG00000147883	CDKN2B	ENST00000580576
ENSG00000142539	AC020909.2	ENST00000600978
ENSG00000177842	ZNF620	ENST00000425156
ENSG00000122863	CHST3	ENST00000495888
ENSG00000196405	EVL	ENST00000554537
ENSG00000125968	ID1	ENST00000472128
ENSG00000110497	AMBRA1	ENST00000526715
ENSG00000163870	TPRA1	ENST00000461398
ENSG00000205832	C16orf96	ENST00000572559
ENSG00000090263	MRPS33	ENST00000642808
ENSG00000168010	ATG16L2	ENST00000451353
ENSG00000214530	STARD10	ENST00000451353
ENSG00000106477	CEP41	ENST00000498527
ENSG00000079435	LIPE	ENST00000661814
ENSG00000142794	NBPF3	ENST00000469876
ENSG00000171223	JUNB	ENST00000589765
ENSG00000284895	AC119676.1	ENST00000460604
ENSG00000179397	CATSPERE	ENST00000473875
ENSG00000145428	RNF175	TCONS_00283120
ENSG00000143167	GPA33	ENST00000367865
ENSG00000169217	CD2BP2	ENST00000411546
ENSG00000084444	FAM234B	ENST00000545914
ENSG00000144909	OSBPL11	TCONS_00258070
ENSG00000157881	PANK4	ENST00000343889
ENSG00000115998	C2orf42	ENST00000437019,ENST00000629178,ENST00000629836,ENST00000628102,ENST00000629339
ENSG00000214140	PRCD	ENST00000661348
ENSG00000143226	FCGR2A	ENST00000537821
ENSG00000047365	ARAP2	ENST00000503528
ENSG00000170035	UBE2E3	ENST00000428474,ENST00000414750
ENSG00000270249	AC093668.1	ENST00000639209
ENSG00000175854	SWI5	ENST00000491954
ENSG00000126001	CEP250	ENST00000453914
ENSG00000182134	TDRKH	ENST00000434182
ENSG00000131094	C1QL1	ENST00000590114
ENSG00000140254	DUOXA1	ENST00000560034
ENSG00000169241	SLC50A1	ENST00000472434
ENSG00000102312	PORCN	ENST00000276096
ENSG00000186973	FAM183A	ENST00000463906
ENSG00000146477	SLC22A3	ENST00000639825
ENSG00000196172	ZNF681	ENST00000471224
ENSG00000154803	FLCN	ENST00000486810
ENSG00000068724	TTC7A	ENST00000650611
ENSG00000188243	COMMD6	ENST00000563635
ENSG00000149582	TMEM25	ENST00000528578
ENSG00000090857	PDPR	ENST00000529089
ENSG00000058453	CROCC	ENST00000485515
ENSG00000137478	FCHSD2	ENST00000451353
ENSG00000153015	CWC27	ENST00000545000
ENSG00000167123	CERCAM	ENST00000463535
ENSG00000148339	SLC25A25	ENST00000491954
ENSG00000136883	KIF12	ENST00000470105
ENSG00000186007	LEMD1	ENST00000507240
ENSG00000076513	ANKRD13A	TCONS_00091763
ENSG00000159840	ZYX	ENST00000488068
ENSG00000081014	AP4E1	ENST00000655436
ENSG00000100201	DDX17	ENST00000381645
ENSG00000240972	MIF	ENST00000461809
ENSG00000197622	CDC42SE1	ENST00000475722,ENST00000462440
ENSG00000092330	AL096870.1	ENST00000560998
ENSG00000248919	ATP5MF-PTCD1	ENST00000488485,ENST00000468705
ENSG00000206530	CFAP44	ENST00000496105
ENSG00000140470	ADAMTS17	ENST00000668719
ENSG00000107796	ACTA2	ENST00000640681
ENSG00000268320	SCGB1C2	ENST00000570954
ENSG00000169627	BOLA2B	ENST00000411546
ENSG00000133315	MACROD1	ENST00000543422
ENSG00000131055	COX4I2	ENST00000472128
ENSG00000276070	CCL4L2	ENST00000617914
ENSG00000189377	CXCL17	ENST00000661814
ENSG00000186051	TAL2	TCONS_00374011
ENSG00000163352	LENEP	ENST00000472434
ENSG00000129354	AP1M2	ENST00000612875
ENSG00000284292	AC004922.1	ENST00000488485,ENST00000468705
ENSG00000110848	CD69	ENST00000641304
ENSG00000143409	MINDY1	ENST00000475722,ENST00000462440
ENSG00000156427	FGF18	TCONS_00301661
ENSG00000013583	HEBP1	ENST00000545914
ENSG00000148300	REXO4	ENST00000468019
ENSG00000101898	MCTS2P	ENST00000472128
ENSG00000171150	SOCS5	ENST00000650611
ENSG00000145868	FBXO38	ENST00000521160
ENSG00000143442	POGZ	ENST00000470345
ENSG00000196497	IPO4	ENST00000560998
ENSG00000147669	POLR2K	ENST00000519424
ENSG00000204183	GDF5OS	ENST00000453914
ENSG00000122376	SHLD2	ENST00000447424
ENSG00000147003	CLTRN	ENST00000478923
ENSG00000069493	CLEC2D	ENST00000641304
ENSG00000197057	DTHD1	ENST00000503528
ENSG00000177663	IL17RA	ENST00000650635
ENSG00000128918	ALDH1A2	TCONS_00125630
ENSG00000163864	NMNAT3	ENST00000662234
ENSG00000134758	RNF138	ENST00000583184
ENSG00000144677	CTDSPL	ENST00000630589
ENSG00000017797	RALBP1	ENST00000580583
ENSG00000213967	ZNF726	ENST00000471224
ENSG00000107742	SPOCK2	ENST00000495888
ENSG00000114473	IQCG	ENST00000473676
ENSG00000243772	KIR2DL3	TCONS_00184460,TCONS_00184435
ENSG00000187735	TCEA1	ENST00000521836
ENSG00000154589	LY96	ENST00000668834
ENSG00000116750	UCHL5	ENST00000644134
ENSG00000142327	RNPEPL1	ENST00000496300
ENSG00000172425	TTC36	ENST00000528578
ENSG00000161860	SYCE2	ENST00000589765
ENSG00000106245	BUD31	ENST00000488485,ENST00000468705
ENSG00000159086	PAXBP1	ENST00000454365
ENSG00000132326	PER2	ENST00000473274,TCONS_00225959
ENSG00000100918	REC8	ENST00000560998
ENSG00000113522	RAD50	ENST00000639899,ENST00000638504
ENSG00000133742	CA1	ENST00000523712
ENSG00000138185	ENTPD1	ENST00000669283
ENSG00000159461	AMFR	ENST00000639966
ENSG00000213782	DDX47	ENST00000545914
ENSG00000159352	PSMD4	ENST00000470345
ENSG00000169410	PTPN9	ENST00000566032
ENSG00000206503	HLA-A	ENST00000479320
ENSG00000244588	RAD21L1	ENST00000484891
ENSG00000256100	AP000721.1	ENST00000543422
ENSG00000139505	MTMR6	ENST00000480187
ENSG00000105808	RASA4	ENST00000639209
ENSG00000281406	BLACAT1	ENST00000507240
ENSG00000186635	ARAP1	ENST00000451353
ENSG00000169242	EFNA1	ENST00000472434
ENSG00000168795	ZBTB5	ENST00000543968,ENST00000461038
ENSG00000138698	RAP1GDS1	ENST00000503745
ENSG00000103426	CORO7-PAM16	ENST00000572559
ENSG00000117519	CNN3	ENST00000634861
ENSG00000197119	SLC25A29	ENST00000554537
ENSG00000173678	SPDYE2B	ENST00000639209
ENSG00000182459	TEX19	ENST00000584472,ENST00000578194
ENSG00000104490	NCALD	ENST00000517639,ENST00000524101
ENSG00000183246	RIMBP3C	ENST00000491562
ENSG00000122386	ZNF205	ENST00000572691
ENSG00000159625	DRC7	ENST00000569992
ENSG00000179271	GADD45GIP1	ENST00000589765
ENSG00000073060	SCARB1	ENST00000541661
ENSG00000276085	CCL3L1	ENST00000617914
ENSG00000064012	CASP8	ENST00000448967
ENSG00000137959	IFI44L	ENST00000485662
ENSG00000125895	TMEM74B	ENST00000484891
ENSG00000243749	TMEM35B	ENST00000460607
ENSG00000135077	HAVCR2	ENST00000519375
ENSG00000121905	HPCA	ENST00000481895
ENSG00000123364	HOXC13	ENST00000507650
ENSG00000137965	IFI44	ENST00000485662
ENSG00000152969	JAKMIP1	ENST00000457227
ENSG00000283324	CTXND2	ENST00000475722,ENST00000462440
ENSG00000172771	EFCAB12	ENST00000507287,ENST00000515866
ENSG00000147155	EBP	ENST00000276096
ENSG00000164332	UBLCP1	ENST00000635333
ENSG00000183060	LYSMD4	ENST00000668719
ENSG00000167633	KIR3DL1	TCONS_00184460,TCONS_00184435
ENSG00000134571	MYBPC3	ENST00000526603
ENSG00000160746	ANO10	ENST00000486959
ENSG00000160193	WDR4	ENST00000460740
ENSG00000182963	GJC1	ENST00000528353
ENSG00000189403	HMGB1	ENST00000657545
ENSG00000165525	NEMF	TCONS_00111276
ENSG00000262246	CORO7	ENST00000572559
ENSG00000121057	AKAP1	ENST00000576313
ENSG00000205670	SMIM11A	ENST00000481710
ENSG00000184432	COPB2	ENST00000662234
ENSG00000188869	TMC3	ENST00000669758
ENSG00000171243	SOSTDC1	ENST00000421746
ENSG00000103494	RPGRIP1L	ENST00000570395
ENSG00000146414	SHPRH	ENST00000626833
ENSG00000114631	PODXL2	ENST00000461398
ENSG00000112339	HBS1L	ENST00000531845
ENSG00000156976	EIF4A2	ENST00000626978
ENSG00000063660	GPC1	ENST00000496300
ENSG00000258529	AP001781.2	ENST00000528399
ENSG00000138795	LEF1	ENST00000515462
ENSG00000090104	RGS1	ENST00000644134
ENSG00000138772	ANXA3	ENST00000660086
ENSG00000267710	EDDM13	ENST00000495307
ENSG00000140025	EFCAB11	ENST00000550103
ENSG00000161956	SENP3	ENST00000572836
ENSG00000105352	CEACAM4	ENST00000618577
ENSG00000134769	DTNA	ENST00000590793
ENSG00000026297	RNASET2	ENST00000496851
ENSG00000168255	POLR2J3	ENST00000639209
ENSG00000180035	ZNF48	ENST00000411546
ENSG00000170276	HSPB2	ENST00000528399
ENSG00000284526	AC015802.6	ENST00000661348
ENSG00000090565	RAB11FIP3	ENST00000481769
ENSG00000092295	TGM1	ENST00000560998
ENSG00000213920	MDP1	ENST00000560998
ENSG00000140835	CHST4	ENST00000539742
ENSG00000164008	C1orf50	ENST00000497437
ENSG00000119333	WDR34	ENST00000625282
ENSG00000113369	ARRDC3	ENST00000650004
ENSG00000178568	ERBB4	ENST00000415387
ENSG00000167232	ZNF91	ENST00000593341
ENSG00000167005	NUDT21	ENST00000639966
ENSG00000175220	ARHGAP1	ENST00000526715
ENSG00000147509	RGS20	ENST00000521836
ENSG00000242173	ARHGDIG	ENST00000481769
ENSG00000187699	C2orf88	ENST00000490033
ENSG00000198353	HOXC4	ENST00000507650
ENSG00000169371	SNUPN	ENST00000566032
ENSG00000070731	ST6GALNAC2	ENST00000661348
ENSG00000067829	IDH3G	ENST00000468491
ENSG00000230561	CCDC192	ENST00000514573
ENSG00000198556	ZNF789	ENST00000488485,ENST00000468705
ENSG00000101940	WDR13	ENST00000276096
ENSG00000115232	ITGA4	ENST00000654342,ENST00000428474
ENSG00000199643	RNU4-90P	ENST00000650004
ENSG00000139496	NUP58	ENST00000480187
ENSG00000099977	DDT	ENST00000461809
ENSG00000096872	IFT74	ENST00000482986
ENSG00000105427	CNFN	ENST00000661814
ENSG00000128487	SPECC1	ENST00000472876
ENSG00000196458	ZNF605	ENST00000331711
ENSG00000101019	UQCC1	ENST00000453914
ENSG00000180096	1-Sep	ENST00000411546
ENSG00000179178	TMEM125	ENST00000463906
ENSG00000165912	PACSIN3	ENST00000527268,ENST00000526603
ENSG00000164530	PI16	TCONS_00316256
ENSG00000100926	TM9SF1	ENST00000560998
ENSG00000168917	SLC35G2	ENST00000460960
ENSG00000112425	EPM2A	ENST00000626833
ENSG00000139173	TMEM117	ENST00000550623,ENST00000553253
ENSG00000125520	SLC2A4RG	ENST00000463361
ENSG00000141441	GAREM1	ENST00000583184
ENSG00000101986	ABCD1	ENST00000468491
ENSG00000225968	ELFN1	ENST00000481633
ENSG00000160199	PKNOX1	ENST00000460740
ENSG00000113889	KNG1	ENST00000626978
ENSG00000163611	SPICE1	ENST00000496105
ENSG00000185900	POMK	ENST00000527153
ENSG00000117569	PTBP2	ENST00000492905
ENSG00000148408	CACNA1B	ENST00000446912
ENSG00000166153	DEPDC4	ENST00000548404
ENSG00000144130	NT5DC4	ENST00000474331
ENSG00000129255	MPDU1	ENST00000572836
ENSG00000177606	JUN	ENST00000401044
ENSG00000179115	FARSA	ENST00000589765
ENSG00000242612	DECR2	ENST00000481769
ENSG00000110693	SOX6	ENST00000524650
ENSG00000196081	ZNF724	ENST00000593341
ENSG00000134369	NAV1	ENST00000490213
ENSG00000205336	ADGRG1	ENST00000569992
ENSG00000213171	LINGO4	ENST00000434182
ENSG00000206527	HACD2	ENST00000664745,ENST00000463408
ENSG00000286053	ASDURF	ENST00000520651
ENSG00000172340	SUCLG2	ENST00000464420
ENSG00000160097	FNDC5	ENST00000481895
ENSG00000144355	DLX1	ENST00000493035
ENSG00000159685	CHCHD6	ENST00000504973,ENST00000514908
ENSG00000161940	BCL6B	ENST00000575889
ENSG00000042832	TG	ENST00000315808
ENSG00000239697	TNFSF12	ENST00000572836
ENSG00000155034	FBXL18	ENST00000473257
ENSG00000169635	HIC2	ENST00000491562
ENSG00000138756	BMP2K	ENST00000660086
ENSG00000131374	TBC1D5	ENST00000443386
ENSG00000123407	HOXC12	ENST00000507650
ENSG00000119878	CRIPT	ENST00000650611
ENSG00000155093	PTPRN2	ENST00000491792
ENSG00000106144	CASP2	ENST00000488068
ENSG00000167077	MEI1	ENST00000472110
ENSG00000134684	YARS	ENST00000481895
ENSG00000174282	ZBTB4	ENST00000572836
ENSG00000197343	ZNF655	ENST00000488485,ENST00000468705
ENSG00000172349	IL16	ENST00000669758
ENSG00000103423	DNAJA3	ENST00000572559
ENSG00000162520	SYNC	ENST00000481895
ENSG00000166484	MAPK7	ENST00000487415
ENSG00000006451	RALA	ENST00000656391,ENST00000340510
ENSG00000159197	KCNE2	ENST00000481710
ENSG00000181222	POLR2A	ENST00000572836
ENSG00000139323	POC1B	ENST00000552563
ENSG00000140326	CDAN1	ENST00000563872
ENSG00000008517	IL32	ENST00000572691
ENSG00000073111	MCM2	ENST00000461398
ENSG00000284684	AC092442.1	ENST00000457227
ENSG00000010539	ZNF200	ENST00000572691
ENSG00000213906	LTB4R2	ENST00000560998
ENSG00000170312	CDK1	TCONS_00046713
ENSG00000168785	TSPAN5	ENST00000503745
ENSG00000186654	PRR5	ENST00000492475
ENSG00000159082	SYNJ1	ENST00000454365
ENSG00000169519	METTL15	ENST00000526288
ENSG00000175322	ZNF519	ENST00000592345,ENST00000591393
ENSG00000189292	ALKAL2	TCONS_00210982
ENSG00000165359	INTS6L	ENST00000481908
ENSG00000172927	MYEOV	ENST00000544008
ENSG00000286075	AC009412.1	ENST00000482460
ENSG00000160593	JAML	ENST00000529713
ENSG00000138744	NAAA	ENST00000511606
ENSG00000086504	MRPL28	ENST00000481769
ENSG00000142330	CAPN10	ENST00000496300
ENSG00000114520	SNX4	TCONS_00258070
ENSG00000100811	YY1	ENST00000554537
ENSG00000108641	B9D1	ENST00000487415
ENSG00000140274	DUOXA2	ENST00000560034
ENSG00000174327	SLC16A13	ENST00000575889
ENSG00000165185	KIAA1958	ENST00000488101
ENSG00000167283	ATP5MG	ENST00000526561,ENST00000529713,ENST00000528578
ENSG00000163357	DCST1	ENST00000472434
ENSG00000129657	SEC14L1	ENST00000587237
ENSG00000198046	ZNF667	ENST00000495307
ENSG00000151090	THRB	TCONS_00252192
ENSG00000137168	PPIL1	TCONS_00316256
ENSG00000196419	XRCC6	ENST00000472110
ENSG00000138303	ASCC1	ENST00000495888
ENSG00000157764	BRAF	ENST00000642808
ENSG00000134574	DDB2	ENST00000527268,ENST00000526603
ENSG00000164270	HTR4	ENST00000521160
ENSG00000124313	IQSEC2	TCONS_00388317
ENSG00000136104	RNASEH2B	ENST00000651397
ENSG00000129465	RIPK3	ENST00000560998
ENSG00000185950	IRS2	ENST00000650264
ENSG00000089486	CDIP1	ENST00000572559
ENSG00000167377	ZNF23	ENST00000539742
ENSG00000198892	SHISA4	ENST00000490213
ENSG00000137055	PLAA	ENST00000482986
ENSG00000140718	FTO	ENST00000570395
ENSG00000176340	COX8A	ENST00000543422
ENSG00000069998	HDHD5	ENST00000650635
ENSG00000121621	KIF18A	ENST00000526288
ENSG00000129667	RHBDF2	ENST00000661348
ENSG00000157657	ZNF618	ENST00000470105
ENSG00000284773	AC114490.3	ENST00000460607
ENSG00000240403	KIR3DL2	TCONS_00184460,TCONS_00184435
ENSG00000196407	THEM5	ENST00000434182
ENSG00000160688	FLAD1	ENST00000472434
ENSG00000076344	RGS11	ENST00000481769
ENSG00000165527	ARF6	TCONS_00111276
ENSG00000222018	FAM243A	ENST00000481710
ENSG00000168710	AHCYL1	ENST00000475081
ENSG00000101216	GMEB2	ENST00000463361
ENSG00000147174	GCNA	ENST00000627173
ENSG00000215252	GOLGA8B	ENST00000484716,ENST00000564575
ENSG00000163818	LZTFL1	TCONS_00266004
ENSG00000184922	FMNL1	ENST00000585346
ENSG00000150764	DIXDC1	ENST00000528399
ENSG00000153391	INO80C	ENST00000586725
ENSG00000144136	SLC20A1	ENST00000474331
ENSG00000116151	MORN1	ENST00000343889
ENSG00000154342	WNT3A	ENST00000498092
ENSG00000154358	OBSCN	ENST00000498092
ENSG00000129292	PHF20L1	ENST00000315808
ENSG00000137106	GRHPR	ENST00000543968,ENST00000461038
ENSG00000173728	C1orf100	ENST00000473875
ENSG00000140612	SEC11A	ENST00000558251
ENSG00000071242	RPS6KA2	ENST00000496851
ENSG00000165516	KLHDC2	TCONS_00111276
ENSG00000182885	ADGRG3	ENST00000569992
ENSG00000127129	EDN2	ENST00000460604
ENSG00000108599	AKAP10	ENST00000472876
ENSG00000143434	SEMA6C	ENST00000475722,ENST00000462440
ENSG00000198700	IPO9	ENST00000490213
ENSG00000163394	CCKAR	ENST00000515023
ENSG00000011275	RNF216	ENST00000473257
ENSG00000111796	KLRB1	ENST00000641304
ENSG00000161944	ASGR2	ENST00000575889
ENSG00000132330	SCLY	ENST00000473274
ENSG00000103375	AQP8	ENST00000565590
ENSG00000185915	KLHL34	ENST00000644075
ENSG00000149328	GLB1L2	TCONS_00072481
ENSG00000106244	PDAP1	ENST00000488485,ENST00000468705
ENSG00000125538	IL1B	ENST00000474331
ENSG00000134717	BTF3L4	ENST00000361625
ENSG00000151150	ANK3	TCONS_00046713
ENSG00000099953	MMP11	ENST00000461809
ENSG00000109270	LAMTOR3	ENST00000507994
ENSG00000189430	NCR1	TCONS_00184460,TCONS_00184435
ENSG00000165071	TMEM71	ENST00000315808
ENSG00000285437	POLR2J3	ENST00000639209
ENSG00000163867	ZMYM6	ENST00000460607
ENSG00000165495	PKNOX2	ENST00000532981
ENSG00000188818	ZDHHC11	ENST00000522356
ENSG00000153093	ACOXL	ENST00000664999,ENST00000664422
ENSG00000137860	SLC28A2	ENST00000560034
ENSG00000198743	SLC5A3	ENST00000488492
ENSG00000126012	KDM5C	TCONS_00388317
ENSG00000100138	SNU13	ENST00000472110
ENSG00000148291	SURF2	ENST00000468019
ENSG00000267140	AC007998.2	ENST00000586725
ENSG00000157379	DHRS1	ENST00000560998
ENSG00000179085	DPM3	ENST00000472434
ENSG00000118058	KMT2A	ENST00000526561,ENST00000528578
ENSG00000133030	MPRIP	ENST00000486810
ENSG00000180336	MEIOC	ENST00000528353
ENSG00000172766	NAA16	ENST00000476980
ENSG00000140105	WARS	ENST00000554537
ENSG00000161955	TNFSF13	ENST00000572836
ENSG00000161692	DBF4B	ENST00000528353
ENSG00000189013	KIR2DL4	TCONS_00184460,TCONS_00184435
ENSG00000181163	NPM1	TCONS_00301661
ENSG00000106346	USP42	ENST00000482460
ENSG00000106701	FSD1L	TCONS_00374011
ENSG00000020256	ZFP64	ENST00000656362
ENSG00000177374	HIC1	ENST00000571815
ENSG00000168522	FNTA	ENST00000527153
ENSG00000215115	CXorf49	ENST00000627173
ENSG00000251246	AL691442.1	ENST00000472434
ENSG00000225556	C2CD4D	ENST00000434182
ENSG00000173548	SNX33	ENST00000566032
ENSG00000244682	FCGR2C	ENST00000537821
ENSG00000250479	CHCHD10	ENST00000461809
ENSG00000162069	BICDL2	ENST00000572691
ENSG00000213190	MLLT11	ENST00000475722,ENST00000462440
ENSG00000261052	SULT1A3	ENST00000411546
ENSG00000147905	ZCCHC7	ENST00000461038
ENSG00000143363	PRUNE1	ENST00000475722,ENST00000462440
ENSG00000128482	RNF112	ENST00000487415
ENSG00000197776	KLHDC1	TCONS_00111276
ENSG00000206560	ANKRD28	ENST00000497037
ENSG00000018869	ZNF582	ENST00000495307
ENSG00000180383	DEFB124	ENST00000472128
ENSG00000008516	MMP25	ENST00000572691
ENSG00000197056	ZMYM1	ENST00000460607
ENSG00000127124	HIVEP3	ENST00000460604
ENSG00000141380	AC091021.1	ENST00000585241
ENSG00000198910	L1CAM	ENST00000468491
ENSG00000163820	FYCO1	TCONS_00266004
ENSG00000172345	STARD5	ENST00000669758
ENSG00000143416	SELENBP1	ENST00000470345
ENSG00000162733	DDR2	ENST00000485405
ENSG00000177614	PGBD5	ENST00000494106
ENSG00000136997	MYC	ENST00000659912,ENST00000654369
ENSG00000104450	SPAG1	ENST00000519424
ENSG00000114113	RBP2	ENST00000662234
ENSG00000137492	THAP12	ENST00000427574
ENSG00000149179	C11orf49	ENST00000527268
ENSG00000136111	TBC1D4	ENST00000563635
ENSG00000180209	MYLPF	ENST00000411546
ENSG00000183624	HMCES	ENST00000507287,ENST00000515866
ENSG00000149527	PLCH2	ENST00000343889
ENSG00000172992	DCAKD	ENST00000590114
ENSG00000175224	ATG13	ENST00000526715
ENSG00000143418	CERS2	ENST00000475722,ENST00000462440
ENSG00000243927	MRPS6	ENST00000488492
ENSG00000006062	MAP3K14	ENST00000585346
ENSG00000140107	SLC25A47	ENST00000554537
ENSG00000157916	RER1	ENST00000343889
ENSG00000150768	DLAT	ENST00000528399
ENSG00000148296	SURF6	ENST00000468019
ENSG00000171940	ZNF217	ENST00000606932
ENSG00000052126	PLEKHA5	ENST00000535357
ENSG00000172215	CXCR6	TCONS_00266004
ENSG00000131408	NR1H2	ENST00000600978
ENSG00000180424	DEFB123	ENST00000472128
ENSG00000154222	CC2D1B	ENST00000361625
ENSG00000151687	ANKAR	ENST00000520651
ENSG00000161714	PLCD3	ENST00000590114
ENSG00000188542	DUSP28	ENST00000496300
ENSG00000048052	HDAC9	ENST00000523867
ENSG00000159377	PSMB4	ENST00000470345
ENSG00000182287	AP1S2	ENST00000478923
ENSG00000125498	KIR2DL1	TCONS_00184460,TCONS_00184435
ENSG00000137409	MTCH1	TCONS_00316256
ENSG00000093072	ADA2	ENST00000650635
ENSG00000113319	RASGRF2	ENST00000663674,ENST00000500148
ENSG00000148303	RPL7A	ENST00000468019
ENSG00000152760	TCTEX1D1	ENST00000468286
ENSG00000198753	PLXNB3	ENST00000468491
ENSG00000039987	BEST2	ENST00000589765
ENSG00000064651	SLC12A2	ENST00000514573,ENST00000502849
ENSG00000184292	TACSTD2	ENST00000401044
ENSG00000145779	TNFAIP8	ENST00000511186
ENSG00000180210	F2	ENST00000526715
ENSG00000198670	LPA	ENST00000639825
ENSG00000123388	HOXC11	ENST00000507650
ENSG00000100938	GMPR2	ENST00000560998
ENSG00000178623	GPR35	ENST00000496300
ENSG00000100068	LRP5L	ENST00000444995
ENSG00000198870	STKLD1	ENST00000468019
ENSG00000104375	STK3	TCONS_00365821
ENSG00000179965	ZNF771	ENST00000411546
ENSG00000158525	CPA5	ENST00000498527
ENSG00000163346	PBXIP1	ENST00000472434
ENSG00000181031	RPH3AL	ENST00000570954
ENSG00000168172	HOOK3	ENST00000527153
ENSG00000173114	LRRN3	ENST00000489381
ENSG00000143458	GABPB2	ENST00000475722,ENST00000462440
ENSG00000132323	ILKAP	ENST00000473274,TCONS_00225959
ENSG00000156253	RWDD2B	ENST00000286777
ENSG00000175164	ABO	ENST00000468019
ENSG00000262664	OVCA2	ENST00000571815
ENSG00000205858	LRRC72	ENST00000421746
ENSG00000163644	PPM1K	ENST00000652965
ENSG00000243710	CFAP57	ENST00000463906
ENSG00000163354	DCST2	ENST00000472434
ENSG00000163946	TASOR	ENST00000468108
ENSG00000131652	THOC6	ENST00000572691
ENSG00000099956	SMARCB1	ENST00000461809
ENSG00000156256	USP16	ENST00000286777
ENSG00000099984	GSTT2	ENST00000461809
ENSG00000185924	RTN4RL1	ENST00000571815
ENSG00000149781	FERMT3	ENST00000543422
ENSG00000118492	ADGB	ENST00000433308
ENSG00000102030	NAA10	ENST00000468491
ENSG00000117862	TXNDC12	ENST00000361625
ENSG00000184697	CLDN6	ENST00000572691
ENSG00000142606	MMEL1	ENST00000343889
ENSG00000182899	RPL35A	ENST00000473676
ENSG00000116497	S100PBP	ENST00000481895
ENSG00000204406	MBD5	ENST00000496158,ENST00000488372
ENSG00000037749	MFAP3	TCONS_00300791,ENST00000520327,ENST00000518497
ENSG00000135913	USP37	ENST00000489687
ENSG00000102317	RBM3	ENST00000276096
ENSG00000185621	LMLN	ENST00000473676
ENSG00000142530	AC020909.1	ENST00000600978
ENSG00000116874	WARS2	ENST00000670000
ENSG00000197763	TXNRD3	ENST00000514908
ENSG00000205238	SPDYE2	ENST00000639209
ENSG00000170180	GYPA	ENST00000508841
ENSG00000118777	ABCG2	ENST00000652965
ENSG00000198792	TMEM184B	ENST00000381645
ENSG00000101695	RNF125	ENST00000583184
ENSG00000147912	FBXO10	ENST00000543968
ENSG00000156787	TBC1D31	ENST00000521468,ENST00000517516
ENSG00000198835	GJC2	ENST00000498092
ENSG00000181092	ADIPOQ	ENST00000626978
ENSG00000140279	DUOX2	ENST00000560034
ENSG00000104408	EIF3E	ENST00000521614
ENSG00000168517	HEXIM2	ENST00000585346,ENST00000590114
ENSG00000111291	GPRC5D	ENST00000545914
ENSG00000180879	SSR4	ENST00000468491
ENSG00000164031	DNAJB14	ENST00000507994
ENSG00000204104	TRAF3IP1	TCONS_00225959
ENSG00000145879	SPINK7	ENST00000521160
ENSG00000168124	OR1F1	ENST00000572691
ENSG00000171469	ZNF561	ENST00000616951
ENSG00000275302	CCL4	ENST00000617914
ENSG00000198440	ZNF583	ENST00000495307
ENSG00000143537	ADAM15	ENST00000472434
ENSG00000099958	DERL3	ENST00000461809
ENSG00000141574	SECTM1	ENST00000584472,ENST00000578194
ENSG00000130818	ZNF426	ENST00000616951
ENSG00000116212	LRRC42	ENST00000465897
ENSG00000198862	LTN1	ENST00000286777
ENSG00000171552	BCL2L1	ENST00000472128
ENSG00000205309	NT5M	ENST00000486810
ENSG00000081870	HSPB11	ENST00000465897
ENSG00000176597	B3GNT5	ENST00000492331
ENSG00000133835	HSD17B4	ENST00000511186
ENSG00000286094	AC026740.3	ENST00000522356
ENSG00000180979	LRRC57	ENST00000563872
ENSG00000143190	POU2F1	ENST00000367865
ENSG00000285762	AC253536.7	ENST00000461809
ENSG00000118513	MYB	ENST00000531845
ENSG00000185825	BCAP31	ENST00000468491
ENSG00000110514	MADD	ENST00000526603
ENSG00000163918	RFC4	ENST00000626978
ENSG00000148200	NR6A1	ENST00000429139
ENSG00000068305	MEF2A	ENST00000668719
ENSG00000165156	ZHX1	ENST00000521468,ENST00000517516
ENSG00000102879	CORO1A	ENST00000411546
ENSG00000163481	RNF25	ENST00000489687
ENSG00000197114	ZGPAT	ENST00000463361
ENSG00000169607	CKAP2L	ENST00000474331
ENSG00000169194	IL13	ENST00000639899,ENST00000638504
ENSG00000139436	GIT2	TCONS_00091763
ENSG00000272636	DOC2B	ENST00000570954
ENSG00000118096	IFT46	ENST00000528578
ENSG00000165102	HGSNAT	ENST00000527153
ENSG00000053524	MCF2L2	ENST00000492331
ENSG00000085644	ZNF213	ENST00000572691
ENSG00000172789	HOXC5	ENST00000507650
ENSG00000124772	CPNE5	TCONS_00316256
ENSG00000129351	ILF3	ENST00000612875
ENSG00000007129	CEACAM21	ENST00000618577
ENSG00000149547	EI24	ENST00000532981
ENSG00000177119	ANO6	ENST00000545609
ENSG00000197961	ZNF121	ENST00000616951
ENSG00000157077	ZFYVE9	ENST00000361625
ENSG00000130429	ARPC1B	ENST00000488485,ENST00000468705
ENSG00000173950	XXYLT1	ENST00000496644
ENSG00000167110	GOLGA2	ENST00000491954
ENSG00000148677	ANKRD1	ENST00000489806
ENSG00000147231	RADX	ENST00000497124
