# Supplementary material for: Integrated Analysis of mRNA and lncRNA Expression Profiles Reveals Regulatory Networks Associated with Decompensated Cirrhosis
Source: J Immunol Res. 2022 Nov 16;2022:1805216. doi: 10.1155/2022/1805216 (PMC9691389; doi:10.1155/2022/1805216)
Supplement: Supplementary 7 — Table S7: the result of GO functional enrichment analysis of DE-lncRNA target genes. [file 1805216.f7.txt]

GO_accession	Description	Term_type	Corrected_pValue	Gene_names
GO:0044237	cellular metabolic process	biological_process	1.18E-05	ENSG00000148337,ENSG00000163346,ENSG00000125818,ENSG00000125968,ENSG00000180806,ENSG00000131730,ENSG00000196407,ENSG00000121064,ENSG00000034677,ENSG00000177873,ENSG00000067840,ENSG00000185950,ENSG00000126895,ENSG00000186051,ENSG00000184897,ENSG00000197114,ENSG00000151090,ENSG00000176340,ENSG00000169221,ENSG00000129071,ENSG00000092330,ENSG00000175220,ENSG00000137492,ENSG00000196081,ENSG00000180336…
GO:0034641	cellular nitrogen compound metabolic process	biological_process	0.00021553	ENSG00000100138,ENSG00000134571,ENSG00000196172,ENSG00000185651,ENSG00000160688,ENSG00000258366,ENSG00000197921,ENSG00000143036,ENSG00000171466,ENSG00000158092,ENSG00000143190,ENSG00000123388,ENSG00000130589,ENSG00000140105,ENSG00000076344,ENSG00000163946,ENSG00000179218,ENSG00000172766,ENSG00000164663,ENSG00000157657,ENSG00000167377,ENSG00000285708,ENSG00000113522,ENSG00000128694,ENSG00000138185…
GO:0006725	cellular aromatic compound metabolic process	biological_process	0.00032125	ENSG00000177606,ENSG00000161955,ENSG00000165359,ENSG00000025434,ENSG00000103423,ENSG00000196419,ENSG00000106246,ENSG00000160908,ENSG00000105808,ENSG00000159377,ENSG00000171469,ENSG00000189403,ENSG00000105612,ENSG00000160685,ENSG00000283201,ENSG00000182134,ENSG00000165495,ENSG00000175854,ENSG00000198046,ENSG00000116741,ENSG00000154342,ENSG00000143379,ENSG00000140718,ENSG00000143458,ENSG00000241484…
GO:0006139	nucleobase-containing compound metabolic process	biological_process	0.00049029	ENSG00000137860,ENSG00000089820,ENSG00000169519,ENSG00000145423,ENSG00000143373,ENSG00000242173,ENSG00000103202,ENSG00000137168,ENSG00000160193,ENSG00000136104,ENSG00000148677,ENSG00000110693,ENSG00000139908,ENSG00000096872,ENSG00000155093,ENSG00000182463,ENSG00000148300,ENSG00000122386,ENSG00000186635,ENSG00000147509,ENSG00000148297,ENSG00000115947,ENSG00000118513,ENSG00000129465,ENSG00000219200…
GO:0046483	heterocycle metabolic process	biological_process	0.0024223	ENSG00000178397,ENSG00000119314,ENSG00000104343,ENSG00000138795,ENSG00000181817,ENSG00000285437,ENSG00000169398,ENSG00000112576,ENSG00000131408,ENSG00000142539,ENSG00000030419,ENSG00000196705,ENSG00000059728,ENSG00000131652,ENSG00000175322,ENSG00000276070,ENSG00000047365,ENSG00000101216,ENSG00000174282,ENSG00000100201,ENSG00000117569,ENSG00000198393,ENSG00000159352,ENSG00000076344,ENSG00000140105…
GO:0044238	primary metabolic process	biological_process	0.0028944	ENSG00000106477,ENSG00000121989,ENSG00000138744,ENSG00000130818,ENSG00000189292,ENSG00000166484,ENSG00000138303,ENSG00000145819,ENSG00000179598,ENSG00000172888,ENSG00000175110,ENSG00000011198,ENSG00000017797,ENSG00000068305,ENSG00000131400,ENSG00000140254,ENSG00000180035,ENSG00000068438,ENSG00000135077,ENSG00000115844,ENSG00000090263,ENSG00000167286,ENSG00000151692,ENSG00000104408,ENSG00000086504…
GO:0006807	nitrogen compound metabolic process	biological_process	0.0033789	ENSG00000140279,ENSG00000174718,ENSG00000149743,ENSG00000182459,ENSG00000178568,ENSG00000162601,ENSG00000101294,ENSG00000138379,ENSG00000260734,ENSG00000168032,ENSG00000198130,ENSG00000137054,ENSG00000169249,ENSG00000197208,ENSG00000148339,ENSG00000179958,ENSG00000136997,ENSG00000129194,ENSG00000064933,ENSG00000169371,ENSG00000164400,ENSG00000213928,ENSG00000103415,ENSG00000140326,ENSG00000010539…
GO:1901862	negative regulation of muscle tissue development	biological_process	0.0041907	ENSG00000186951,ENSG00000164530,ENSG00000129194,ENSG00000138795,ENSG00000100811,ENSG00000116741,ENSG00000007392,ENSG00000138379,ENSG00000154803,ENSG00000285708
GO:1901360	organic cyclic compound metabolic process	biological_process	0.007026	ENSG00000059728,ENSG00000030419,ENSG00000196705,ENSG00000142539,ENSG00000131408,ENSG00000175322,ENSG00000276070,ENSG00000047365,ENSG00000131652,ENSG00000100201,ENSG00000174282,ENSG00000101216,ENSG00000211452,ENSG00000159352,ENSG00000198393,ENSG00000117569,ENSG00000119314,ENSG00000178397,ENSG00000138795,ENSG00000104343,ENSG00000169398,ENSG00000285437,ENSG00000181817,ENSG00000112576,ENSG00000196172…
GO:0044260	cellular macromolecule metabolic process	biological_process	0.0079133	ENSG00000129245,ENSG00000130182,ENSG00000205309,ENSG00000259075,ENSG00000147912,ENSG00000111291,ENSG00000128585,ENSG00000186834,ENSG00000132323,ENSG00000073111,ENSG00000134758,ENSG00000170312,ENSG00000143442,ENSG00000206503,ENSG00000174718,ENSG00000070526,ENSG00000118939,ENSG00000102312,ENSG00000260734,ENSG00000138379,ENSG00000169371,ENSG00000129194,ENSG00000136021,ENSG00000120662,ENSG00000010539…
GO:0008152	metabolic process	biological_process	0.0081323	ENSG00000161714,ENSG00000114784,ENSG00000120156,ENSG00000143363,ENSG00000169375,ENSG00000241468,ENSG00000153094,ENSG00000276085,ENSG00000125520,ENSG00000169242,ENSG00000197343,ENSG00000269404,ENSG00000106346,ENSG00000153093,ENSG00000118777,ENSG00000112339,ENSG00000167770,ENSG00000152127,ENSG00000161960,ENSG00000169635,ENSG00000154845,ENSG00000169410,ENSG00000020256,ENSG00000114554,ENSG00000123407…
GO:0050790	regulation of catalytic activity	biological_process	0.010937	ENSG00000105808,ENSG00000189292,ENSG00000166484,ENSG00000145779,ENSG00000197372,ENSG00000121989,ENSG00000196419,ENSG00000103423,ENSG00000017797,ENSG00000025434,ENSG00000145819,ENSG00000177606,ENSG00000169217,ENSG00000011198,ENSG00000241484,ENSG00000113369,ENSG00000113905,ENSG00000154342,ENSG00000116741,ENSG00000188064,ENSG00000181092,ENSG00000082146,ENSG00000189403,ENSG00000173207,ENSG00000126895…
GO:0071704	organic substance metabolic process	biological_process	0.01104	ENSG00000231767,ENSG00000142330,ENSG00000099958,ENSG00000115008,ENSG00000164398,ENSG00000127616,ENSG00000143409,ENSG00000167232,ENSG00000117519,ENSG00000283900,ENSG00000163864,ENSG00000180423,ENSG00000141526,ENSG00000198862,ENSG00000285827,ENSG00000143761,ENSG00000132541,ENSG00000211460,ENSG00000113302,ENSG00000073060,ENSG00000138698,ENSG00000150990,ENSG00000167815,ENSG00000157881,ENSG00000198870…
GO:0045843	negative regulation of striated muscle tissue development	biological_process	0.012492	ENSG00000138379,ENSG00000285708,ENSG00000138795,ENSG00000164530,ENSG00000129194,ENSG00000186951,ENSG00000007392,ENSG00000116741,ENSG00000100811
GO:0048635	negative regulation of muscle organ development	biological_process	0.01585	ENSG00000116741,ENSG00000007392,ENSG00000100811,ENSG00000138795,ENSG00000186951,ENSG00000164530,ENSG00000129194,ENSG00000285708,ENSG00000138379
GO:0065009	regulation of molecular function	biological_process	0.020261	ENSG00000144580,ENSG00000198663,ENSG00000273047,ENSG00000166974,ENSG00000175224,ENSG00000129355,ENSG00000187735,ENSG00000003400,ENSG00000072694,ENSG00000110514,ENSG00000189377,ENSG00000147421,ENSG00000064012,ENSG00000168522,ENSG00000103126,ENSG00000075624,ENSG00000180210,ENSG00000161544,ENSG00000163348,ENSG00000121905,ENSG00000161692,ENSG00000188243,ENSG00000139436,ENSG00000090512,ENSG00000104375…
GO:0009058	biosynthetic process	biological_process	0.024281	ENSG00000180210,ENSG00000126012,ENSG00000147421,ENSG00000181222,ENSG00000141429,ENSG00000181873,ENSG00000115568,ENSG00000144580,ENSG00000105989,ENSG00000100034,ENSG00000160917,ENSG00000129673,ENSG00000188243,ENSG00000134326,ENSG00000135541,ENSG00000099810,ENSG00000129559,ENSG00000144485,ENSG00000175213,ENSG00000066336,ENSG00000151665,ENSG00000179965,ENSG00000123407,ENSG00000198556,ENSG00000127124…
GO:0006935	chemotaxis	biological_process	0.025837	ENSG00000185950,ENSG00000213906,ENSG00000055163,ENSG00000196405,ENSG00000275302,ENSG00000100034,ENSG00000148082,ENSG00000160691,ENSG00000276070,ENSG00000162631,ENSG00000143434,ENSG00000131437,ENSG00000169398,ENSG00000274736,ENSG00000127129,ENSG00000064651,ENSG00000138379,ENSG00000075651,ENSG00000198910,ENSG00000189377,ENSG00000160593,ENSG00000138795,ENSG00000172215,ENSG00000099977,ENSG00000143590…
GO:0042330	taxis	biological_process	0.027176	ENSG00000172215,ENSG00000160593,ENSG00000189377,ENSG00000138795,ENSG00000198910,ENSG00000075651,ENSG00000138379,ENSG00000127129,ENSG00000064651,ENSG00000162631,ENSG00000143434,ENSG00000274736,ENSG00000169398,ENSG00000131437,ENSG00000276070,ENSG00000148082,ENSG00000160691,ENSG00000275302,ENSG00000196405,ENSG00000100034,ENSG00000213906,ENSG00000055163,ENSG00000185950,ENSG00000177119,ENSG00000189403…
GO:0090304	nucleic acid metabolic process	biological_process	0.030875	ENSG00000139496,ENSG00000169375,ENSG00000169242,ENSG00000125520,ENSG00000197343,ENSG00000213782,ENSG00000153391,ENSG00000116750,ENSG00000102317,ENSG00000168710,ENSG00000169635,ENSG00000112339,ENSG00000167770,ENSG00000020256,ENSG00000269404,ENSG00000180818,ENSG00000188243,ENSG00000135541,ENSG00000129559,ENSG00000105989,ENSG00000100034,ENSG00000160917,ENSG00000179965,ENSG00000123407,ENSG00000127124…
GO:0044249	cellular biosynthetic process	biological_process	0.030875	ENSG00000168517,ENSG00000153234,ENSG00000144677,ENSG00000165156,ENSG00000153406,ENSG00000172992,ENSG00000129353,ENSG00000128699,ENSG00000104889,ENSG00000167286,ENSG00000144218,ENSG00000090263,ENSG00000115844,ENSG00000086504,ENSG00000104408,ENSG00000131848,ENSG00000197961,ENSG00000179271,ENSG00000099956,ENSG00000182899,ENSG00000168795,ENSG00000171243,ENSG00000130164,ENSG00000184205,ENSG00000119335…
GO:0002834	regulation of response to tumor cell	biological_process	0.031151	ENSG00000113302,ENSG00000135077,ENSG00000079385,ENSG00000113905,ENSG00000189403,ENSG00000145868
GO:0002837	regulation of immune response to tumor cell	biological_process	0.031151	ENSG00000135077,ENSG00000113302,ENSG00000079385,ENSG00000189403,ENSG00000145868,ENSG00000113905
GO:0002418	immune response to tumor cell	biological_process	0.031878	ENSG00000113905,ENSG00000143537,ENSG00000145868,ENSG00000189403,ENSG00000135077,ENSG00000113302,ENSG00000079385
GO:0051128	regulation of cellular component organization	biological_process	0.034017	ENSG00000144824,ENSG00000171552,ENSG00000156261,ENSG00000196405,ENSG00000100034,ENSG00000168818,ENSG00000147003,ENSG00000002822,ENSG00000135541,ENSG00000066336,ENSG00000163348,ENSG00000102030,ENSG00000168140,ENSG00000180210,ENSG00000163431,ENSG00000148248,ENSG00000147421,ENSG00000064012,ENSG00000171681,ENSG00000131437,ENSG00000151208,ENSG00000072694,ENSG00000198663,ENSG00000166974,ENSG00000129355…
GO:0043085	positive regulation of catalytic activity	biological_process	0.035538	ENSG00000175220,ENSG00000160691,ENSG00000137409,ENSG00000136997,ENSG00000153234,ENSG00000055163,ENSG00000157764,ENSG00000102760,ENSG00000109270,ENSG00000173207,ENSG00000126895,ENSG00000198612,ENSG00000170667,ENSG00000274736,ENSG00000075884,ENSG00000145819,ENSG00000129467,ENSG00000177606,ENSG00000011198,ENSG00000196419,ENSG00000017797,ENSG00000025434,ENSG00000170312,ENSG00000113520,ENSG00000105808…
GO:0006793	phosphorus metabolic process	biological_process	0.035752	ENSG00000197622,ENSG00000160194,ENSG00000178397,ENSG00000079385,ENSG00000140263,ENSG00000137055,ENSG00000069998,ENSG00000144130,ENSG00000196182,ENSG00000156194,ENSG00000169398,ENSG00000090266,ENSG00000117266,ENSG00000143774,ENSG00000075651,ENSG00000112576,ENSG00000129351,ENSG00000071242,ENSG00000100938,ENSG00000213066,ENSG00000275302,ENSG00000169194,ENSG00000250479,ENSG00000164399,ENSG00000163141…
GO:1901576	organic substance biosynthetic process	biological_process	0.039719	ENSG00000151348,ENSG00000127616,ENSG00000070731,ENSG00000107796,ENSG00000167232,ENSG00000105610,ENSG00000125538,ENSG00000231767,ENSG00000099958,ENSG00000167283,ENSG00000115008,ENSG00000164398,ENSG00000148303,ENSG00000073060,ENSG00000113302,ENSG00000167815,ENSG00000177374,ENSG00000186951,ENSG00000157881,ENSG00000132326,ENSG00000198851,ENSG00000155438,ENSG00000163864,ENSG00000188846,ENSG00000198862…
GO:1902275	regulation of chromatin organization	biological_process	0.045634	ENSG00000198890,ENSG00000169375,ENSG00000141510,ENSG00000066336,ENSG00000163348,ENSG00000154803,ENSG00000159086,ENSG00000118058,ENSG00000117115,ENSG00000174718,ENSG00000160685,ENSG00000167770,ENSG00000099956,ENSG00000171681,ENSG00000118513,ENSG00000143033,ENSG00000125538,ENSG00000198663,ENSG00000163946,ENSG00000119335,ENSG00000196092,ENSG00000143379
GO:0045934	negative regulation of nucleobase-containing compound metabolic process	biological_process	0.045634	ENSG00000277632,ENSG00000143033,ENSG00000143379,ENSG00000130182,ENSG00000144834,ENSG00000160685,ENSG00000198373,ENSG00000181092,ENSG00000189403,ENSG00000113520,ENSG00000273154,ENSG00000168214,ENSG00000147889,ENSG00000197372,ENSG00000164199,ENSG00000114861,ENSG00000154803,ENSG00000159086,ENSG00000171223,ENSG00000196419,ENSG00000103423,ENSG00000068305,ENSG00000186834,ENSG00000025434,ENSG00000198890…
GO:0051171	regulation of nitrogen compound metabolic process	biological_process	0.047002	ENSG00000138795,ENSG00000119314,ENSG00000178397,ENSG00000112576,ENSG00000169398,ENSG00000276070,ENSG00000047365,ENSG00000175322,ENSG00000059728,ENSG00000196705,ENSG00000030419,ENSG00000142539,ENSG00000131408,ENSG00000159352,ENSG00000198393,ENSG00000117569,ENSG00000100201,ENSG00000174282,ENSG00000101216,ENSG00000123388,ENSG00000130589,ENSG00000076344,ENSG00000172766,ENSG00000163946,ENSG00000179218…
GO:0003002	regionalization	biological_process	0.047535	ENSG00000103494,ENSG00000205336,ENSG00000123388,ENSG00000188064,ENSG00000143033,ENSG00000180818,ENSG00000123364,ENSG00000105429,ENSG00000154342,ENSG00000163913,ENSG00000128918,ENSG00000100068,ENSG00000141510,ENSG00000179598,ENSG00000198353,ENSG00000145423,ENSG00000168214,ENSG00000121989,ENSG00000197921,ENSG00000100811,ENSG00000171243,ENSG00000138795,ENSG00000131437,ENSG00000180806,ENSG00000144355…
GO:0030852	regulation of granulocyte differentiation	biological_process	0.047665	ENSG00000079385,ENSG00000113525,ENSG00000114115,ENSG00000138795,ENSG00000130584,ENSG00000181092
GO:0033044	regulation of chromosome organization	biological_process	0.049356	ENSG00000125538,ENSG00000143033,ENSG00000113522,ENSG00000118513,ENSG00000143379,ENSG00000070366,ENSG00000196092,ENSG00000163946,ENSG00000119335,ENSG00000198663,ENSG00000174718,ENSG00000117115,ENSG00000171681,ENSG00000099956,ENSG00000147421,ENSG00000160685,ENSG00000167770,ENSG00000065675,ENSG00000163348,ENSG00000066336,ENSG00000118058,ENSG00000159086,ENSG00000154803,ENSG00000102030,ENSG00000258366…
GO:0005622	intracellular	cellular_component	9.14E-08	ENSG00000213782,ENSG00000197119,ENSG00000153391,ENSG00000116750,ENSG00000105607,ENSG00000147155,ENSG00000143183,ENSG00000102317,ENSG00000168710,ENSG00000197694,ENSG00000065534,ENSG00000117862,ENSG00000139496,ENSG00000204406,ENSG00000170035,ENSG00000149328,ENSG00000033170,ENSG00000159445,ENSG00000159082,ENSG00000180818,ENSG00000214140,ENSG00000101019,ENSG00000240972,ENSG00000109956,ENSG00000006062…
GO:0044424	intracellular part	cellular_component	9.14E-08	ENSG00000063660,ENSG00000159377,ENSG00000156486,ENSG00000105808,ENSG00000160908,ENSG00000095059,ENSG00000078053,ENSG00000272636,ENSG00000159197,ENSG00000025434,ENSG00000185615,ENSG00000214530,ENSG00000143353,ENSG00000161955,ENSG00000090615,ENSG00000119471,ENSG00000165359,ENSG00000172349,ENSG00000139323,ENSG00000137814,ENSG00000154342,ENSG00000184292,ENSG00000106692,ENSG00000140718,ENSG00000165495…
GO:0043227	membrane-bounded organelle	cellular_component	1.42E-05	ENSG00000143167,ENSG00000239642,ENSG00000099956,ENSG00000179271,ENSG00000182287,ENSG00000197961,ENSG00000184922,ENSG00000123908,ENSG00000008516,ENSG00000149781,ENSG00000010818,ENSG00000130164,ENSG00000104889,ENSG00000119878,ENSG00000128699,ENSG00000153406,ENSG00000165156,ENSG00000144677,ENSG00000145685,ENSG00000172137,ENSG00000131848,ENSG00000008256,ENSG00000144218,ENSG00000100196,ENSG00000148688…
GO:0043231	intracellular membrane-bounded organelle	cellular_component	8.24E-05	ENSG00000184205,ENSG00000052126,ENSG00000119335,ENSG00000197321,ENSG00000155749,ENSG00000198612,ENSG00000168795,ENSG00000167286,ENSG00000090263,ENSG00000115844,ENSG00000086504,ENSG00000151692,ENSG00000104408,ENSG00000168517,ENSG00000153234,ENSG00000159625,ENSG00000157911,ENSG00000129353,ENSG00000161939,ENSG00000101246,ENSG00000131400,ENSG00000092531,ENSG00000103426,ENSG00000119509,ENSG00000180035…
GO:0043226	organelle	cellular_component	0.00012002	ENSG00000105610,ENSG00000070731,ENSG00000107796,ENSG00000013583,ENSG00000151348,ENSG00000148303,ENSG00000085365,ENSG00000184343,ENSG00000167283,ENSG00000072518,ENSG00000140274,ENSG00000125538,ENSG00000138756,ENSG00000117395,ENSG00000132326,ENSG00000186951,ENSG00000185825,ENSG00000177374,ENSG00000100918,ENSG00000153015,ENSG00000168135,ENSG00000143793,ENSG00000186818,ENSG00000188846,ENSG00000243710…
GO:0043229	intracellular organelle	cellular_component	0.00021553	ENSG00000181873,ENSG00000115568,ENSG00000175224,ENSG00000161860,ENSG00000180879,ENSG00000087338,ENSG00000126012,ENSG00000180210,ENSG00000148248,ENSG00000175768,ENSG00000198556,ENSG00000102030,ENSG00000026297,ENSG00000179965,ENSG00000129354,ENSG00000123407,ENSG00000267140,ENSG00000159685,ENSG00000144485,ENSG00000283782,ENSG00000175213,ENSG00000188243,ENSG00000099810,ENSG00000135541,ENSG00000168785…
GO:0005829	cytosol	cellular_component	0.0018165	ENSG00000104889,ENSG00000161939,ENSG00000172137,ENSG00000168517,ENSG00000153406,ENSG00000086504,ENSG00000104408,ENSG00000008256,ENSG00000144218,ENSG00000198612,ENSG00000182899,ENSG00000182287,ENSG00000197321,ENSG00000184922,ENSG00000123908,ENSG00000052126,ENSG00000119335,ENSG00000164879,ENSG00000100592,ENSG00000163481,ENSG00000017797,ENSG00000068305,ENSG00000148296,ENSG00000169217,ENSG00000011198…
GO:0005623	cell	cellular_component	0.0083973	ENSG00000240891,ENSG00000198040,ENSG00000143774,ENSG00000108839,ENSG00000143390,ENSG00000140263,ENSG00000104450,ENSG00000138772,ENSG00000133460,ENSG00000150991,ENSG00000138835,ENSG00000113889,ENSG00000197757,ENSG00000136891,ENSG00000250361,ENSG00000154222,ENSG00000129925,ENSG00000037965,ENSG00000176040,ENSG00000122376,ENSG00000116885,ENSG00000118733,ENSG00000164032,ENSG00000231767,ENSG00000159618…
GO:0044464	cell part	cellular_component	0.0098128	ENSG00000186834,ENSG00000111371,ENSG00000069493,ENSG00000186810,ENSG00000121057,ENSG00000101940,ENSG00000134758,ENSG00000170312,ENSG00000143442,ENSG00000172497,ENSG00000129245,ENSG00000205309,ENSG00000184293,ENSG00000119535,ENSG00000137409,ENSG00000136021,ENSG00000140326,ENSG00000102312,ENSG00000118939,ENSG00000133835,ENSG00000155016,ENSG00000168032,ENSG00000260734,ENSG00000138379,ENSG00000147174…
GO:0044422	organelle part	cellular_component	0.015445	ENSG00000177082,ENSG00000137409,ENSG00000136021,ENSG00000169371,ENSG00000155016,ENSG00000133835,ENSG00000102312,ENSG00000198130,ENSG00000174718,ENSG00000149547,ENSG00000206503,ENSG00000070526,ENSG00000073111,ENSG00000101940,ENSG00000121057,ENSG00000164199,ENSG00000143442,ENSG00000262246,ENSG00000170312,ENSG00000134758,ENSG00000182963,ENSG00000151150,ENSG00000186834,ENSG00000165527,ENSG00000132323…
GO:0042105	alpha-beta T cell receptor complex	cellular_component	0.022963	ENSG00000160654,ENSG00000198851,ENSG00000198821,ENSG00000167286
GO:0044446	intracellular organelle part	cellular_component	0.030875	ENSG00000169371,ENSG00000136021,ENSG00000137409,ENSG00000177082,ENSG00000198130,ENSG00000102312,ENSG00000155016,ENSG00000133835,ENSG00000070526,ENSG00000206503,ENSG00000149547,ENSG00000174718,ENSG00000182963,ENSG00000170312,ENSG00000134758,ENSG00000143442,ENSG00000262246,ENSG00000121057,ENSG00000101940,ENSG00000073111,ENSG00000138796,ENSG00000132323,ENSG00000186834,ENSG00000165527,ENSG00000128585…
GO:0070013	intracellular organelle lumen	cellular_component	0.035752	ENSG00000135077,ENSG00000148334,ENSG00000135913,ENSG00000163913,ENSG00000077800,ENSG00000131400,ENSG00000092531,ENSG00000116898,ENSG00000093072,ENSG00000198301,ENSG00000068305,ENSG00000196497,ENSG00000148296,ENSG00000172888,ENSG00000175110,ENSG00000169217,ENSG00000159784,ENSG00000138303,ENSG00000062822,ENSG00000145779,ENSG00000166484,ENSG00000258315,ENSG00000138744,ENSG00000198064,ENSG00000146414…
GO:0005515	protein binding	molecular_function	9.14E-08	ENSG00000089486,ENSG00000213171,ENSG00000173207,ENSG00000159461,ENSG00000102760,ENSG00000164031,ENSG00000166482,ENSG00000143434,ENSG00000100811,ENSG00000058799,ENSG00000129657,ENSG00000106927,ENSG00000159377,ENSG00000156486,ENSG00000063660,ENSG00000160908,ENSG00000095059,ENSG00000078053,ENSG00000272636,ENSG00000159197,ENSG00000025434,ENSG00000185615,ENSG00000214530,ENSG00000161955,ENSG00000090615…
GO:0003674	molecular_function	molecular_function	1.08E-07	ENSG00000073670,ENSG00000142539,ENSG00000196705,ENSG00000244617,ENSG00000131055,ENSG00000174282,ENSG00000108599,ENSG00000165102,ENSG00000159352,ENSG00000136811,ENSG00000160323,ENSG00000181817,ENSG00000173678,ENSG00000172345,ENSG00000100138,ENSG00000121621,ENSG00000156976,ENSG00000110455,ENSG00000143190,ENSG00000106976,ENSG00000143036,ENSG00000158092,ENSG00000180398,ENSG00000134769,ENSG00000123388…
GO:0005488	binding	molecular_function	1.26E-05	ENSG00000185900,ENSG00000132004,ENSG00000150768,ENSG00000182459,ENSG00000070961,ENSG00000140279,ENSG00000157379,ENSG00000254505,ENSG00000172878,ENSG00000137054,ENSG00000177868,ENSG00000178568,ENSG00000162601,ENSG00000101986,ENSG00000101294,ENSG00000136997,ENSG00000064933,ENSG00000198700,ENSG00000163394,ENSG00000180096,ENSG00000164400,ENSG00000086288,ENSG00000169249,ENSG00000148339,ENSG00000187699…
GO:0005125	cytokine activity	molecular_function	0.035538	ENSG00000161955,ENSG00000276070,ENSG00000008517,ENSG00000164399,ENSG00000276085,ENSG00000164400,ENSG00000239697,ENSG00000169194,ENSG00000113302,ENSG00000275302,ENSG00000105989,ENSG00000138755,ENSG00000184371,ENSG00000125965,ENSG00000248871,ENSG00000113520,ENSG00000181092,ENSG00000189403,ENSG00000115008,ENSG00000138379,ENSG00000240972,ENSG00000113525,ENSG00000277632,ENSG00000125538,ENSG00000141574…
GO:0003824	catalytic activity	molecular_function	0.049356	ENSG00000126012,ENSG00000064012,ENSG00000180210,ENSG00000159433,ENSG00000141429,ENSG00000181873,ENSG00000141551,ENSG00000181222,ENSG00000255526,ENSG00000003400,ENSG00000129673,ENSG00000099810,ENSG00000134326,ENSG00000100034,ENSG00000163644,ENSG00000185621,ENSG00000101695,ENSG00000162551,ENSG00000026297,ENSG00000102030,ENSG00000283782,ENSG00000151665,ENSG00000006062,ENSG00000118777,ENSG00000161960…
