# Supplementary material for: Integrated Analysis of mRNA and lncRNA Expression Profiles Reveals Regulatory Networks Associated with Decompensated Cirrhosis
Source: J Immunol Res. 2022 Nov 16;2022:1805216. doi: 10.1155/2022/1805216 (PMC9691389; doi:10.1155/2022/1805216)
Supplement: Supplementary 8 — Table S8: the result of KEGG pathway analysis of DE-lncRNA target genes. [file 1805216.f8.txt]

#Kegg_pathway	ko_id	P-value
Hematopoietic cell lineage	ko04640	0.000705983
Graft-versus-host disease	ko05332	0.003063686
Pyrimidine metabolism	ko00240	0.00556904
Inflammatory bowel disease (IBD)	ko05321	0.007158011
Measles	ko05162	0.010086864
Mucin type O-Glycan biosynthesis	ko00512	0.011760208
Leishmaniasis	ko05140	0.01447847
Antigen processing and presentation	ko04612	0.017346162
Nitrogen metabolism	ko00910	0.01942531
Wnt signaling pathway	ko04310	0.02891328
Natural killer cell mediated cytotoxicity	ko04650	0.029070285
DNA replication	ko03030	0.030424204
Chagas disease (American trypanosomiasis)	ko05142	0.032564741
Riboflavin metabolism	ko00740	0.036018821
Cytokine-cytokine receptor interaction	ko04060	0.038670305
Purine metabolism	ko00230	0.043723886
Type I diabetes mellitus	ko04940	0.051672965
Basal cell carcinoma	ko05217	0.056651925
T cell receptor signaling pathway	ko04660	0.059827445
HTLV-I infection	ko05166	0.060683579
Legionellosis	ko05134	0.061394817
Axon guidance	ko04360	0.063393561
p53 signaling pathway	ko04115	0.063666258
Transcriptional misregulation in cancer	ko05202	0.073677822
Allograft rejection	ko05330	0.081356185
Thyroid cancer	ko05216	0.097208003
Non-alcoholic fatty liver disease (NAFLD)	ko04932	0.103445333
Hippo signaling pathway	ko04390	0.103445333
Bacterial invasion of epithelial cells	ko05100	0.105815112
Circadian rhythm	ko04710	0.107430139
Hedgehog signaling pathway	ko04340	0.108194326
RNA polymerase	ko03020	0.118114335
Asthma	ko05310	0.118114335
Homologous recombination	ko03440	0.118114335
Jak-STAT signaling pathway	ko04630	0.12063759
Osteoclast differentiation	ko04380	0.12430787
Citrate cycle (TCA cycle)	ko00020	0.12923858
Hepatitis C	ko05160	0.139951133
Ras signaling pathway	ko04014	0.142907847
Endocytosis	ko04144	0.151494203
TGF-beta signaling pathway	ko04350	0.152747178
Intestinal immune network for IgA production	ko04672	0.152796076
Vitamin digestion and absorption	ko04977	0.159190154
Bile secretion	ko04976	0.160245777
Apoptosis	ko04210	0.167743315
Nucleotide excision repair	ko03420	0.173776211
Biotin metabolism	ko00780	0.178019952
Thyroid hormone signaling pathway	ko04919	0.183331172
Malaria	ko05144	0.184659922
Mismatch repair	ko03430	0.191260514
N-Glycan biosynthesis	ko00510	0.195785626
Non-homologous end-joining	ko03450	0.196837406
ErbB signaling pathway	ko04012	0.199628195
Rheumatoid arthritis	ko05323	0.199628195
Colorectal cancer	ko05210	0.20635379
Fc gamma R-mediated phagocytosis	ko04666	0.216433372
Endometrial cancer	ko05213	0.218699552
Thiamine metabolism	ko00730	0.230031554
Lysine degradation	ko00310	0.230455427
Autoimmune thyroid disease	ko05320	0.230455427
Glutathione metabolism	ko00480	0.242388751
Glycosaminoglycan biosynthesis - keratan sulfate	ko00533	0.244569929
Pyruvate metabolism	ko00620	0.245035863
Tryptophan metabolism	ko00380	0.245035863
Cell cycle	ko04110	0.257926487
TNF signaling pathway	ko04668	0.259596815
PPAR signaling pathway	ko03320	0.269806007
Phagosome	ko04145	0.27493996
Staphylococcus aureus infection	ko05150	0.279088899
Fatty acid degradation	ko00071	0.287847086
Chronic myeloid leukemia	ko05220	0.291969088
Selenocompound metabolism	ko00450	0.292684396
Proteoglycans in cancer	ko05205	0.296062239
GABAergic synapse	ko04727	0.300832788
Thyroid hormone synthesis	ko04918	0.303189285
Choline metabolism in cancer	ko05231	0.3071725
Small cell lung cancer	ko05222	0.311109585
Pertussis	ko05133	0.314486837
Proteasome	ko03050	0.316950376
Aminoacyl-tRNA biosynthesis	ko00970	0.331598037
Epstein-Barr virus infection	ko05169	0.336206828
Steroid biosynthesis	ko00100	0.363857968
Pancreatic cancer	ko05212	0.380735218
Protein processing in endoplasmic reticulum	ko04141	0.381774624
African trypanosomiasis	ko05143	0.382870234
Base excision repair	ko03410	0.382870234
Prion diseases	ko05020	0.382870234
Pancreatic secretion	ko04972	0.38441696
Taste transduction	ko04742	0.390308702
Herpes simplex infection	ko05168	0.395628395
RNA transport	ko03013	0.405414239
Primary immunodeficiency	ko05340	0.41768652
Bladder cancer	ko05219	0.41768652
Ovarian steroidogenesis	ko04913	0.419451929
Viral carcinogenesis	ko05203	0.425921931
Fatty acid elongation	ko00062	0.432161555
Protein export	ko03060	0.432161555
Peroxisome	ko04146	0.440781128
Fc epsilon RI signaling pathway	ko04664	0.444489547
Leukocyte transendothelial migration	ko04670	0.453293027
Acute myeloid leukemia	ko05221	0.46249818
Adipocytokine signaling pathway	ko04920	0.469586427
Neurotrophin signaling pathway	ko04722	0.472714525
Salmonella infection	ko05132	0.474827297
Sulfur relay system	ko04122	0.479943392
Tuberculosis	ko05152	0.484221791
Regulation of autophagy	ko04140	0.485141252
Salivary secretion	ko04970	0.486049879
Toxoplasmosis	ko05145	0.491977736
Calcium signaling pathway	ko04020	0.492025282
Toll-like receptor signaling pathway	ko04620	0.509737795
Tight junction	ko04530	0.529955051
Propanoate metabolism	ko00640	0.536517014
Cell adhesion molecules (CAMs)	ko04514	0.53873687
Nicotinate and nicotinamide metabolism	ko00760	0.555753421
Inositol phosphate metabolism	ko00562	0.557847593
MAPK signaling pathway	ko04010	0.558194976
Glioma	ko05214	0.570724853
Fatty acid biosynthesis	ko00061	0.572653531
Fatty acid metabolism	ko01212	0.578598013
Hepatitis B	ko05161	0.581673777
Arachidonic acid metabolism	ko00590	0.583390828
beta-Alanine metabolism	ko00410	0.592503769
Estrogen signaling pathway	ko04915	0.593052072
Valine, leucine and isoleucine degradation	ko00280	0.593106428
Folate biosynthesis	ko00790	0.599734813
Rap1 signaling pathway	ko04015	0.602189686
Melanogenesis	ko04916	0.613026769
Fructose and mannose metabolism	ko00051	0.626940383
SNARE interactions in vesicular transport	ko04130	0.626940383
PI3K-Akt signaling pathway	ko04151	0.628980268
Type II diabetes mellitus	ko04930	0.634651791
Pathways in cancer	ko05200	0.649485597
RIG-I-like receptor signaling pathway	ko04622	0.654643048
Focal adhesion	ko04510	0.659709482
Oxytocin signaling pathway	ko04921	0.661576397
Dilated cardiomyopathy	ko05414	0.662052995
Arrhythmogenic right ventricular cardiomyopathy (ARVC)	ko05412	0.665691204
MicroRNAs in cancer	ko05206	0.668517352
Influenza A	ko05164	0.670033464
Gastric acid secretion	ko04971	0.676496327
Prolactin signaling pathway	ko04917	0.676496327
Lysosome	ko04142	0.676874017
Signaling pathways regulating pluripotency of stem cells	ko04550	0.684017159
Adherens junction	ko04520	0.687057182
Cysteine and methionine metabolism	ko00270	0.688960196
Progesterone-mediated oocyte maturation	ko04914	0.69092309
Primary bile acid biosynthesis	ko00120	0.691983079
Phenylalanine metabolism	ko00360	0.691983079
Viral myocarditis	ko05416	0.708598741
cAMP signaling pathway	ko04024	0.710379387
Glycosaminoglycan biosynthesis - chondroitin sulfate / dermatan sulfate	ko00532	0.711516986
2-Oxocarboxylic acid metabolism	ko01210	0.711516986
Pantothenate and CoA biosynthesis	ko00770	0.711516986
Fat digestion and absorption	ko04975	0.729712803
Glycosaminoglycan degradation	ko00531	0.729814829
Proximal tubule bicarbonate reclamation	ko04964	0.729814829
cGMP-PKG signaling pathway	ko04022	0.731907861
Serotonergic synapse	ko04726	0.736257212
Mineral absorption	ko04978	0.742254934
Biosynthesis of unsaturated fatty acids	ko01040	0.74695465
Ubiquitin mediated proteolysis	ko04120	0.752513473
Hypertrophic cardiomyopathy (HCM)	ko05410	0.762755753
Chemical carcinogenesis	ko05204	0.762755753
Ribosome biogenesis in eukaryotes	ko03008	0.762755753
Arginine and proline metabolism	ko00330	0.77051554
Phosphatidylinositol signaling system	ko04070	0.771136571
Ribosome	ko03010	0.772559622
Histidine metabolism	ko00340	0.778048121
Terpenoid backbone biosynthesis	ko00900	0.778048121
FoxO signaling pathway	ko04068	0.778971191
Sphingolipid signaling pathway	ko04071	0.779640973
Vascular smooth muscle contraction	ko04270	0.78632175
ABC transporters	ko02010	0.787548245
Chemokine signaling pathway	ko04062	0.78773425
Cytosolic DNA-sensing pathway	ko04623	0.788615778
Renal cell carcinoma	ko05211	0.797213476
Endocrine and other factor-regulated calcium reabsorption	ko04961	0.797720022
Vasopressin-regulated water reabsorption	ko04962	0.797720022
Glycosphingolipid biosynthesis - lacto and neolacto series	ko00601	0.805328834
Glycosaminoglycan biosynthesis - heparan sulfate / heparin	ko00534	0.805328834
Glycosylphosphatidylinositol(GPI)-anchor biosynthesis	ko00563	0.805328834
Carbon metabolism	ko01200	0.809530854
Insulin secretion	ko04911	0.809597373
Protein digestion and absorption	ko04974	0.809597373
Central carbon metabolism in cancer	ko05230	0.813534066
Regulation of actin cytoskeleton	ko04810	0.813789449
NF-kappa B signaling pathway	ko04064	0.816623296
Sphingolipid metabolism	ko00600	0.816778445
Glyoxylate and dicarboxylate metabolism	ko00630	0.817687516
Drug metabolism - cytochrome P450	ko00982	0.82126954
Amoebiasis	ko05146	0.822210466
Gap junction	ko04540	0.82343541
Notch signaling pathway	ko04330	0.82569293
Butanoate metabolism	ko00650	0.829263347
Amyotrophic lateral sclerosis (ALS)	ko05014	0.834216061
Melanoma	ko05218	0.835923335
Ascorbate and aldarate metabolism	ko00053	0.840105803
mRNA surveillance pathway	ko03015	0.84262763
Morphine addiction	ko05032	0.84262763
Platelet activation	ko04611	0.844872149
GnRH signaling pathway	ko04912	0.848623716
Huntington's disease	ko05016	0.849926843
Oxidative phosphorylation	ko00190	0.849938941
Spliceosome	ko03040	0.849938941
Metabolism of xenobiotics by cytochrome P450	ko00980	0.855961242
Oocyte meiosis	ko04114	0.861312901
Glutamatergic synapse	ko04724	0.861312901
Fanconi anemia pathway	ko03460	0.864666463
Non-small cell lung cancer	ko05223	0.864666463
Other types of O-glycan biosynthesis	ko00514	0.868682086
Cardiac muscle contraction	ko04260	0.873829936
NOD-like receptor signaling pathway	ko04621	0.877890585
Inflammatory mediator regulation of TRP channels	ko04750	0.885408695
Tyrosine metabolism	ko00350	0.892161109
Long-term depression	ko04730	0.900833893
Alanine, aspartate and glutamate metabolism	ko00250	0.905437076
Alzheimer's disease	ko05010	0.908500043
mTOR signaling pathway	ko04150	0.910737372
Pentose and glucuronate interconversions	ko00040	0.911450323
Synaptic vesicle cycle	ko04721	0.915334809
Glycine, serine and threonine metabolism	ko00260	0.922356365
Nicotine addiction	ko05033	0.922356365
Long-term potentiation	ko04720	0.923871238
Aldosterone-regulated sodium reabsorption	ko04960	0.927295944
Alcoholism	ko05034	0.928552147
Prostate cancer	ko05215	0.930516695
Glycolysis / Gluconeogenesis	ko00010	0.931592733
Cholinergic synapse	ko04725	0.933502107
Porphyrin and chlorophyll metabolism	ko00860	0.9362543
Neuroactive ligand-receptor interaction	ko04080	0.93669727
Carbohydrate digestion and absorption	ko04973	0.944111124
Complement and coagulation cascades	ko04610	0.944869789
B cell receptor signaling pathway	ko04662	0.944869789
Circadian entrainment	ko04713	0.950270361
Ether lipid metabolism	ko00565	0.951001579
Parkinson's disease	ko05012	0.955329224
Insulin signaling pathway	ko04910	0.955329224
Amino sugar and nucleotide sugar metabolism	ko00520	0.957044279
AMPK signaling pathway	ko04152	0.957154033
RNA degradation	ko03018	0.960286056
Retrograde endocannabinoid signaling	ko04723	0.961031907
Cocaine addiction	ko05030	0.962343311
Systemic lupus erythematosus	ko05322	0.971061745
Glycerolipid metabolism	ko00561	0.974637117
Steroid hormone biosynthesis	ko00140	0.976254804
ECM-receptor interaction	ko04512	0.978486605
Glycerophospholipid metabolism	ko00564	0.982841934
VEGF signaling pathway	ko04370	0.982923671
Retinol metabolism	ko00830	0.985034517
Amphetamine addiction	ko05031	0.985034517
Adrenergic signaling in cardiomyocytes	ko04261	0.986623732
Biosynthesis of amino acids	ko01230	0.993658679
Dopaminergic synapse	ko04728	0.998013092
HIF-1 signaling pathway	ko04066	0.998867396
Olfactory transduction	ko04740	1
