# Supplementary material for: Integrated Analysis of mRNA and lncRNA Expression Profiles Reveals Regulatory Networks Associated with Decompensated Cirrhosis
Source: J Immunol Res. 2022 Nov 16;2022:1805216. doi: 10.1155/2022/1805216 (PMC9691389; doi:10.1155/2022/1805216)
Supplement: Supplementary 9 — Table S9: the list of regulated alternative splicing events decompensated cirrhosis. [file 1805216.f9.txt]

DCC_vs_LC.A3SS
DCC_vs_LC.A3SS	GeneID	geneSymbol	chr	strand	longExonStart_0base	longExonEnd	shortES	shortEE	flankingES	flankingEE	IJC_SAMPLE_1	SJC_SAMPLE_1	IJC_SAMPLE_2	SJC_SAMPLE_2	IncFormLen	SkipFormLen	PValue	FDR	IncLevel1	IncLevel2	IncLevelDifference
DCC_vs_LC.A3SS	ENSG00000164398	ACSL6	chr5	-	131974892	131976240	131974892	131974970	131976647	131976721	11,0,4,5	15,54,1,10	2,5,4,20	0,0,0,0	1419	149	0	0	0.071,0.0,0.296,0.05	1.0,1.0,1.0,1.0	-0.896
DCC_vs_LC.A3SS	ENSG00000164398	ACSL6	chr5	-	131974892	131975250	131974892	131974970	131976647	131976721	5,0,2,3	15,54,1,10	2,3,4,10	0,0,0,0	429	149	0	0	0.104,0.0,0.41,0.094	1.0,1.0,1.0,1.0	-0.848
DCC_vs_LC.A3SS	ENSG00000164398	ACSL6	chr5	-	131974892	131975060	131974892	131974970	131976647	131976721	4,0,2,3	15,54,1,10	2,3,4,5	0,0,0,0	239	149	0	0	0.143,0.0,0.555,0.158	1.0,1.0,1.0,1.0	-0.786
DCC_vs_LC.A3SS	ENSG00000107736	CDH23	chr10	+	71738494	71738647	71738497	71738647	71734239	71734341	1,0,4,1	11,1,11,6	2,2,1,5	0,2,0,6	152	149	0.00100848	0.034589559	0.082,0.0,0.263,0.14	1.0,0.495,1.0,0.45	-0.615
DCC_vs_LC.A3SS	ENSG00000117569	PTBP2	chr1	+	96804784	96804939	96804799	96804939	96785058	96785254	0,0,0,0	5,4,2,3	3,2,7,1	2,7,7,0	164	149	3.23E-06	0.000473727	0.0,0.0,0.0,0.0	0.577,0.206,0.476,1.0	-0.565
DCC_vs_LC.A3SS	ENSG00000150455	TIRAP	chr11	+	126291272	126291569	126291424	126291569	126290802	126290961	1,3,2,3	3,1,2,3	4,8,6,1	0,1,1,0	301	149	4.47E-07	9.18E-05	0.142,0.598,0.331,0.331	1.0,0.798,0.748,1.0	-0.536
DCC_vs_LC.A3SS	ENSG00000130695	CEP85	chr1	+	26277132	26278807	26277135	26278807	26276534	26276760	1,0,2,0	3,2,7,3	2,9,2,5	13,2,4,1	152	149	9.44E-05	0.005809031	0.246,0.0,0.219,0.0	0.131,0.815,0.329,0.831	-0.41
DCC_vs_LC.A3SS	ENSG00000100908	EMC9	chr14	-	24139544	24139816	24139544	24139614	24140888	24140965	1,4,5,1	0,3,6,9	10,9,15,8	0,2,0,2	351	149	2.99E-05	0.00247071	1.0,0.361,0.261,0.045	1.0,0.656,1.0,0.629	-0.405
DCC_vs_LC.A3SS	ENSG00000127507	ADGRE2	chr19	-	14765657	14766381	14765657	14765804	14766977	14767109	54,195,364,59	18,81,125,25	123,88,169,89	0,0,13,42	726	149	4.16E-05	0.00301106	0.381,0.331,0.374,0.326	1.0,1.0,0.727,0.303	-0.404
DCC_vs_LC.A3SS	ENSG00000105576	TNPO2	chr19	-	12705681	12705830	12705681	12705768	12706009	12706109	0,1,0,0	1,0,1,2	4,3,7,6	7,2,2,0	211	149	5.04E-06	0.000591452	0.0,1.0,0.0,0.0	0.288,0.514,0.712,1.0	-0.379
DCC_vs_LC.A3SS	ENSG00000100908	EMC9	chr14	-	24139544	24139789	24139544	24139614	24140888	24140965	2,10,7,2	0,3,6,9	12,19,18,11	0,2,0,2	324	149	8.05E-05	0.005122003	1.0,0.605,0.349,0.093	1.0,0.814,1.0,0.717	-0.371
DCC_vs_LC.A3SS	ENSG00000122335	SERAC1	chr6	-	158119028	158119170	158119028	158119120	158120424	158120575	1,1,1,0	1,1,0,3	2,5,11,7	0,0,3,4	199	149	0.000658428	0.024841534	0.428,0.428,1.0,0.0	1.0,1.0,0.733,0.567	-0.361
DCC_vs_LC.A3SS	ENSG00000161912	ADCY10P1	chr6	+	41108948	41109904	41109712	41109904	41108304	41108509	11,6,97,16	0,1,14,2	28,33,34,32	0,0,0,0	913	149	4.88E-07	9.54E-05	1.0,0.495,0.531,0.566	1.0,1.0,1.0,1.0	-0.352
DCC_vs_LC.A3SS	ENSG00000137101	CD72	chr9	-	35615942	35616386	35615942	35616278	35616599	35616689	0,0,3,0	5,1,12,3	3,2,8,2	7,10,1,2	257	149	0.000208889	0.009979315	0.0,0.0,0.127,0.0	0.199,0.104,0.823,0.367	-0.341
DCC_vs_LC.A3SS	ENSG00000150433	TMEM218	chr11	-	125102131	125102351	125102131	125102317	125102636	125102809	1,0,0,0	0,2,1,2	7,5,3,4	1,7,1,5	183	149	9.18E-06	0.000969467	1.0,0.0,0.0,0.0	0.851,0.368,0.71,0.394	-0.331
DCC_vs_LC.A3SS	ENSG00000135297	MTO1	chr6	+	73482028	73482244	73482039	73482244	73481000	73481116	0,0,1,2	3,1,0,2	3,3,0,2	1,0,2,0	160	149	6.91E-05	0.004655553	0.0,0.0,1.0,0.482	0.736,1.0,0.0,1.0	-0.313
DCC_vs_LC.A3SS	ENSG00000184381	PLA2G6	chr22	-	38115526	38115849	38115526	38115681	38116074	38116211	0,0,1,0	1,2,10,8	7,10,8,8	18,12,5,6	317	149	1.12E-08	4.22E-06	0.0,0.0,0.045,0.0	0.155,0.281,0.429,0.385	-0.301
DCC_vs_LC.A3SS	ENSG00000100416	TRMU	chr22	+	46350290	46350463	46350345	46350463	46346421	46346544	2,0,9,3	6,6,20,10	14,23,14,18	13,20,14,13	204	149	0.000209713	0.009979315	0.196,0.0,0.247,0.18	0.44,0.457,0.422,0.503	-0.3
DCC_vs_LC.A3SS	ENSG00000141295	SCRN2	chr17	-	47839443	47839858	47839443	47839643	47840190	47840372	1,2,3,5	5,17,13,9	23,9,17,25	26,4,17,12	364	149	4.29E-06	0.000549995	0.076,0.046,0.086,0.185	0.266,0.479,0.29,0.46	-0.275
DCC_vs_LC.A3SS	ENSG00000105698	USF2	chr19	+	35270717	35270805	35270758	35270805	35269580	35269699	8,5,21,10	5,3,0,2	11,20,20,23	0,0,0,0	190	149	0.000188647	0.009581087	0.556,0.567,1.0,0.797	1.0,1.0,1.0,1.0	-0.27
DCC_vs_LC.A3SS	ENSG00000124496	TRERF1	chr6	-	42232680	42232928	42232680	42232892	42236204	42236411	0,1,8,1	10,13,23,12	9,9,19,19	54,19,13,19	185	149	0.00137446	0.043999383	0.0,0.058,0.219,0.063	0.118,0.276,0.541,0.446	-0.26
DCC_vs_LC.A3SS	ENSG00000122644	ARL4A	chr7	+	12688165	12689176	12688168	12689176	12686907	12687043	13,24,12,8	4,11,8,7	6,6,3,2	0,1,1,0	152	149	4.80E-06	0.000575731	0.761,0.681,0.595,0.528	1.0,0.855,0.746,1.0	-0.259
DCC_vs_LC.A3SS	ENSG00000196998	WDR45	chrX	-	49076644	49076825	49076644	49076753	49077642	49077747	6,12,13,5	35,29,8,38	17,17,12,14	19,12,8,9	221	149	0.001284259	0.042396601	0.104,0.218,0.523,0.081	0.376,0.489,0.503,0.512	-0.238
DCC_vs_LC.A3SS	ENSG00000074935	TUBE1	chr6	-	112075936	112076171	112075936	112076112	112076321	112076509	0,0,0,2	2,1,4,6	5,2,5,4	10,5,6,8	208	149	3.57E-05	0.002813034	0.0,0.0,0.0,0.193	0.264,0.223,0.374,0.264	-0.233
DCC_vs_LC.A3SS	ENSG00000242612	DECR2	chr16	+	410208	410367	410242	410367	407424	407560	0,0,0,0	7,4,6,3	1,1,2,5	6,4,4,9	183	149	0.000466131	0.018512069	0.0,0.0,0.0,0.0	0.119,0.169,0.289,0.311	-0.222
DCC_vs_LC.A3SS	ENSG00000138698	RAP1GDS1	chr4	+	98293404	98293515	98293407	98293515	98261485	98261569	5,3,8,1	18,16,25,19	26,18,24,23	47,21,33,51	152	149	0.000485784	0.019039925	0.214,0.155,0.239,0.049	0.352,0.457,0.416,0.307	-0.219
DCC_vs_LC.A3SS	ENSG00000196998	WDR45	chrX	-	49076644	49076804	49076644	49076753	49077642	49077747	3,5,8,4	35,29,8,38	12,17,7,5	19,12,8,9	200	149	0.000457558	0.018309248	0.06,0.114,0.427,0.073	0.32,0.513,0.395,0.293	-0.212
DCC_vs_LC.A3SS	ENSG00000168538	TRAPPC11	chr4	+	183706786	183706940	183706806	183706940	183704978	183705070	0,0,0,0	11,5,17,2	6,6,7,8	31,22,16,32	169	149	2.49E-08	7.74E-06	0.0,0.0,0.0,0.0	0.146,0.194,0.278,0.181	-0.2
DCC_vs_LC.A3SS	ENSG00000158850	B4GALT3	chr1	-	161176433	161177106	161176433	161176579	161177422	161177479	41,32,26,28	23,32,14,36	48,50,42,57	16,7,19,23	676	149	0.001299487	0.042600123	0.282,0.181,0.29,0.146	0.398,0.612,0.328,0.353	-0.198
DCC_vs_LC.A3SS	ENSG00000089041	P2RX7	chr12	+	121162270	121162520	121162423	121162520	121160901	121160974	4,0,2,0	12,2,25,1	12,7,11,6	11,10,15,37	302	149	0.000608622	0.02312764	0.141,0.0,0.038,0.0	0.35,0.257,0.266,0.074	-0.192
DCC_vs_LC.A3SS	ENSG00000088038	CNOT3	chr19	+	54142925	54143003	54142928	54143003	54137761	54137993	0,1,4,0	11,10,35,14	4,4,8,10	11,21,17,36	152	149	9.67E-05	0.005809031	0.0,0.089,0.101,0.0	0.263,0.157,0.316,0.214	-0.19
DCC_vs_LC.A3SS	ENSG00000136490	LIMD2	chr17	-	63699256	63699395	63699256	63699348	63700983	63701172	8,17,31,15	3,3,6,2	41,48,56,38	3,1,0,1	196	149	9.82E-05	0.005809031	0.67,0.812,0.797,0.851	0.912,0.973,1.0,0.967	-0.18
DCC_vs_LC.A3SS	ENSG00000186654	PRR5	chr22	+	44731678	44731821	44731729	44731821	44726576	44726634	0,1,6,10	82,31,29,127	15,13,9,24	55,28,24,47	200	149	3.40E-10	2.00E-07	0.0,0.023,0.134,0.055	0.169,0.257,0.218,0.276	-0.177
DCC_vs_LC.A3SS	ENSG00000157353	FCSK	chr16	+	70478796	70479403	70479179	70479403	70478550	70478650	0,2,2,5	9,3,7,4	15,13,11,8	9,7,6,10	532	149	0.000717029	0.026119624	0.0,0.157,0.074,0.259	0.318,0.342,0.339,0.183	-0.173
DCC_vs_LC.A3SS	ENSG00000225697	SLC26A6	chr3	-	48632973	48633125	48632973	48633084	48633250	48633390	0,0,0,0	9,12,1,4	2,5,4,1	5,8,28,33	190	149	0.001565883	0.048497036	0.0,0.0,0.0,0.0	0.239,0.329,0.101,0.023	-0.173
DCC_vs_LC.A3SS	ENSG00000076043	REXO2	chr11	+	114444154	114444652	114444540	114444652	114443855	114443933	8,8,15,7	52,156,48,61	38,10,24,24	34,26,26,15	535	149	6.24E-14	4.71E-11	0.041,0.014,0.08,0.031	0.237,0.097,0.205,0.308	-0.17
DCC_vs_LC.A3SS	ENSG00000187742	SECISBP2	chr9	+	89357284	89357565	89357410	89357565	89350631	89350852	16,10,33,14	55,71,23,60	55,28,28,49	42,29,40,39	275	149	0.000405778	0.016744674	0.136,0.071,0.437,0.112	0.415,0.343,0.275,0.405	-0.17
DCC_vs_LC.A3SS	ENSG00000050748	MAPK9	chr5	-	180233593	180236531	180233593	180236526	180238331	180238403	1,1,1,1	5,12,3,11	13,4,7,20	40,17,19,16	154	149	0.000220251	0.010387185	0.162,0.075,0.244,0.081	0.239,0.185,0.263,0.547	-0.168
DCC_vs_LC.A3SS	ENSG00000167925	GHDC	chr17	-	42190184	42190359	42190184	42190270	42190623	42190757	0,0,1,0	6,5,10,8	1,3,5,4	4,5,17,18	238	149	7.49E-05	0.004944229	0.0,0.0,0.059,0.0	0.135,0.273,0.155,0.122	-0.157
DCC_vs_LC.A3SS	ENSG00000122140	MRPS2	chr9	+	135501698	135501973	135501843	135501973	135500997	135501123	0,0,0,0	7,4,7,10	4,4,5,4	7,10,17,20	294	149	3.77E-06	0.000523646	0.0,0.0,0.0,0.0	0.225,0.169,0.13,0.092	-0.154
DCC_vs_LC.A3SS	ENSG00000183020	AP2A2	chr11	+	985431	985582	985434	985582	984644	984753	1,1,0,0	5,2,11,4	9,6,9,6	21,20,18,17	152	149	9.60E-06	0.000991399	0.164,0.329,0.0,0.0	0.296,0.227,0.329,0.257	-0.154
DCC_vs_LC.A3SS	ENSG00000131370	SH3BP5	chr3	-	15304102	15304299	15304102	15304231	15330503	15330566	7,4,4,2	25,24,22,36	13,26,10,19	49,32,29,29	217	149	0.000296239	0.013039447	0.161,0.103,0.111,0.037	0.154,0.358,0.191,0.31	-0.15
DCC_vs_LC.A3SS	ENSG00000213658	LAT	chr16	+	28986354	28986446	28986384	28986446	28986134	28986216	0,0,2,0	9,4,6,5	4,3,3,10	14,11,22,17	179	149	4.05E-05	0.00301106	0.0,0.0,0.217,0.0	0.192,0.185,0.102,0.329	-0.148
DCC_vs_LC.A3SS	ENSG00000143353	LYPLAL1	chr1	+	219193081	219193251	219193129	219193251	219179146	219179246	27,15,36,9	4,0,5,5	36,44,33,46	0,1,4,0	197	149	0.001066775	0.035662685	0.836,1.0,0.845,0.577	1.0,0.971,0.862,1.0	-0.144
DCC_vs_LC.A3SS	ENSG00000197283	SYNGAP1	chr6	+	33447829	33447932	33447842	33447932	33446574	33446786	0,0,0,2	2,1,10,3	2,6,2,3	14,5,12,14	162	149	0.000299833	0.013088599	0.0,0.0,0.0,0.38	0.116,0.525,0.133,0.165	-0.14
DCC_vs_LC.A3SS	ENSG00000100983	GSS	chr20	-	34928472	34929237	34928472	34928951	34929400	34929590	1,0,3,0	11,2,21,1	11,10,5,8	14,18,10,21	435	149	2.01E-05	0.001859965	0.03,0.0,0.047,0.0	0.212,0.16,0.146,0.115	-0.139
DCC_vs_LC.A3SS	ENSG00000198589	LRBA	chr4	-	150321190	150321383	150321190	150321368	150325808	150325898	0,0,0,0	3,7,11,4	4,2,2,8	24,16,20,25	164	149	3.07E-06	0.000473727	0.0,0.0,0.0,0.0	0.132,0.102,0.083,0.225	-0.136
DCC_vs_LC.A3SS	ENSG00000173039	RELA	chr11	-	65662178	65662347	65662178	65662205	65662825	65662918	2,1,9,3	13,16,49,16	20,19,10,10	31,21,38,35	291	149	0.000666265	0.024878868	0.073,0.031,0.086,0.088	0.248,0.317,0.119,0.128	-0.133
DCC_vs_LC.A3SS	ENSG00000169231	THBS3	chr1	-	155201956	155202114	155201956	155202034	155202260	155202401	0,0,1,3	2,10,13,2	9,6,3,2	14,6,12,4	229	149	0.001554323	0.048497036	0.0,0.0,0.048,0.494	0.295,0.394,0.14,0.245	-0.133
DCC_vs_LC.A3SS	ENSG00000110203	FOLR3	chr11	+	72138832	72139149	72138960	72139149	72135946	72136120	0,25,16,7	25,60,676,74	14,1,20,7	74,12,24,8	277	149	0.000148523	0.007844985	0.0,0.183,0.013,0.048	0.092,0.043,0.31,0.32	-0.13
DCC_vs_LC.A3SS	ENSG00000105576	TNPO2	chr19	-	12705681	12705830	12705681	12705768	12706195	12706367	0,1,0,0	16,6,10,6	3,3,7,7	16,10,25,25	211	149	4.37E-06	0.000549995	0.0,0.105,0.0,0.0	0.117,0.175,0.165,0.165	-0.129
DCC_vs_LC.A3SS	ENSG00000130640	TUBGCP2	chr10	-	133299984	133300547	133299984	133300113	133302791	133302980	12,10,18,9	20,39,44,21	47,37,27,51	29,34,40,42	583	149	6.41E-06	0.000720115	0.133,0.062,0.095,0.099	0.293,0.218,0.147,0.237	-0.127
DCC_vs_LC.A3SS	ENSG00000075413	MARK3	chr14	+	103468032	103468186	103468080	103468186	103467078	103467191	131,180,200,157	37,70,67,69	86,111,61,98	12,20,12,23	197	149	0.000156638	0.008191726	0.728,0.66,0.693,0.632	0.844,0.808,0.794,0.763	-0.124
DCC_vs_LC.A3SS	ENSG00000145495	6-Mar	chr5	+	10400783	10402139	10402058	10402139	10394752	10394785	186,250,567,204	4,9,0,2	532,513,404,479	0,2,0,0	1424	149	9.72E-05	0.005809031	0.83,0.744,1.0,0.914	1.0,0.964,1.0,1.0	-0.119
DCC_vs_LC.A3SS	ENSG00000088038	CNOT3	chr19	+	54153496	54153840	54153714	54153840	54152866	54152999	2,1,5,0	9,12,29,12	3,13,6,14	10,17,25,20	367	149	0.000288869	0.012930547	0.083,0.033,0.065,0.0	0.109,0.237,0.089,0.221	-0.119
DCC_vs_LC.A3SS	ENSG00000185485	SDHAP1	chr3	-	195965428	195965577	195965428	195965542	195967513	195967644	0,0,2,0	7,6,15,7	2,4,5,3	14,10,32,22	184	149	0.000533662	0.02042611	0.0,0.0,0.097,0.0	0.104,0.245,0.112,0.099	-0.116
DCC_vs_LC.A3SS	ENSG00000196547	MAN2A2	chr15	+	90912516	90912664	90912541	90912664	90912042	90912279	12,17,33,17	192,121,123,105	23,35,11,18	53,68,53,62	174	149	0.0001301	0.007012148	0.051,0.107,0.187,0.122	0.271,0.306,0.151,0.199	-0.115
DCC_vs_LC.A3SS	ENSG00000127507	ADGRE2	chr19	-	14755653	14755877	14755653	14755844	14756237	14756345	30,170,208,29	4,36,51,5	77,44,89,43	0,5,0,8	182	149	1.29E-06	0.000226359	0.86,0.794,0.77,0.826	1.0,0.878,1.0,0.815	-0.111
DCC_vs_LC.A3SS	ENSG00000115317	HTRA2	chr2	+	74531566	74531702	74531596	74531702	74531338	74531371	0,0,1,0	42,17,54,31	10,3,2,2	26,28,24,33	179	149	2.79E-05	0.00238073	0.0,0.0,0.015,0.0	0.243,0.082,0.065,0.048	-0.106
DCC_vs_LC.A3SS	ENSG00000105576	TNPO2	chr19	-	12701597	12701672	12701597	12701644	12701751	12701851	19,8,38,12	8,0,5,0	69,33,39,39	0,0,1,1	177	149	0.000199747	0.009882492	0.667,1.0,0.865,1.0	1.0,1.0,0.97,0.97	-0.102
DCC_vs_LC.A3SS	ENSG00000141469	SLC14A1	chr18	+	45749777	45752520	45752177	45752520	45739527	45739662	2,039,248,214,491,770	18,15,6,12	195,256,136,302	0,0,0,0	2549	149	1.36E-06	0.000231371	0.869,0.906,0.934,0.896	1.0,1.0,1.0,1.0	-0.099
DCC_vs_LC.A3SS	ENSG00000183597	TANGO2	chr22	+	20053359	20053551	20053436	20053551	20052464	20052584	9,11,27,7	222,166,125,283	20,9,19,23	56,67,55,91	226	149	5.21E-08	1.45E-05	0.026,0.042,0.125,0.016	0.191,0.081,0.186,0.143	-0.098
DCC_vs_LC.A3SS	ENSG00000198176	TFDP1	chr13	+	113637619	113637896	113637817	113637896	113636533	113636700	10,10,5,1	444,624,325,186	16,4,15,18	42,63,52,49	347	149	1.11E-15	1.17E-12	0.01,0.007,0.007,0.002	0.141,0.027,0.11,0.136	-0.097
DCC_vs_LC.A3SS	ENSG00000132768	DPH2	chr1	+	43970905	43971189	43970965	43971189	43970595	43970708	0,0,1,1	1,3,6,2	7,1,4,3	9,7,22,11	209	149	0.000273699	0.012356218	0.0,0.0,0.106,0.263	0.357,0.092,0.115,0.163	-0.089
DCC_vs_LC.A3SS	ENSG00000119684	MLH3	chr14	-	75030542	75030715	75030542	75030702	75032067	75032179	0,1,1,0	5,4,5,5	0,8,2,4	17,14,14,13	162	149	0.000168634	0.008732606	0.0,0.187,0.155,0.0	0.0,0.345,0.116,0.221	-0.085
DCC_vs_LC.A3SS	ENSG00000104872	PIH1D1	chr19	-	49446550	49446794	49446550	49446694	49447023	49447099	0,0,0,1	8,13,27,6	5,2,12,7	41,27,41,23	249	149	8.85E-06	0.000953842	0.0,0.0,0.0,0.091	0.068,0.042,0.149,0.154	-0.081
DCC_vs_LC.A3SS	ENSG00000197111	PCBP2	chr12	+	53468776	53468832	53468779	53468832	53467220	53467293	193,217,267,278	19,19,32,16	218,162,162,239	0,0,3,7	152	149	3.37E-11	2.22E-08	0.909,0.918,0.891,0.945	1.0,1.0,0.981,0.971	-0.072
DCC_vs_LC.A3SS	ENSG00000108349	CASC3	chr17	+	40167370	40167612	40167497	40167612	40166796	40166861	10,20,12,5	285,191,161,187	17,18,17,17	60,86,96,92	276	149	3.41E-07	7.83E-05	0.019,0.054,0.039,0.014	0.133,0.102,0.087,0.091	-0.072
DCC_vs_LC.A3SS	ENSG00000111679	PTPN6	chr12	+	6951911	6952177	6952016	6952177	6951608	6951731	57,88,229,45	0,8,15,4	121,135,124,129	0,7,0,0	254	149	0.00014055	0.007498856	1.0,0.866,0.9,0.868	1.0,0.919,1.0,1.0	-0.071
DCC_vs_LC.A3SS	ENSG00000126456	IRF3	chr19	-	49660712	49660844	49660712	49660828	49661947	49662328	5,2,1,1	47,54,66,77	16,6,2,11	59,68,86,69	165	149	0.000917804	0.032278127	0.088,0.032,0.013,0.012	0.197,0.074,0.021,0.126	-0.068
DCC_vs_LC.A3SS	ENSG00000166946	CCNDBP1	chr15	+	43194080	43194461	43194414	43194461	43192742	43192803	27,78,105,38	4,021,176,511,496	121,79,63,56	220,274,202,207	483	149	0	0	0.02,0.02,0.06,0.023	0.145,0.082,0.088,0.077	-0.067
DCC_vs_LC.A3SS	ENSG00000130684	ZNF337	chr20	-	25685995	25686249	25685995	25686122	25686390	25686466	2,0,1,0	8,4,15,10	1,3,12,8	32,19,27,32	276	149	0.000922719	0.032278127	0.119,0.0,0.035,0.0	0.017,0.079,0.194,0.119	-0.064
DCC_vs_LC.A3SS	ENSG00000196998	WDR45	chrX	-	49076644	49076825	49076644	49076750	49077642	49077747	7,12,13,5	384,415,200,514	19,17,12,14	127,136,75,144	224	149	2.90E-09	1.28E-06	0.012,0.019,0.041,0.006	0.091,0.077,0.096,0.061	-0.062
DCC_vs_LC.A3SS	ENSG00000077454	LRCH4	chr7	-	100574010	100575304	100574010	100574356	100575704	100575782	81,114,269,108	82,101,232,122	301,255,283,268	153,167,172,178	1097	149	0.000337032	0.014356459	0.118,0.133,0.136,0.107	0.211,0.172,0.183,0.17	-0.061
DCC_vs_LC.A3SS	ENSG00000198836	OPA1	chr3	+	193618702	193618936	193618868	193618936	193617177	193617285	0,0,3,1	12,13,24,3	9,12,2,5	26,25,29,28	315	149	0.000439031	0.017769658	0.0,0.0,0.056,0.136	0.141,0.185,0.032,0.078	-0.061
DCC_vs_LC.A3SS	ENSG00000186470	BTN3A2	chr6	+	26367974	26368050	26367989	26368050	26365230	26365352	1,1,5,0	37,19,109,40	8,20,2,8	77,95,85,77	164	149	0.000668837	0.024878868	0.024,0.046,0.04,0.0	0.086,0.161,0.021,0.086	-0.061
DCC_vs_LC.A3SS	ENSG00000111801	BTN3A3	chr6	+	26443366	26443442	26443381	26443442	26440471	26440648	0,0,0,0	24,14,69,5	2,11,0,6	56,50,21,110	164	149	0.001319469	0.042600123	0.0,0.0,0.0,0.0	0.031,0.167,0.0,0.047	-0.061
DCC_vs_LC.A3SS	ENSG00000173559	NABP1	chr2	+	191683289	191683804	191683728	191683804	191682491	191682595	137,529,945,235	4,32,37,5	524,411,321,395	7,10,8,5	588	149	0.000919282	0.032278127	0.897,0.807,0.866,0.923	0.95,0.912,0.91,0.952	-0.058
DCC_vs_LC.A3SS	ENSG00000102575	ACP5	chr19	-	11577592	11578194	11577592	11577679	11578584	11578657	5,5,1,4	36,169,54,37	10,6,9,6	19,25,29,17	664	149	1.43E-05	0.001396703	0.03,0.007,0.004,0.024	0.106,0.051,0.065,0.073	-0.057
DCC_vs_LC.A3SS	ENSG00000140983	RHOT2	chr16	+	670888	671000	670891	671000	670674	670773	0,0,0,1	15,15,35,22	7,5,5,2	76,59,69,63	152	149	0.001570048	0.048497036	0.0,0.0,0.0,0.043	0.083,0.077,0.066,0.03	-0.053
DCC_vs_LC.A3SS	ENSG00000196998	WDR45	chrX	-	49076644	49076804	49076644	49076750	49077642	49077747	4,5,8,4	384,415,200,514	14,17,7,5	127,136,75,144	203	149	4.47E-07	9.18E-05	0.008,0.009,0.029,0.006	0.075,0.084,0.064,0.025	-0.049
DCC_vs_LC.A3SS	ENSG00000186716	BCR	chr22	+	23309942	23310433	23310323	23310433	23309423	23309483	1,0,0,0	11,19,40,24	9,9,14,15	80,45,54,62	530	149	2.88E-05	0.002417194	0.025,0.0,0.0,0.0	0.031,0.053,0.068,0.064	-0.048
DCC_vs_LC.A3SS	ENSG00000162923	WDR26	chr1	-	224424517	224424719	224424517	224424654	224431524	224431581	16,15,20,3	227,427,319,137	10,20,12,15	124,124,102,117	214	149	0.001517735	0.04800404	0.047,0.024,0.042,0.015	0.053,0.101,0.076,0.082	-0.046
DCC_vs_LC.A3SS	ENSG00000138376	BARD1	chr2	-	214769231	214770845	214769231	214769312	214780559	214781509	4,2,13,0	52,38,31,38	2,19,23,6	19,15,21,20	1682	149	4.29E-05	0.003065467	0.007,0.005,0.036,0.0	0.009,0.101,0.088,0.026	-0.044
DCC_vs_LC.A3SS	ENSG00000116754	SRSF11	chr1	+	70249930	70250047	70249951	70250047	70246817	70246907	1,0,0,1	3,9,27,8	6,3,4,2	23,17,29,23	170	149	0.000486632	0.019039925	0.226,0.0,0.0,0.099	0.186,0.134,0.108,0.071	-0.043
DCC_vs_LC.A3SS	ENSG00000135926	TMBIM1	chr2	-	218277934	218278165	218277934	218277974	218278514	218278565	2,7,32,4	327,412,253,305	32,15,26,32	187,222,232,235	340	149	3.16E-06	0.000473727	0.003,0.007,0.053,0.006	0.07,0.029,0.047,0.056	-0.033
DCC_vs_LC.A3SS	ENSG00000197111	PCBP2	chr12	+	53459799	53461143	53461014	53461143	53459271	53459403	80,81,177,62	467,563,571,853	235,153,129,160	331,391,396,457	1364	149	2.14E-09	1.13E-06	0.018,0.015,0.033,0.008	0.072,0.041,0.034,0.037	-0.027
DCC_vs_LC.A3SS	ENSG00000132781	MUTYH	chr1	-	45333412	45333564	45333412	45333561	45334390	45334511	0,0,0,1	4,4,16,0	2,6,1,4	10,5,14,15	152	149	0.001485863	0.047279096	0.0,0.0,0.0,1.0	0.164,0.541,0.065,0.207	0.006
DCC_vs_LC.A3SS	ENSG00000127957	PMS2P3	chr7	-	75514644	75514784	75514644	75514779	75515717	75515828	5,5,24,1	0,0,0,1	30,11,12,12	1,4,2,4	154	149	0.001027684	0.034796317	1.0,1.0,1.0,0.492	0.967,0.727,0.853,0.744	0.05
DCC_vs_LC.A3SS	ENSG00000124535	WRNIP1	chr6	+	2770119	2770361	2770194	2770361	2768690	2768882	25,27,90,19	2,0,0,1	71,74,63,76	9,0,5,7	224	149	0.000355322	0.014778054	0.893,1.0,1.0,0.927	0.84,1.0,0.893,0.878	0.052
DCC_vs_LC.A3SS	ENSG00000122218	COPA	chr1	-	160305432	160305598	160305432	160305571	160305687	160305773	1,9,12,7	59,102,79,57	5,0,3,1	85,83,93,96	176	149	0.000707735	0.025960104	0.014,0.07,0.114,0.094	0.047,0.0,0.027,0.009	0.052
DCC_vs_LC.A3SS	ENSG00000130038	CRACR2A	chr12	-	3638123	3638457	3638123	3638454	3641731	3641838	2,2,25,5	1,0,0,0	16,14,22,27	6,1,0,7	152	149	0.000239452	0.010998116	0.662,1.0,1.0,1.0	0.723,0.932,1.0,0.791	0.054
DCC_vs_LC.A3SS	ENSG00000104365	IKBKB	chr8	+	42306342	42306432	42306367	42306432	42305186	42305275	35,24,67,29	0,0,0,2	75,68,81,72	7,2,1,12	174	149	0.000177583	0.009106754	1.0,1.0,1.0,0.925	0.902,0.967,0.986,0.837	0.058
DCC_vs_LC.A3SS	ENSG00000100284	TOM1	chr22	+	35322998	35323177	35323027	35323177	35321958	35322037	1,2,13,6	19,81,61,40	5,1,1,0	73,86,85,69	178	149	0.000440709	0.017769658	0.042,0.02,0.151,0.112	0.054,0.01,0.01,0.0	0.063
DCC_vs_LC.A3SS	ENSG00000172943	PHF8	chrX	-	54042630	54042820	54042630	54042809	54043761	54044174	18,30,47,13	0,0,0,0	73,34,68,62	9,4,4,0	160	149	0.001306597	0.042600123	1.0,1.0,1.0,1.0	0.883,0.888,0.941,1.0	0.072
DCC_vs_LC.A3SS	ENSG00000175061	SNHG29	chr17	+	16439527	16439703	16439659	16439703	16439326	16439414	187,88,98,182	0,3,0,3	103,113,73,132	13,9,2,2	281	149	2.42E-05	0.002166861	1.0,0.94,1.0,0.97	0.808,0.869,0.951,0.972	0.078
DCC_vs_LC.A3SS	ENSG00000142765	SYTL1	chr1	+	27349079	27349152	27349115	27349152	27347966	27348012	84,103,181,96	5,8,13,12	243,247,224,244	43,54,34,30	185	149	0.000414811	0.016984736	0.931,0.912,0.918,0.866	0.82,0.787,0.841,0.868	0.078
DCC_vs_LC.A3SS	ENSG00000105879	CBLL1	chr7	+	107753410	107753511	107753413	107753511	107748879	107749047	8,6,22,7	0,0,2,0	31,20,34,22	1,3,10,0	152	149	0.001026599	0.034796317	1.0,1.0,0.915,1.0	0.968,0.867,0.769,1.0	0.078
DCC_vs_LC.A3SS	ENSG00000163946	TASOR	chr3	-	56633043	56633966	56633043	56633843	56638705	56638765	14,18,33,12	0,1,0,1	46,38,41,30	6,0,6,3	272	149	0.000103503	0.006007707	1.0,0.908,1.0,0.868	0.808,1.0,0.789,0.846	0.083
DCC_vs_LC.A3SS	ENSG00000175463	TBC1D10C	chr11	+	67405902	67406017	67405906	67406017	67405594	67405701	74,65,177,103	12,7,22,9	234,193,175,191	49,54,43,41	153	149	0.000302443	0.013094277	0.857,0.9,0.887,0.918	0.823,0.777,0.799,0.819	0.086
DCC_vs_LC.A3SS	ENSG00000175061	SNHG29	chr17	+	16439531	16439703	16439659	16439703	16439326	16439414	107,63,71,112	0,3,0,3	75,84,53,92	13,9,2,2	277	149	6.81E-05	0.004655553	1.0,0.919,1.0,0.953	0.756,0.834,0.934,0.961	0.097
DCC_vs_LC.A3SS	ENSG00000165097	KDM1B	chr6	+	18208128	18208206	18208131	18208206	18207397	18207529	0,6,12,1	26,34,57,11	0,0,0,0	38,31,24,34	152	149	1.76E-06	0.000281844	0.0,0.147,0.171,0.082	0.0,0.0,0.0,0.0	0.1
DCC_vs_LC.A3SS	ENSG00000266714	MYO15B	chr17	+	75590906	75591246	75591171	75591246	75588057	75590385	32,47,95,50	3,0,0,0	50,67,79,71	0,10,0,13	414	149	0.00010607	0.006089777	0.793,1.0,1.0,1.0	1.0,0.707,1.0,0.663	0.106
DCC_vs_LC.A3SS	ENSG00000114127	XRN1	chr3	-	142332374	142332534	142332374	142332531	142332966	142333089	26,32,250,37	4,1,20,4	44,44,65,52	12,11,6,18	152	149	0.000924474	0.032278127	0.864,0.969,0.925,0.901	0.782,0.797,0.914,0.739	0.107
DCC_vs_LC.A3SS	ENSG00000149311	ATM	chr11	+	108253830	108253996	108253854	108253996	108252820	108252912	10,19,44,18	0,1,2,0	67,65,64,37	12,3,12,5	173	149	2.54E-05	0.002202198	1.0,0.942,0.95,1.0	0.828,0.949,0.821,0.864	0.108
DCC_vs_LC.A3SS	ENSG00000175061	SNHG29	chr17	+	16439580	16439703	16439659	16439703	16439326	16439414	88,48,41,77	0,3,0,3	51,65,35,63	13,9,2,2	228	149	6.90E-05	0.004655553	1.0,0.913,1.0,0.944	0.719,0.825,0.92,0.954	0.11
DCC_vs_LC.A3SS	ENSG00000102710	SUPT20H	chr13	-	37017244	37017364	37017244	37017328	37019341	37019397	10,26,37,12	0,0,0,0	40,27,27,26	6,2,4,1	185	149	0.000201629	0.009882492	1.0,1.0,1.0,1.0	0.843,0.916,0.845,0.954	0.111
DCC_vs_LC.A3SS	ENSG00000213930	GALT	chr9	+	34647474	34647567	34647540	34647567	34647088	34647258	15,8,15,5	0,0,2,0	39,25,18,22	1,9,4,0	215	149	0.000129415	0.007012148	1.0,1.0,0.839,1.0	0.964,0.658,0.757,1.0	0.115
DCC_vs_LC.A3SS	ENSG00000062524	LTK	chr15	-	41507094	41507290	41507094	41507174	41507561	41507657	3,2,9,3	1,0,0,0	12,10,8,31	1,0,2,12	265	149	4.24E-06	0.000549995	0.628,1.0,1.0,1.0	0.871,1.0,0.692,0.592	0.118
DCC_vs_LC.A3SS	ENSG00000100307	CBX7	chr22	-	39134400	39134752	39134400	39134473	39138635	39138702	94,68,130,82	0,3,2,2	262,155,181,199	20,11,11,17	428	149	8.28E-06	0.00091061	1.0,0.888,0.958,0.935	0.82,0.831,0.851,0.803	0.119
DCC_vs_LC.A3SS	ENSG00000196367	TRRAP	chr7	+	98993537	98993737	98993591	98993737	98992136	98992227	12,11,23,14	2,0,0,0	31,31,52,36	9,4,3,5	203	149	3.71E-05	0.002842201	0.815,1.0,1.0,1.0	0.717,0.85,0.927,0.841	0.12
DCC_vs_LC.A3SS	ENSG00000176623	RMDN1	chr8	-	86474819	86474953	86474819	86474914	86477293	86477324	27,14,14,9	0,2,0,0	20,17,30,23	3,2,6,3	188	149	9.90E-05	0.005809031	1.0,0.847,1.0,1.0	0.841,0.871,0.798,0.859	0.12
DCC_vs_LC.A3SS	ENSG00000221817	PPP3CB-AS1	chr10	+	73498297	73498867	73498732	73498867	73496141	73496906	10,12,18,14	0,1,0,0	47,21,49,35	4,0,3,4	584	149	2.40E-05	0.002166861	1.0,0.754,1.0,1.0	0.75,1.0,0.806,0.691	0.127
DCC_vs_LC.A3SS	ENSG00000185347	TEDC1	chr14	+	105492106	105492309	105492147	105492309	105491621	105491700	5,4,17,5	0,0,1,0	13,21,25,26	2,0,3,8	190	149	7.66E-05	0.004965556	1.0,1.0,0.93,1.0	0.836,1.0,0.867,0.718	0.127
DCC_vs_LC.A3SS	ENSG00000140983	RHOT2	chr16	+	670248	670357	670265	670357	670122	670175	6,15,32,29	1,4,2,0	36,59,67,54	12,24,7,18	166	149	0.000522188	0.020202264	0.843,0.771,0.935,1.0	0.729,0.688,0.896,0.729	0.127
DCC_vs_LC.A3SS	ENSG00000266714	MYO15B	chr17	+	75625526	75625660	75625530	75625660	75625122	75625238	8,6,10,19	0,0,3,0	13,17,40,15	2,16,0,2	153	149	0.001322685	0.042600123	1.0,1.0,0.764,1.0	0.864,0.509,1.0,0.88	0.128
DCC_vs_LC.A3SS	ENSG00000155229	MMS19	chr10	-	97466058	97466159	97466058	97466156	97466503	97466585	13,5,32,20	1,0,0,0	42,29,34,23	11,2,4,6	152	149	9.19E-07	0.000173372	0.927,1.0,1.0,1.0	0.789,0.934,0.893,0.79	0.13
DCC_vs_LC.A3SS	ENSG00000235194	PPP1R3E	chr14	-	23298292	23298917	23298292	23298547	23299400	23299541	37,22,82,28	1,0,0,0	74,68,60,68	7,0,4,4	519	149	5.90E-06	0.000677747	0.914,1.0,1.0,1.0	0.752,1.0,0.812,0.83	0.13
DCC_vs_LC.A3SS	ENSG00000145246	ATP10D	chr4	+	47536685	47536938	47536730	47536938	47536436	47536564	19,12,69,20	0,0,5,0	33,26,42,28	4,7,9,0	194	149	0.000979207	0.033805054	1.0,1.0,0.914,1.0	0.864,0.74,0.782,1.0	0.132
DCC_vs_LC.A3SS	ENSG00000126246	IGFLR1	chr19	-	35739709	35740088	35739709	35739769	35741023	35741223	56,84,305,52	1,7,3,2	175,67,160,82	15,9,6,12	468	149	0.000523989	0.020202264	0.947,0.793,0.97,0.892	0.788,0.703,0.895,0.685	0.133
DCC_vs_LC.A3SS	ENSG00000115282	TTC31	chr2	+	74490024	74490473	74490243	74490473	74483321	74483410	2,3,22,25	0,0,1,0	32,48,60,30	5,0,3,4	368	149	0.000204864	0.009927445	1.0,1.0,0.899,1.0	0.722,1.0,0.89,0.752	0.134
DCC_vs_LC.A3SS	ENSG00000126246	IGFLR1	chr19	-	35739709	35740086	35739709	35739769	35741023	35741223	56,72,277,42	1,7,3,2	138,69,117,82	15,9,6,12	466	149	0.00034942	0.014647911	0.947,0.767,0.967,0.87	0.746,0.71,0.862,0.686	0.137
DCC_vs_LC.A3SS	ENSG00000102125	TAZ	chrX	+	154419704	154420094	154420031	154420094	154419542	154419623	27,50,67,16	0,0,2,0	68,83,83,85	5,10,4,1	476	149	1.98E-05	0.001859965	1.0,1.0,0.913,1.0	0.81,0.722,0.867,0.964	0.138
DCC_vs_LC.A3SS	ENSG00000161265	U2AF1L4	chr19	-	35742530	35742803	35742530	35742619	35743808	35743904	11,12,14,9	1,0,0,0	27,16,43,29	0,4,1,6	333	149	0.000341627	0.014435808	0.831,1.0,1.0,1.0	1.0,0.642,0.951,0.684	0.138
DCC_vs_LC.A3SS	ENSG00000121274	TENT4B	chr16	+	50225097	50225285	50225238	50225285	50224890	50224994	24,20,27,18	0,2,1,0	37,28,29,31	3,9,4,1	290	149	0.000129726	0.007012148	1.0,0.837,0.933,1.0	0.864,0.615,0.788,0.941	0.14
DCC_vs_LC.A3SS	ENSG00000140400	MAN2C1	chr15	-	75367510	75367977	75367510	75367645	75368072	75368198	4,5,11,4	0,1,1,0	40,23,23,11	8,1,2,3	481	149	0.000200824	0.009882492	1.0,0.608,0.773,1.0	0.608,0.877,0.781,0.532	0.146
DCC_vs_LC.A3SS	ENSG00000236790	LINC00299	chr2	-	8296839	8297233	8296839	8296943	8299675	8299793	11,11,26,10	0,0,0,0	82,81,45,48	13,8,1,0	439	149	1.33E-07	3.51E-05	1.0,1.0,1.0,1.0	0.682,0.775,0.939,1.0	0.151
DCC_vs_LC.A3SS	ENSG00000164466	SFXN1	chr5	+	175509031	175509202	175509060	175509202	175492094	175492267	6,2,17,1	0,0,0,0	27,34,55,40	10,6,2,3	178	149	1.05E-06	0.000191853	1.0,1.0,1.0,1.0	0.693,0.826,0.958,0.918	0.151
DCC_vs_LC.A3SS	ENSG00000105699	LSR	chr19	+	35266835	35266967	35266838	35266967	35266678	35266738	2,2,3,1	0,0,0,0	16,3,20,11	3,0,2,6	152	149	0.000325992	0.013999105	1.0,1.0,1.0,1.0	0.839,1.0,0.907,0.642	0.153
DCC_vs_LC.A3SS	ENSG00000146067	FAM193B	chr5	-	177531952	177532200	177531952	177532131	177532442	177532641	15,5,13,5	0,0,0,0	17,11,28,11	3,1,9,0	218	149	9.76E-06	0.000991399	1.0,1.0,1.0,1.0	0.795,0.883,0.68,1.0	0.16
DCC_vs_LC.A3SS	ENSG00000119688	ABCD4	chr14	-	74292747	74293248	74292747	74292869	74295147	74295198	10,20,34,21	0,0,0,0	36,60,48,55	2,1,4,4	528	149	0.000111589	0.006337778	1.0,1.0,1.0,1.0	0.836,0.944,0.772,0.795	0.163
DCC_vs_LC.A3SS	ENSG00000215788	TNFRSF25	chr1	-	6462862	6463127	6462862	6462970	6464374	6464453	18,1,18,23	0,0,1,0	63,27,30,43	3,8,4,2	306	149	1.16E-05	0.001154288	1.0,1.0,0.898,1.0	0.911,0.622,0.785,0.913	0.167
DCC_vs_LC.A3SS	ENSG00000172732	MUS81	chr11	+	65865016	65865145	65865114	65865145	65864719	65864815	4,3,22,14	0,0,2,0	20,19,39,42	4,7,4,1	247	149	0.000128235	0.007012148	1.0,1.0,0.869,1.0	0.751,0.621,0.855,0.962	0.17
DCC_vs_LC.A3SS	ENSG00000104783	KCNN4	chr19	-	43771999	43772135	43771999	43772103	43774191	43774619	28,3,14,12	0,0,0,0	27,15,11,22	3,2,3,4	181	149	3.85E-05	0.002908485	1.0,1.0,1.0,1.0	0.881,0.861,0.751,0.819	0.172
DCC_vs_LC.A3SS	ENSG00000196839	ADA	chr20	-	44622828	44623078	44622828	44622930	44624201	44624329	13,7,6,5	0,0,0,0	15,40,29,24	0,0,6,8	297	149	4.14E-05	0.00301106	1.0,1.0,1.0,1.0	1.0,1.0,0.708,0.601	0.173
DCC_vs_LC.A3SS	ENSG00000176444	CLK2	chr1	-	155268707	155268795	155268707	155268792	155269487	155269713	1,1,3,3	0,0,1,0	13,9,5,8	2,4,1,4	152	149	6.96E-05	0.004655553	1.0,1.0,0.746,1.0	0.864,0.688,0.831,0.662	0.175
DCC_vs_LC.A3SS	ENSG00000152223	EPG5	chr18	-	45882273	45882487	45882273	45882431	45884616	45884811	23,37,107,30	1,5,6,3	61,40,49,39	9,9,20,15	205	149	3.63E-05	0.0028191	0.944,0.843,0.928,0.879	0.831,0.764,0.64,0.654	0.176
DCC_vs_LC.A3SS	ENSG00000153283	CD96	chr3	+	111637195	111637261	111637198	111637261	111624332	111624404	4,6,11,10	0,1,0,1	24,24,29,31	10,12,4,7	152	149	4.58E-06	0.000562876	1.0,0.855,1.0,0.907	0.702,0.662,0.877,0.813	0.177
DCC_vs_LC.A3SS	ENSG00000102312	PORCN	chrX	+	48511294	48511487	48511365	48511487	48509783	48509956	4,3,4,2	0,0,0,1	5,4,15,4	0,3,7,1	220	149	2.48E-05	0.002182427	1.0,1.0,1.0,0.575	1.0,0.475,0.592,0.73	0.195
DCC_vs_LC.A3SS	ENSG00000126953	TIMM8A	chrX	-	101345660	101348401	101345660	101346660	101348532	101348742	22,5,18,14	0,1,1,0	51,32,43,20	5,0,6,4	1890	149	0.000226664	0.010595015	1.0,0.283,0.587,1.0	0.446,1.0,0.361,0.283	0.195
DCC_vs_LC.A3SS	ENSG00000215788	TNFRSF25	chr1	-	6462862	6463147	6462862	6462970	6464374	6464453	18,1,18,20	0,0,1,0	54,22,27,32	3,8,4,2	326	149	4.28E-06	0.000549995	1.0,1.0,0.892,1.0	0.892,0.557,0.755,0.88	0.202
DCC_vs_LC.A3SS	ENSG00000148824	MTG1	chr10	+	133401528	133402245	133402148	133402245	133399528	133399619	39,22,96,45	0,0,0,0	150,109,94,132	4,4,9,7	769	149	3.88E-09	1.58E-06	1.0,1.0,1.0,1.0	0.879,0.841,0.669,0.785	0.206
DCC_vs_LC.A3SS	ENSG00000147454	SLC25A37	chr8	+	23568258	23568378	23568321	23568378	23566107	23566336	1,966,287,611,101,210	311,205,68,518	423,549,237,403	185,226,90,246	212	149	1.20E-08	4.22E-06	0.816,0.908,0.92,0.623	0.616,0.631,0.649,0.535	0.209
DCC_vs_LC.A3SS	ENSG00000006125	AP2B1	chr17	+	35600936	35601071	35600985	35601071	35598229	35598335	4,5,2,18	0,1,0,1	13,9,5,7	2,4,3,1	198	149	1.97E-05	0.001859965	1.0,0.79,1.0,0.931	0.83,0.629,0.556,0.84	0.217
DCC_vs_LC.A3SS	ENSG00000167965	MLST8	chr16	+	2208209	2208613	2208449	2208613	2207192	2207345	10,15,14,21	3,0,0,0	19,19,16,18	0,4,4,9	389	149	0.000291609	0.012943514	0.561,1.0,1.0,1.0	1.0,0.645,0.605,0.434	0.219
DCC_vs_LC.A3SS	ENSG00000130299	GTPBP3	chr19	+	17341043	17341322	17341106	17341322	17339433	17339599	3,2,15,6	2,0,0,0	20,3,8,14	2,1,4,10	212	149	4.50E-05	0.003170444	0.513,1.0,1.0,1.0	0.875,0.678,0.584,0.496	0.22
DCC_vs_LC.A3SS	ENSG00000166783	MARF1	chr16	-	15625371	15625800	15625371	15625797	15631380	15631498	9,10,10,10	1,0,3,0	9,5,8,2	1,4,2,2	152	149	0.000912679	0.032278127	0.898,1.0,0.766,1.0	0.898,0.551,0.797,0.495	0.231
DCC_vs_LC.A3SS	ENSG00000182472	CAPN12	chr19	-	38733702	38733940	38733702	38733781	38734141	38734204	1,4,5,10	1,0,0,0	9,3,3,5	3,0,6,2	308	149	3.72E-06	0.000523646	0.326,1.0,1.0,1.0	0.592,1.0,0.195,0.547	0.248
DCC_vs_LC.A3SS	ENSG00000137074	APTX	chr9	-	32987543	32987846	32987543	32987731	32988082	32988129	6,6,11,3	0,1,0,0	18,13,18,4	6,0,4,3	264	149	1.68E-06	0.000276703	1.0,0.772,1.0,1.0	0.629,1.0,0.717,0.429	0.249
DCC_vs_LC.A3SS	ENSG00000113761	ZNF346	chr5	+	177050702	177050936	177050750	177050936	177044388	177044533	6,4,9,4	15,11,4,5	2,1,1,1	6,13,12,6	197	149	0.000267795	0.012193898	0.232,0.216,0.63,0.377	0.201,0.055,0.059,0.112	0.257
DCC_vs_LC.A3SS	ENSG00000183495	EP400	chr12	+	132066773	132066969	132066794	132066969	132064667	132064886	7,2,16,10	0,0,1,3	14,13,16,14	14,4,5,6	170	149	9.71E-05	0.005809031	1.0,1.0,0.933,0.745	0.467,0.74,0.737,0.672	0.265
DCC_vs_LC.A3SS	ENSG00000008838	MED24	chr17	-	40053468	40053657	40053468	40053635	40054360	40054405	2,3,2,3	0,0,0,1	6,1,1,7	7,2,0,1	171	149	0.001051366	0.035371437	1.0,1.0,1.0,0.723	0.428,0.303,1.0,0.859	0.283
DCC_vs_LC.A3SS	ENSG00000108509	CAMTA2	chr17	-	4982088	4982175	4982088	4982160	4982756	4982892	3,5,4,3	1,12,11,9	1,0,1,4	24,16,15,11	164	149	0.001625025	0.049903399	0.732,0.275,0.248,0.232	0.036,0.0,0.057,0.248	0.287
DCC_vs_LC.A3SS	ENSG00000015153	YAF2	chr12	-	42210547	42210680	42210547	42210619	42237598	42237724	3,2,1,1	0,0,1,0	5,2,2,7	0,4,7,1	210	149	7.71E-05	0.004965556	1.0,1.0,0.415,1.0	1.0,0.262,0.169,0.832	0.288
DCC_vs_LC.A3SS	ENSG00000198721	ECI2	chr6	-	4133548	4133711	4133548	4133701	4135510	4135597	0,1,3,4	1,0,0,2	5,2,6,2	6,5,10,3	159	149	0.000730479	0.02642734	0.0,1.0,1.0,0.652	0.438,0.273,0.36,0.385	0.299
DCC_vs_LC.A3SS	ENSG00000092529	CAPN3	chr15	+	42411746	42412317	42412085	42412317	42411286	42411345	19,39,23,24	1,0,0,0	35,40,25,39	7,12,5,1	488	149	1.42E-08	4.70E-06	0.853,1.0,1.0,1.0	0.604,0.504,0.604,0.923	0.304
DCC_vs_LC.A3SS	ENSG00000132773	TOE1	chr1	+	45342734	45343002	45342842	45343002	45342383	45342643	3,1,20,4	1,0,2,0	8,13,8,15	2,10,4,6	257	149	3.52E-05	0.002813034	0.635,1.0,0.853,1.0	0.699,0.43,0.537,0.592	0.307
DCC_vs_LC.A3SS	ENSG00000198198	SZT2	chr1	+	43426367	43426538	43426437	43426538	43426037	43426151	12,7,33,10	4,0,8,4	24,20,13,19	18,14,28,13	219	149	0.001207875	0.040125751	0.671,1.0,0.737,0.63	0.476,0.493,0.24,0.499	0.332
DCC_vs_LC.A3SS	ENSG00000188878	FBF1	chr17	-	75923185	75923641	75923185	75923638	75925346	75925446	4,0,2,8	1,1,0,1	9,0,1,4	5,5,3,5	152	149	0.000231286	0.010716242	0.797,0.0,1.0,0.887	0.638,0.0,0.246,0.44	0.34
DCC_vs_LC.A3SS	ENSG00000177189	RPS6KA3	chrX	-	20240568	20240669	20240568	20240605	20241592	20241686	2,5,11,10	0,0,0,1	11,10,4,8	8,3,2,3	213	149	5.13E-08	1.45E-05	1.0,1.0,1.0,0.875	0.49,0.7,0.583,0.651	0.363
DCC_vs_LC.A3SS	ENSG00000110583	NAA40	chr11	+	63946724	63947003	63946950	63947003	63945839	63945935	2,6,6,6	0,1,1,1	15,15,13,23	11,7,21,5	375	149	0.000125092	0.007012148	1.0,0.704,0.704,0.704	0.351,0.46,0.197,0.646	0.365
DCC_vs_LC.A3SS	ENSG00000028277	POU2F2	chr19	-	42096081	42096243	42096081	42096195	42099526	42099618	7,2,12,6	0,0,1,3	11,4,10,12	9,12,6,4	197	149	9.18E-05	0.005772872	1.0,1.0,0.901,0.602	0.48,0.201,0.558,0.694	0.392
DCC_vs_LC.A3SS	ENSG00000237298	TTN-AS1	chr2	+	178600475	178600667	178600557	178600667	178597595	178597681	1,7,3,8	0,0,0,0	1,1,4,5	9,1,0,1	231	149	0.000928867	0.032278127	1.0,1.0,1.0,1.0	0.067,0.392,1.0,0.763	0.445
DCC_vs_LC.A3SS	ENSG00000137274	BPHL	chr6	+	3138040	3140509	3140385	3140509	3137361	3137493	16,6,39,20	1,0,0,0	90,29,56,44	6,5,1,11	2494	149	4.52E-07	9.18E-05	0.489,1.0,1.0,1.0	0.473,0.257,0.77,0.193	0.449
DCC_vs_LC.A3SS	ENSG00000143971	ETAA1	chr2	+	67400343	67402974	67402861	67402974	67399549	67399626	12,8,47,26	0,0,0,0	54,73,73,93	2,4,7,3	2667	149	9.88E-15	8.70E-12	1.0,1.0,1.0,1.0	0.601,0.505,0.368,0.634	0.473
DCC_vs_LC.A3SS	ENSG00000109113	RAB34	chr17	-	28717212	28717620	28717212	28717425	28718121	28718167	7,8,5,1	0,0,5,0	2,1,3,8	3,1,4,2	344	149	0.001534692	0.048251435	1.0,1.0,0.302,1.0	0.224,0.302,0.245,0.634	0.474
DCC_vs_LC.A3SS	ENSG00000157193	LRP8	chr1	-	53255116	53257464	53255116	53255185	53258318	53258471	5,4,11,8	0,0,0,0	11,13,14,20	2,2,1,0	2428	149	0.000675703	0.024958475	1.0,1.0,1.0,1.0	0.252,0.285,0.462,1.0	0.5
DCC_vs_LC.A3SS	ENSG00000133619	KRBA1	chr7	+	149721379	149721535	149721382	149721535	149720834	149720990	8,2,4,1	0,0,2,0	3,1,7,2	4,2,6,6	152	149	2.01E-07	4.82E-05	1.0,1.0,0.662,1.0	0.424,0.329,0.534,0.246	0.532
DCC_vs_LC.A3SS	ENSG00000110888	CAPRIN2	chr12	-	30714958	30715144	30714958	30715141	30716507	30716676	16,15,7,22	28,0,5,6	4,0,1,0	6,7,4,2	152	149	3.51E-05	0.002813034	0.359,1.0,0.578,0.782	0.395,0.0,0.197,0.0	0.532
DCC_vs_LC.A3SS	ENSG00000185917	SETD4	chr21	-	36058815	36058973	36058815	36058924	36060346	36060526	0,2,5,9	5,1,0,0	1,0,1,6	10,8,11,15	198	149	0.000202065	0.009882492	0.0,0.601,1.0,1.0	0.07,0.0,0.064,0.231	0.559
DCC_vs_LC.A3SS	ENSG00000100284	TOM1	chr22	+	35322998	35323177	35323027	35323177	35317876	35317961	1,2,13,3	0,1,0,0	5,1,1,0	3,1,2,4	178	149	2.36E-09	1.13E-06	1.0,0.626,1.0,1.0	0.582,0.456,0.295,0.0	0.573
DCC_vs_LC.A3SS	ENSG00000160818	GPATCH4	chr1	-	156596080	156596248	156596080	156596131	156596386	156596478	3,2,6,1	0,0,0,0	1,0,3,3	2,3,4,0	266	149	1.55E-07	3.89E-05	1.0,1.0,1.0,1.0	0.219,0.0,0.296,1.0	0.621
DCC_vs_LC.A5SS
DCC_vs_LC.A5SS	GeneID	geneSymbol	chr	strand	longExonStart_0base	longExonEnd	shortES	shortEE	flankingES	flankingEE	IJC_SAMPLE_1	SJC_SAMPLE_1	IJC_SAMPLE_2	SJC_SAMPLE_2	IncFormLen	SkipFormLen	PValue	FDR	IncLevel1	IncLevel2	IncLevelDifference
DCC_vs_LC.A5SS	ENSG00000055950	MRPL43	chr10	-	100986686	100986975	100986748	100986975	100984033	100984074	3,0,2,3	3,1,7,8	3,7,10,14	2,0,0,0	211	149	1.38E-10	7.93E-08	0.414,0.0,0.168,0.209	0.514,1.0,1.0,1.0	-0.681
DCC_vs_LC.A5SS	ENSG00000055950	MRPL43	chr10	-	100986686	100986975	100986748	100986975	100983754	100983817	3,0,2,3	2,1,5,2	3,9,9,15	4,0,0,1	211	149	0.000326662	0.013554145	0.514,0.0,0.22,0.514	0.346,1.0,1.0,0.914	-0.503
DCC_vs_LC.A5SS	ENSG00000168488	ATXN2L	chr16	+	28835932	28836176	28835932	28836122	28836325	28836490	1,2,3,2	2,2,1,1	7,5,6,5	0,1,0,0	203	149	0.000872742	0.029870509	0.268,0.423,0.688,0.595	1.0,0.786,1.0,1.0	-0.453
DCC_vs_LC.A5SS	ENSG00000141560	FN3KRP	chr17	+	82720760	82720965	82720760	82720841	82722803	82722886	0,1,1,0	2,0,0,2	6,1,2,5	0,0,0,1	273	149	3.40E-05	0.002307562	0.0,1.0,1.0,0.0	1.0,1.0,1.0,0.732	-0.433
DCC_vs_LC.A5SS	ENSG00000101911	PRPS2	chrX	+	12799206	12799399	12799206	12799390	12809233	12809332	0,0,1,1	1,1,4,2	2,2,0,5	0,6,10,0	158	149	0.000367871	0.014787547	0.0,0.0,0.191,0.32	1.0,0.239,0.0,1.0	-0.432
DCC_vs_LC.A5SS	ENSG00000132376	INPP5K	chr17	-	1515426	1515585	1515568	1515585	1513871	1513979	3,9,15,6	10,6,12,0	24,17,10,21	1,0,2,0	291	149	8.58E-07	0.000141186	0.133,0.434,0.39,1.0	0.925,1.0,0.719,1.0	-0.422
DCC_vs_LC.A5SS	ENSG00000114062	UBE3A	chr15	-	25415709	25415842	25415714	25415842	25411907	25411971	1,4,0,6	3,1,2,4	6,2,4,1	0,0,1,1	154	149	2.59E-05	0.001911329	0.244,0.795,0.0,0.592	1.0,1.0,0.795,0.492	-0.414
DCC_vs_LC.A5SS	ENSG00000104763	ASAH1	chr8	-	18084461	18084998	18084675	18084998	18075540	18075587	0,0,5,0	5,2,1,10	6,4,4,10	0,11,1,5	363	149	0.000397925	0.015811809	0.0,0.0,0.672,0.0	1.0,0.13,0.621,0.451	-0.382
DCC_vs_LC.A5SS	ENSG00000155729	KCTD18	chr2	-	200509627	200510068	200510010	200510068	200506856	200507091	14,2,9,9	1,4,1,3	26,24,31,20	3,0,1,0	532	149	0.00022944	0.011016293	0.797,0.123,0.716,0.457	0.708,1.0,0.897,1.0	-0.378
DCC_vs_LC.A5SS	ENSG00000090013	BLVRB	chr19	-	40458173	40458545	40458380	40458545	40451363	40451492	5,7,12,3	2,11,0,1	8,4,8,24	0,0,1,0	356	149	4.75E-06	0.000513521	0.511,0.21,1.0,0.557	1.0,1.0,0.77,1.0	-0.373
DCC_vs_LC.A5SS	ENSG00000108433	GOSR2	chr17	+	46923159	46923632	46923159	46923269	46929519	46929584	11,7,4,7	2,3,3,0	9,10,15,9	0,0,0,1	512	149	1.32E-05	0.001140274	0.615,0.404,0.28,1.0	1.0,1.0,1.0,0.724	-0.356
DCC_vs_LC.A5SS	ENSG00000104763	ASAH1	chr8	-	18084586	18084961	18084675	18084961	18075540	18075587	0,0,3,0	5,2,1,10	4,3,3,3	0,11,1,5	238	149	0.000498009	0.018918863	0.0,0.0,0.653,0.0	1.0,0.146,0.653,0.273	-0.355
DCC_vs_LC.A5SS	ENSG00000168958	MFF	chr2	+	227328677	227328899	227328677	227328789	227329605	227329783	5,11,24,4	2,5,4,1	21,14,16,12	0,0,0,0	259	149	5.48E-08	1.72E-05	0.59,0.559,0.775,0.697	1.0,1.0,1.0,1.0	-0.345
DCC_vs_LC.A5SS	ENSG00000109184	DCUN1D4	chr4	+	51886567	51887244	51886567	51886638	51891759	51891851	4,0,10,14	5,12,5,14	58,29,23,33	1,15,16,8	755	149	0.001304622	0.039912205	0.136,0.0,0.283,0.165	0.92,0.276,0.221,0.449	-0.321
DCC_vs_LC.A5SS	ENSG00000135018	UBQLN1	chr9	-	83666349	83669327	83669184	83669327	83665029	83665145	206,276,417,239	25,13,30,18	487,482,475,556	11,21,0,15	2984	149	0.000155597	0.008222536	0.292,0.515,0.41,0.399	0.689,0.534,1.0,0.649	-0.314
DCC_vs_LC.A5SS	ENSG00000100897	DCAF11	chr14	+	24115514	24115749	24115514	24115726	24116971	24117044	8,19,11,4	9,5,1,9	20,12,10,22	0,5,0,1	172	149	0.000692228	0.024927432	0.435,0.767,0.905,0.278	1.0,0.675,1.0,0.95	-0.31
DCC_vs_LC.A5SS	ENSG00000110713	NUP98	chr11	-	3760387	3760626	3760487	3760626	3753315	3753408	8,9,33,5	12,12,11,7	38,34,24,22	7,6,12,6	249	149	0.001805539	0.049537683	0.285,0.31,0.642,0.299	0.765,0.772,0.545,0.687	-0.308
DCC_vs_LC.A5SS	ENSG00000156990	RPUSD3	chr3	-	9838984	9839171	9839031	9839171	9837848	9838207	0,0,2,1	2,2,13,9	8,9,4,6	4,10,13,17	196	149	9.32E-06	0.000826093	0.0,0.0,0.105,0.078	0.603,0.406,0.19,0.212	-0.307
DCC_vs_LC.A5SS	ENSG00000185101	ANO9	chr11	-	429473	429652	429569	429652	428721	428826	0,0,0,2	1,2,3,7	9,4,10,8	14,7,9,7	245	149	1.82E-06	0.000251109	0.0,0.0,0.0,0.148	0.281,0.258,0.403,0.41	-0.301
DCC_vs_LC.A5SS	ENSG00000010361	FUZ	chr19	-	49812446	49812736	49812614	49812736	49812250	49812335	7,2,7,1	10,7,24,11	19,23,6,12	5,12,10,9	317	149	0.000111233	0.006446422	0.248,0.118,0.121,0.041	0.641,0.474,0.22,0.385	-0.298
DCC_vs_LC.A5SS	ENSG00000121716	PILRB	chr7	+	100356749	100356938	100356749	100356883	100358219	100358366	3,1,8,4	10,14,38,21	26,13,20,30	39,44,28,9	204	149	0.000418675	0.016447251	0.18,0.05,0.133,0.122	0.327,0.177,0.343,0.709	-0.268
DCC_vs_LC.A5SS	ENSG00000197062	ZSCAN26	chr6	+	28271853	28272336	28271853	28271934	28272669	28272787	5,7,27,15	0,2,4,2	61,37,46,47	0,0,2,0	551	149	0.000234253	0.011093325	1.0,0.486,0.646,0.67	1.0,1.0,0.861,1.0	-0.265
DCC_vs_LC.A5SS	ENSG00000197062	ZSCAN26	chr6	+	28271853	28272339	28271853	28271934	28272669	28272787	5,7,30,16	0,2,4,2	68,38,55,53	0,0,2,0	554	149	0.000325724	0.013554145	1.0,0.485,0.669,0.683	1.0,1.0,0.881,1.0	-0.261
DCC_vs_LC.A5SS	ENSG00000168101	NUDT16L1	chr16	+	4693977	4694308	4693977	4694238	4694957	4695859	0,0,17,4	18,27,28,28	21,10,42,28	29,23,43,36	219	149	6.34E-06	0.000625825	0.0,0.0,0.292,0.089	0.33,0.228,0.399,0.346	-0.23
DCC_vs_LC.A5SS	ENSG00000243716	NPIPB5	chr16	+	22491706	22491826	22491706	22491786	22507336	22507399	5,5,16,5	0,5,3,1	18,23,15,18	0,0,0,1	189	149	0.000929577	0.031199491	1.0,0.441,0.808,0.798	1.0,1.0,1.0,0.934	-0.222
DCC_vs_LC.A5SS	ENSG00000139624	CERS5	chr12	-	50134399	50134702	50134545	50134702	50129798	50130694	0,0,0,0	12,10,12,11	7,8,10,9	24,8,17,20	295	149	4.03E-10	1.99E-07	0.0,0.0,0.0,0.0	0.128,0.336,0.229,0.185	-0.22
DCC_vs_LC.A5SS	ENSG00000179364	PACS2	chr14	+	105381913	105382058	105381913	105382046	105382476	105382581	0,0,0,0	13,5,14,3	6,4,3,3	7,18,15,26	161	149	4.90E-07	9.97E-05	0.0,0.0,0.0,0.0	0.442,0.171,0.156,0.096	-0.216
DCC_vs_LC.A5SS	ENSG00000160271	RALGDS	chr9	-	133100495	133101762	133101519	133101762	133100267	133100382	32,28,23,67	54,70,52,82	127,208,120,396	77,80,37,90	1173	149	0	0	0.07,0.048,0.053,0.094	0.173,0.248,0.292,0.359	-0.202
DCC_vs_LC.A5SS	ENSG00000221838	AP4M1	chr7	+	100101879	100102393	100101879	100101968	100102674	100102781	0,0,1,0	2,2,1,5	6,5,1,2	4,1,4,5	574	149	0.000260001	0.012027129	0.0,0.0,0.206,0.0	0.28,0.565,0.061,0.094	-0.198
DCC_vs_LC.A5SS	ENSG00000244687	UBE2V1	chr20	-	50096482	50096820	50096671	50096820	50084128	50084254	18,39,55,33	54,84,48,35	46,58,53,54	28,44,29,32	338	149	4.85E-05	0.003106481	0.128,0.17,0.336,0.294	0.42,0.368,0.446,0.427	-0.183
DCC_vs_LC.A5SS	ENSG00000182511	FES	chr15	+	90885036	90885585	90885036	90885258	90886960	90887057	54,110,148,66	12,8,15,6	153,132,117,86	6,1,0,7	476	149	8.44E-05	0.005118394	0.585,0.811,0.755,0.775	0.889,0.976,1.0,0.794	-0.183
DCC_vs_LC.A5SS	ENSG00000119801	YPEL5	chr2	+	30148244	30148541	30148244	30148305	30156627	30156792	65,134,59,36	3,7,7,8	85,91,77,58	0,0,0,4	385	149	2.31E-06	0.000306645	0.893,0.881,0.765,0.635	1.0,1.0,1.0,0.849	-0.169
DCC_vs_LC.A5SS	ENSG00000197037	ZSCAN25	chr7	+	99619560	99619997	99619560	99619993	99621372	99621574	1,0,1,0	4,4,20,9	8,5,7,8	26,27,19,21	153	149	2.87E-06	0.000354807	0.196,0.0,0.046,0.0	0.231,0.153,0.264,0.271	-0.169
DCC_vs_LC.A5SS	ENSG00000121766	ZCCHC17	chr1	+	31346639	31346818	31346639	31346740	31348828	31348974	0,0,3,0	1,3,12,5	11,4,0,3	8,17,10,9	227	149	0.001062993	0.033713454	0.0,0.0,0.141,0.0	0.474,0.134,0.0,0.18	-0.162
DCC_vs_LC.A5SS	ENSG00000127328	RAB3IP	chr12	+	69800208	69800337	69800208	69800332	69801608	69801721	10,10,18,6	5,2,4,0	6,8,8,11	0,0,0,1	154	149	0.00010274	0.006123658	0.659,0.829,0.813,1.0	1.0,1.0,1.0,0.914	-0.153
DCC_vs_LC.A5SS	ENSG00000162923	WDR26	chr1	-	224431476	224431581	224431524	224431581	224424517	224424654	75,188,186,71	227,427,319,137	105,116,93,117	124,124,102,117	197	149	4.97E-08	1.72E-05	0.2,0.25,0.306,0.282	0.39,0.414,0.408,0.431	-0.151
DCC_vs_LC.A5SS	ENSG00000177225	GATD1	chr11	-	773427	773629	773521	773629	772426	772521	0,0,3,0	6,1,7,13	7,3,5,8	22,11,16,10	243	149	0.000123843	0.007018457	0.0,0.0,0.208,0.0	0.163,0.143,0.161,0.329	-0.147
DCC_vs_LC.A5SS	ENSG00000179115	FARSA	chr19	-	12928534	12928663	12928572	12928663	12928341	12928457	28,15,52,24	5,5,6,3	46,64,49,57	0,1,7,1	187	149	0.001632529	0.046612788	0.817,0.705,0.874,0.864	1.0,0.981,0.848,0.978	-0.137
DCC_vs_LC.A5SS	ENSG00000197150	ABCB8	chr7	+	151040497	151040644	151040497	151040634	151040827	151040922	1,0,0,0	4,1,22,8	5,4,2,2	13,13,12,15	159	149	2.84E-05	0.002002218	0.19,0.0,0.0,0.0	0.265,0.224,0.135,0.111	-0.136
DCC_vs_LC.A5SS	ENSG00000164068	RNF123	chr3	+	49712478	49712892	49712478	49712656	49713512	49713587	3,5,17,3	182,218,95,182	22,7,16,13	19,52,30,50	385	149	2.64E-11	2.28E-08	0.006,0.009,0.065,0.006	0.309,0.05,0.171,0.091	-0.134
DCC_vs_LC.A5SS	ENSG00000185909	KLHDC8B	chr3	+	49172635	49173145	49172635	49172801	49174238	49174403	50,37,94,32	5,0,11,0	30,50,61,37	0,0,0,0	493	149	3.90E-06	0.000434898	0.751,1.0,0.721,1.0	1.0,1.0,1.0,1.0	-0.132
DCC_vs_LC.A5SS	ENSG00000079616	KIF22	chr16	+	29803997	29804107	29803997	29804065	29804813	29805026	1,0,3,1	7,15,13,8	16,5,4,9	18,22,24,29	191	149	0.001381112	0.041517422	0.1,0.0,0.153,0.089	0.409,0.151,0.115,0.195	-0.132
DCC_vs_LC.A5SS	ENSG00000078687	TNRC6C	chr17	+	78048844	78051457	78048844	78051448	78064721	78064937	0,2,0,0	4,11,16,4	1,6,0,13	33,16,15,24	158	149	0.000162048	0.008361176	0.0,0.146,0.0,0.0	0.028,0.261,0.0,0.338	-0.12
DCC_vs_LC.A5SS	ENSG00000066294	CD84	chr1	-	160553359	160553497	160553377	160553497	160550937	160551035	0,1,0,0	9,11,18,4	5,4,8,2	28,17,31,41	167	149	2.18E-05	0.001747077	0.0,0.075,0.0,0.0	0.137,0.174,0.187,0.042	-0.116
DCC_vs_LC.A5SS	ENSG00000113504	SLC12A7	chr5	-	1075890	1076236	1076137	1076236	1075370	1075490	8,0,13,5	48,5,80,17	25,30,16,24	24,41,70,77	396	149	0.000505771	0.019004884	0.059,0.0,0.058,0.1	0.282,0.216,0.079,0.105	-0.116
DCC_vs_LC.A5SS	ENSG00000161944	ASGR2	chr17	-	7108756	7108888	7108771	7108888	7108461	7108557	0,0,0,0	9,8,11,7	0,5,6,0	5,10,31,4	164	149	0.001535226	0.045361337	0.0,0.0,0.0,0.0	0.0,0.312,0.15,0.0	-0.115
DCC_vs_LC.A5SS	ENSG00000120686	UFM1	chr13	+	38349998	38350227	38349998	38350055	38354238	38354296	1,0,8,0	15,19,32,18	14,12,12,9	27,37,34,29	321	149	0.000129497	0.007105868	0.03,0.0,0.104,0.0	0.194,0.131,0.141,0.126	-0.114
DCC_vs_LC.A5SS	ENSG00000254505	CHMP4A	chr14	-	24211410	24211592	24211414	24211592	24210653	24210768	0,0,5,0	10,13,40,32	14,2,10,7	49,34,48,53	153	149	0.000329346	0.013554145	0.0,0.0,0.109,0.0	0.218,0.054,0.169,0.114	-0.112
DCC_vs_LC.A5SS	ENSG00000153094	BCL2L11	chr2	+	111123732	111124139	111123732	111123869	111150043	111150147	45,46,106,42	1,2,8,4	168,84,116,88	4,0,2,0	419	149	0.000988931	0.032872456	0.941,0.891,0.825,0.789	0.937,1.0,0.954,1.0	-0.111
DCC_vs_LC.A5SS	ENSG00000232119	MCTS1	chrX	+	120608224	120608463	120608224	120608358	120611010	120611078	3,2,1,1	11,21,24,12	14,4,9,5	25,28,16,20	254	149	0.000766101	0.02694786	0.138,0.053,0.024,0.047	0.247,0.077,0.248,0.128	-0.11
DCC_vs_LC.A5SS	ENSG00000110713	NUP98	chr11	-	3760387	3760626	3760538	3760626	3753315	3753408	17,22,55,10	54,74,92,56	60,40,31,35	75,56,47,64	300	149	0.001030654	0.033568491	0.135,0.129,0.229,0.081	0.284,0.262,0.247,0.214	-0.108
DCC_vs_LC.A5SS	ENSG00000213918	DNASE1	chr16	+	3655848	3655966	3655848	3655937	3656101	3656185	1,0,0,1	3,3,2,2	2,0,4,3	7,4,8,3	178	149	0.001501956	0.044760873	0.218,0.0,0.0,0.295	0.193,0.0,0.295,0.456	-0.108
DCC_vs_LC.A5SS	ENSG00000092098	RNF31	chr14	+	24148257	24148477	24148257	24148413	24148641	24148701	0,2,7,3	22,31,137,45	13,15,11,21	76,50,61,80	213	149	7.60E-07	0.000131282	0.0,0.043,0.035,0.045	0.107,0.173,0.112,0.155	-0.106
DCC_vs_LC.A5SS	ENSG00000119689	DLST	chr14	+	74891055	74891193	74891055	74891167	74892833	74892986	0,0,0,1	17,14,34,20	6,2,3,4	18,26,31,29	175	149	0.000136206	0.007357236	0.0,0.0,0.0,0.041	0.221,0.061,0.076,0.105	-0.106
DCC_vs_LC.A5SS	ENSG00000204463	BAG6	chr6	-	31652399	31652700	31652423	31652700	31651655	31651776	59,60,60,62	257,173,149,239	50,72,48,72	98,134,110,109	173	149	6.47E-05	0.004063713	0.165,0.23,0.258,0.183	0.305,0.316,0.273,0.363	-0.105
DCC_vs_LC.A5SS	ENSG00000126456	IRF3	chr19	-	49661449	49662328	49661947	49662328	49660712	49660828	11,5,50,19	47,54,66,77	83,56,53,56	59,68,86,69	647	149	7.39E-07	0.000131282	0.051,0.021,0.149,0.054	0.245,0.159,0.124,0.157	-0.103
DCC_vs_LC.A5SS	ENSG00000177058	SLC38A9	chr5	-	55711351	55711499	55711451	55711499	55697845	55697992	0,0,3,0	5,10,6,2	1,5,2,7	18,10,13,14	249	149	0.001658482	0.046612788	0.0,0.0,0.23,0.0	0.032,0.23,0.084,0.23	-0.087
DCC_vs_LC.A5SS	ENSG00000165219	GAPVD1	chr9	+	125346818	125346995	125346818	125346941	125349389	125349519	1,0,2,2	28,49,26,9	9,6,2,9	33,24,30,30	203	149	4.76E-05	0.003106481	0.026,0.0,0.053,0.14	0.167,0.155,0.047,0.18	-0.082
DCC_vs_LC.A5SS	ENSG00000278259	MYO19	chr17	-	36508896	36509135	36509061	36509135	36507802	36507924	1,0,1,0	2,6,7,2	2,1,8,6	12,8,21,7	314	149	0.000206946	0.010520751	0.192,0.0,0.063,0.0	0.073,0.056,0.153,0.289	-0.079
DCC_vs_LC.A5SS	ENSG00000107521	HPS1	chr10	-	98433939	98434091	98433982	98434091	98431130	98431291	55,35,35,17	835,522,347,365	13,14,29,40	81,162,125,136	192	149	1.13E-06	0.000177566	0.049,0.049,0.073,0.035	0.111,0.063,0.153,0.186	-0.077
DCC_vs_LC.A5SS	ENSG00000029534	ANK1	chr8	-	41661800	41661941	41661875	41661941	41655300	41655753	156,193,83,123	8,24,12,9	16,61,22,27	0,0,4,0	224	149	0.000274214	0.012056172	0.928,0.842,0.821,0.901	1.0,1.0,0.785,1.0	-0.073
DCC_vs_LC.A5SS	ENSG00000140332	TLE3	chr15	-	70058158	70058291	70058185	70058291	70057458	70057658	43,89,82,59	0,16,13,3	159,84,114,113	0,3,5,4	176	149	0.00012946	0.007105868	1.0,0.825,0.842,0.943	1.0,0.96,0.951,0.96	-0.065
DCC_vs_LC.A5SS	ENSG00000087274	ADD1	chr4	+	2908514	2909431	2908514	2908604	2914883	2915040	58,65,100,48	266,259,190,265	149,101,104,121	121,199,159,200	976	149	4.23E-11	2.93E-08	0.032,0.037,0.074,0.027	0.158,0.072,0.091,0.085	-0.059
DCC_vs_LC.A5SS	ENSG00000177479	ARIH2	chr3	+	48970594	48970841	48970594	48970704	48973698	48973816	3,0,3,0	31,41,66,38	4,11,10,7	71,46,48,58	286	149	0.000264409	0.012027129	0.048,0.0,0.023,0.0	0.029,0.111,0.098,0.059	-0.057
DCC_vs_LC.A5SS	ENSG00000183597	TANGO2	chr22	+	20036759	20037094	20036759	20036854	20043354	20043443	111,98,107,69	559,443,238,528	79,74,66,89	136,219,147,246	389	149	1.74E-05	0.001435143	0.071,0.078,0.147,0.048	0.182,0.115,0.147,0.122	-0.055
DCC_vs_LC.A5SS	ENSG00000087053	MTMR2	chr11	-	95865439	95865676	95865600	95865676	95862271	95862366	0,1,0,0	9,1,5,1	6,6,1,1	9,10,10,14	310	149	0.000467038	0.018141027	0.0,0.325,0.0,0.0	0.243,0.224,0.046,0.033	-0.055
DCC_vs_LC.A5SS	ENSG00000110911	SLC11A2	chr12	-	50991486	50991672	50991598	50991672	50990794	50990948	0,2,0,2	30,15,42,10	8,3,13,2	37,35,30,33	261	149	0.000156982	0.008222536	0.0,0.071,0.0,0.102	0.11,0.047,0.198,0.033	-0.054
DCC_vs_LC.A5SS	ENSG00000110344	UBE4A	chr11	+	118372506	118372687	118372506	118372666	118373085	118373288	3,0,0,1	32,36,64,29	5,9,2,4	48,57,55,46	170	149	0.001220178	0.038001415	0.076,0.0,0.0,0.029	0.084,0.122,0.031,0.071	-0.051
DCC_vs_LC.A5SS	ENSG00000159842	ABR	chr17	-	1057843	1058045	1057969	1058045	1056997	1057102	0,2,7,2	23,42,125,44	10,12,16,18	89,104,125,108	275	149	0.001657067	0.046612788	0.0,0.025,0.029,0.024	0.057,0.059,0.065,0.083	-0.046
DCC_vs_LC.A5SS	ENSG00000197386	HTT	chr4	+	3172907	3173331	3172907	3173131	3174720	3174799	0,0,1,0	6,10,2,9	5,6,7,5	21,24,27,31	349	149	0.000222897	0.010852869	0.0,0.0,0.176,0.0	0.092,0.096,0.1,0.064	-0.044
DCC_vs_LC.A5SS	ENSG00000143416	SELENBP1	chr1	-	151369003	151369554	151369441	151369554	151368198	151368319	2,396,334,914,022,850	33,30,0,37	329,900,280,478	2,1,1,2	587	149	0.001734392	0.047973769	0.949,0.966,1.0,0.951	0.977,0.996,0.986,0.984	-0.019
DCC_vs_LC.A5SS	ENSG00000114735	HEMK1	chr3	+	50570930	50571332	50570930	50571294	50571709	50571801	10,1,33,17	0,1,0,2	60,35,42,38	12,0,7,10	187	149	0.001022392	0.033568491	1.0,0.443,1.0,0.871	0.799,1.0,0.827,0.752	-0.016
DCC_vs_LC.A5SS	ENSG00000105122	RASAL3	chr19	-	15452044	15452815	15452657	15452815	15451623	15451938	14,11,37,38	0,2,0,0	68,54,69,81	8,0,5,0	762	149	0.001039002	0.033568491	1.0,0.518,1.0,1.0	0.624,1.0,0.73,1.0	0.041
DCC_vs_LC.A5SS	ENSG00000163743	RCHY1	chr4	-	75508819	75508935	75508823	75508935	75494100	75494179	22,58,41,23	3,0,1,0	49,47,42,30	8,5,3,4	153	149	0.000301293	0.013019629	0.877,1.0,0.976,1.0	0.856,0.902,0.932,0.88	0.071
DCC_vs_LC.A5SS	ENSG00000152061	RABGAP1L	chr1	+	174219124	174219295	174219124	174219184	174220971	174221164	55,73,108,52	0,0,1,0	137,141,119,162	4,0,12,13	260	149	6.30E-06	0.000625825	1.0,1.0,0.984,1.0	0.952,1.0,0.85,0.877	0.076
DCC_vs_LC.A5SS	ENSG00000187838	PLSCR3	chr17	-	7393600	7394267	7394103	7394267	7393466	7393509	93,21,96,50	1,0,2,0	163,116,148,218	4,0,6,13	652	149	0.000327443	0.013554145	0.955,1.0,0.916,1.0	0.903,1.0,0.849,0.793	0.082
DCC_vs_LC.A5SS	ENSG00000179364	PACS2	chr14	+	105368458	105368539	105368458	105368515	105369840	105369900	8,5,17,6	0,2,0,1	29,16,31,26	0,7,13,4	173	149	0.000731562	0.026072271	1.0,0.683,1.0,0.838	1.0,0.663,0.673,0.848	0.084
DCC_vs_LC.A5SS	ENSG00000115523	GNLY	chr2	+	85694752	85694996	85694752	85694923	85695319	85695423	4,10,54,39	1,0,4,0	196,182,172,179	24,40,24,23	222	149	0.000111885	0.006446422	0.729,1.0,0.901,1.0	0.846,0.753,0.828,0.839	0.091
DCC_vs_LC.A5SS	ENSG00000105519	CAPS	chr19	+	5914939	5915146	5914939	5915065	5915220	5915322	9,9,21,19	0,0,1,0	51,46,51,55	11,0,8,0	230	149	6.86E-05	0.004235932	1.0,1.0,0.932,1.0	0.75,1.0,0.805,1.0	0.094
DCC_vs_LC.A5SS	ENSG00000147454	SLC25A37	chr8	+	23566107	23566813	23566107	23566336	23568321	23568378	1,810,321,977,620,410,000	311,205,68,518	3,711,579,117,784,200	185,226,90,246	626	149	0	0	0.933,0.962,0.956,0.879	0.827,0.859,0.825,0.803	0.104
DCC_vs_LC.A5SS	ENSG00000163848	ZNF148	chr3	-	125323308	125323444	125323387	125323444	125313307	125313656	48,68,102,38	0,0,2,2	69,80,77,108	6,8,6,14	228	149	4.49E-07	9.69E-05	1.0,1.0,0.971,0.925	0.883,0.867,0.893,0.834	0.105
DCC_vs_LC.A5SS	ENSG00000167280	ENGASE	chr17	+	79081897	79082877	79081897	79082063	79083019	79083123	52,26,112,36	0,0,2,0	165,193,199,167	6,0,7,5	963	149	0.000220601	0.010852869	1.0,1.0,0.897,1.0	0.81,1.0,0.815,0.838	0.109
DCC_vs_LC.A5SS	ENSG00000162066	AMDHD2	chr16	+	2528451	2528718	2528451	2528559	2528993	2529095	13,15,33,25	0,0,2,0	61,49,35,48	2,0,3,12	308	149	0.00026336	0.012027129	1.0,1.0,0.889,1.0	0.937,1.0,0.849,0.659	0.111
DCC_vs_LC.A5SS	ENSG00000160408	ST6GALNAC6	chr9	-	127890636	127891043	127890655	127891043	127887483	127887591	36,21,23,56	4,5,4,4	41,36,60,46	16,8,22,12	168	149	0.00173466	0.047973769	0.889,0.788,0.836,0.925	0.694,0.8,0.708,0.773	0.116
DCC_vs_LC.A5SS	ENSG00000167384	ZNF180	chr19	-	44500197	44500522	44500274	44500522	44497283	44497377	1,5,14,12	2,0,0,0	21,17,11,13	6,2,6,4	226	149	0.000358686	0.014587975	0.248,1.0,1.0,1.0	0.698,0.849,0.547,0.682	0.118
DCC_vs_LC.A5SS	ENSG00000130703	OSBPL2	chr20	+	62242320	62242661	62242320	62242434	62256056	62256221	6,42,68,17	0,2,0,2	43,26,20,35	4,0,3,8	376	149	0.000849349	0.029361983	1.0,0.893,1.0,0.771	0.81,1.0,0.725,0.634	0.124
DCC_vs_LC.A5SS	ENSG00000165801	ARHGEF40	chr14	+	21075331	21075765	21075331	21075499	21076359	21076456	16,26,24,3	0,0,0,2	34,15,29,10	1,3,4,3	415	149	0.000771721	0.02694786	1.0,1.0,1.0,0.35	0.924,0.642,0.722,0.545	0.129
DCC_vs_LC.A5SS	ENSG00000155957	TMBIM4	chr12	-	66168914	66169353	66169289	66169353	66153339	66153448	69,104,181,63	0,0,0,0	114,93,71,100	19,0,3,2	524	149	3.34E-07	7.71E-05	1.0,1.0,1.0,1.0	0.63,1.0,0.871,0.934	0.141
DCC_vs_LC.A5SS	ENSG00000099991	CABIN1	chr22	+	24098013	24098192	24098013	24098105	24113565	24113748	6,4,8,6	0,1,0,0	18,30,22,11	1,5,5,3	236	149	3.21E-05	0.00222199	1.0,0.716,1.0,1.0	0.919,0.791,0.735,0.698	0.143
DCC_vs_LC.A5SS	ENSG00000129933	MAU2	chr19	+	19347279	19347366	19347279	19347363	19348888	19348938	14,33,43,18	2,7,0,5	27,30,22,31	10,13,9,10	152	149	0.001316236	0.039914281	0.873,0.822,1.0,0.779	0.726,0.693,0.706,0.752	0.149
DCC_vs_LC.A5SS	ENSG00000156650	KAT6B	chr10	+	74975398	74976330	74975398	74975454	74977315	74977437	16,21,29,33	0,0,0,0	92,64,90,69	0,0,4,6	1025	149	0.001136727	0.03572422	1.0,1.0,1.0,1.0	1.0,1.0,0.766,0.626	0.152
DCC_vs_LC.A5SS	ENSG00000156650	KAT6B	chr10	+	74975398	74976330	74975398	74975781	74977315	74977437	5,14,18,17	0,0,2,0	47,22,38,39	2,2,5,1	698	149	0.000665969	0.024234245	1.0,1.0,0.658,1.0	0.834,0.701,0.619,0.893	0.153
DCC_vs_LC.A5SS	ENSG00000234684	SDCBP2-AS1	chr20	+	1325420	1325782	1325420	1325529	1350338	1350481	14,7,30,27	0,0,0,0	45,29,43,31	2,2,9,0	402	149	2.64E-05	0.001911329	1.0,1.0,1.0,1.0	0.893,0.843,0.639,1.0	0.156
DCC_vs_LC.A5SS	ENSG00000161618	ALDH16A1	chr19	+	49461618	49462036	49461618	49461800	49462569	49462755	6,9,22,8	2,0,0,1	16,33,24,4	0,5,7,3	385	149	0.001559147	0.04567773	0.537,1.0,1.0,0.756	1.0,0.719,0.57,0.34	0.166
DCC_vs_LC.A5SS	ENSG00000135913	USP37	chr2	-	218562672	218562813	218562717	218562813	218560819	218560883	6,31,26,10	0,0,1,2	24,19,21,30	8,2,11,3	194	149	8.39E-06	0.000763161	1.0,1.0,0.952,0.793	0.697,0.879,0.595,0.885	0.172
DCC_vs_LC.A5SS	ENSG00000197989	SNHG12	chr1	-	28579911	28579981	28579941	28579981	28579532	28579587	10,13,11,8	0,0,0,0	26,17,11,16	5,0,3,5	179	149	1.42E-05	0.001197073	1.0,1.0,1.0,1.0	0.812,1.0,0.753,0.727	0.177
DCC_vs_LC.A5SS	ENSG00000102125	TAZ	chrX	+	154419542	154419746	154419542	154419623	154420031	154420094	8,33,34,9	0,0,2,0	31,32,32,45	5,10,4,1	272	149	7.87E-06	0.000735454	1.0,1.0,0.903,1.0	0.773,0.637,0.814,0.961	0.179
DCC_vs_LC.A5SS	ENSG00000160179	ABCG1	chr21	+	42287888	42288073	42287888	42288037	42288210	42288312	22,13,87,19	11,11,54,10	22,20,11,30	35,25,22,28	185	149	0.001592912	0.045889144	0.617,0.488,0.565,0.605	0.336,0.392,0.287,0.463	0.199
DCC_vs_LC.A5SS	ENSG00000175061	SNHG29	chr17	+	16439326	16439703	16439326	16439414	16440184	16440253	155,63,95,142	40,12,33,29	112,117,93,134	83,64,80,48	438	149	2.65E-05	0.001911329	0.569,0.641,0.495,0.625	0.315,0.383,0.283,0.487	0.216
DCC_vs_LC.A5SS	ENSG00000102125	TAZ	chrX	+	154413206	154413358	154413206	154413339	154413481	154413567	1,1,12,7	1,0,0,0	8,15,17,2	1,1,11,8	168	149	7.22E-06	0.000693354	0.47,1.0,1.0,1.0	0.876,0.93,0.578,0.181	0.226
DCC_vs_LC.A5SS	ENSG00000183762	KREMEN1	chr22	+	29138623	29138833	29138623	29138782	29140281	29140366	6,14,22,16	5,44,58,11	4,0,2,2	11,16,8,12	200	149	0.001266539	0.039093084	0.472,0.192,0.22,0.52	0.213,0.0,0.157,0.11	0.231
DCC_vs_LC.A5SS	ENSG00000145979	TBC1D7	chr6	-	13328315	13328531	13328455	13328531	13326786	13326906	1,1,3,2	0,0,1,0	10,10,7,5	2,6,0,3	289	149	3.69E-06	0.000425271	1.0,1.0,0.607,1.0	0.721,0.462,1.0,0.462	0.241
DCC_vs_LC.A5SS	ENSG00000081059	TCF7	chr5	+	134115908	134116086	134115908	134116033	134138058	134138164	8,3,11,10	0,0,0,0	44,8,40,38	1,4,15,7	202	149	1.95E-08	7.51E-06	1.0,1.0,1.0,1.0	0.97,0.596,0.663,0.8	0.243
DCC_vs_LC.A5SS	ENSG00000119943	PYROXD2	chr10	-	98410612	98410958	98410938	98410958	98407903	98407997	2,1,14,1	0,0,0,0	28,10,36,22	0,0,7,12	475	149	2.22E-05	0.001747077	1.0,1.0,1.0,1.0	1.0,1.0,0.617,0.365	0.254
DCC_vs_LC.A5SS	ENSG00000139597	N4BP2L1	chr13	-	32416498	32416703	32416550	32416703	32415958	32416029	10,5,9,6	0,0,1,0	8,3,13,11	3,2,3,1	201	149	0.000210287	0.010535682	1.0,1.0,0.87,1.0	0.664,0.527,0.763,0.891	0.256
DCC_vs_LC.A5SS	ENSG00000155229	MMS19	chr10	-	97461495	97461896	97461827	97461896	97460906	97461007	9,9,12,16	0,0,0,0	45,44,21,47	1,3,15,2	481	149	1.81E-06	0.000251109	1.0,1.0,1.0,1.0	0.933,0.82,0.302,0.879	0.266
DCC_vs_LC.A5SS	ENSG00000160209	PDXK	chr21	+	43732138	43732647	43732138	43732442	43734068	43734123	9,11,14,3	0,0,2,0	10,9,20,16	5,5,1,1	354	149	3.56E-05	0.002368106	1.0,1.0,0.747,1.0	0.457,0.431,0.894,0.871	0.273
DCC_vs_LC.A5SS	ENSG00000249859	PVT1	chr8	+	128070159	128070361	128070159	128070272	128096517	128096654	6,2,1,4	0,1,0,0	5,1,9,3	0,3,1,4	238	149	0.000634166	0.023322454	1.0,0.556,1.0,1.0	1.0,0.173,0.849,0.32	0.303
DCC_vs_LC.A5SS	ENSG00000185513	L3MBTL1	chr20	+	43530283	43530889	43530283	43530419	43532772	43532924	5,8,3,8	0,0,0,1	18,21,18,10	2,4,1,5	619	149	2.49E-06	0.000319062	1.0,1.0,1.0,0.658	0.684,0.558,0.812,0.325	0.32
DCC_vs_LC.A5SS	ENSG00000002016	RAD52	chr12	-	926795	927263	927144	927263	925449	925525	3,3,6,8	0,0,0,1	15,13,14,10	2,5,5,1	498	149	1.57E-06	0.00023577	1.0,1.0,1.0,0.705	0.692,0.438,0.456,0.749	0.343
DCC_vs_LC.A5SS	ENSG00000130038	CRACR2A	chr12	-	3648359	3648613	3648541	3648613	3644594	3644640	12,7,15,6	0,2,2,2	19,21,21,16	9,16,28,8	331	149	0.000496094	0.018918863	1.0,0.612,0.771,0.575	0.487,0.371,0.252,0.474	0.344
DCC_vs_LC.A5SS	ENSG00000222011	FAM185A	chr7	+	102748970	102749658	102748970	102749636	102751691	102751801	2,5,0,4	4,0,1,0	3,0,2,0	7,1,1,4	171	149	0.00105561	0.033713454	0.303,1.0,0.0,1.0	0.272,0.0,0.635,0.0	0.349
DCC_vs_LC.A5SS	ENSG00000196367	TRRAP	chr7	+	99030594	99030764	99030594	99030757	99030884	99031000	1,1,4,3	0,0,0,0	7,3,5,2	0,0,8,11	156	149	0.000595352	0.022130453	1.0,1.0,1.0,1.0	1.0,1.0,0.374,0.148	0.369
DCC_vs_LC.A5SS	ENSG00000121897	LIAS	chr4	+	39467517	39468427	39467517	39467646	39470018	39470164	9,11,33,16	0,0,0,1	28,23,34,31	10,0,8,7	930	149	1.85E-07	4.57E-05	1.0,1.0,1.0,0.719	0.31,1.0,0.405,0.415	0.397
DCC_vs_LC.A5SS	ENSG00000225697	SLC26A6	chr3	-	48631223	48631306	48631252	48631306	48630992	48631140	2,3,11,3	0,0,2,0	1,3,13,16	2,5,1,6	178	149	2.46E-05	0.001890399	1.0,1.0,0.822,1.0	0.295,0.334,0.916,0.691	0.397
DCC_vs_LC.A5SS	ENSG00000223959	AFG3L1P	chr16	+	89984530	89984617	89984530	89984599	89988851	89988951	1,3,2,2	2,0,1,0	3,4,3,0	1,10,6,3	167	149	0.000274071	0.012056172	0.308,1.0,0.641,1.0	0.728,0.263,0.308,0.0	0.412
DCC_vs_LC.A5SS	ENSG00000105771	SMG9	chr19	-	43739672	43740218	43740106	43740218	43738121	43738217	1,8,14,17	0,0,0,4	8,12,12,31	10,4,4,2	583	149	0.00157663	0.045801769	1.0,1.0,1.0,0.521	0.17,0.434,0.434,0.798	0.421
DCC_vs_LC.A5SS	ENSG00000196756	SNHG17	chr20	-	38435026	38435352	38435196	38435352	38434503	38434626	13,6,20,22	0,1,0,2	28,23,8,18	5,5,28,16	319	149	1.55E-07	4.12E-05	1.0,0.737,1.0,0.837	0.723,0.682,0.118,0.344	0.427
DCC_vs_LC.A5SS	ENSG00000134419	RPS15A	chr16	-	18790243	18790334	18790309	18790334	18788980	18789118	98,68,39,89	0,0,1,14	56,66,45,41	0,92,48,67	215	149	5.54E-06	0.000579984	1.0,1.0,0.964,0.815	1.0,0.332,0.394,0.298	0.439
DCC_vs_LC.A5SS	ENSG00000167186	COQ7	chr16	+	19073920	19074097	19073920	19074035	19075720	19075860	2,1,1,1	0,0,1,0	1,2,3,2	4,6,0,7	211	149	6.71E-07	0.000128825	1.0,1.0,0.414,1.0	0.15,0.191,1.0,0.168	0.476
DCC_vs_LC.A5SS	ENSG00000179818	PCBP1-AS1	chr2	-	70055655	70055910	70055713	70055910	70053730	70053792	1,1,7,2	0,0,0,0	1,1,4,2	8,0,1,4	207	149	3.54E-06	0.000422352	1.0,1.0,1.0,1.0	0.083,1.0,0.742,0.265	0.478
DCC_vs_LC.A5SS	ENSG00000115392	FANCL	chr2	-	58198578	58198662	58198593	58198662	58165723	58165874	1,0,1,1	0,2,0,0	0,5,0,4	1,2,8,6	164	149	0.00027551	0.012056172	1.0,0.0,1.0,1.0	0.0,0.694,0.0,0.377	0.482
DCC_vs_LC.A5SS	ENSG00000179532	DNHD1	chr11	+	6562981	6563255	6562981	6563131	6563381	6563564	6,4,2,1	1,0,0,0	2,0,5,8	3,3,4,1	273	149	1.41E-07	4.06E-05	0.766,1.0,1.0,1.0	0.267,0.0,0.406,0.814	0.57
DCC_vs_LC.A5SS	ENSG00000267106	ZNF561-AS1	chr19	+	9626783	9627806	9626783	9626860	9632227	9632417	3,5,13,2	0,0,0,0	18,3,16,11	4,2,2,1	1095	149	4.68E-09	2.02E-06	1.0,1.0,1.0,1.0	0.38,0.17,0.521,0.599	0.583
DCC_vs_LC.A5SS	ENSG00000162104	ADCY9	chr16	-	3993348	3993510	3993405	3993510	3992145	3992363	2,1,1,0	0,0,0,3	0,1,2,1	2,4,7,4	206	149	0.00088134	0.029870509	1.0,1.0,1.0,0.0	0.0,0.153,0.171,0.153	0.631
DCC_vs_LC.A5SS	ENSG00000171960	PPIH	chr1	+	42659227	42659370	42659227	42659251	42659521	42659566	1,3,1,3	0,0,0,0	0,10,5,3	10,18,23,0	268	149	5.01E-13	5.77E-10	1.0,1.0,1.0,1.0	0.0,0.236,0.108,1.0	0.664
DCC_vs_LC.MXE
DCC_vs_LC.MXE	GeneID	geneSymbol	chr	strand	1stExonStart_0base	1stExonEnd	2ndExonStart_0base	2ndExonEnd	upstreamES	upstreamEE	downstreamES	downstreamEE	IJC_SAMPLE_1	SJC_SAMPLE_1	IJC_SAMPLE_2	SJC_SAMPLE_2	IncFormLen	SkipFormLen	PValue	FDR	IncLevel1	IncLevel2	IncLevelDifference
DCC_vs_LC.MXE	ENSG00000239382	ALKBH6	chr19	-	36011403	36011464	36013000	36013089	36010893	36011045	36013343	36013422	1,0,0,0	1,1,1,3	4,1,8,3	1,0,5,6	238	210	5.40E-07	0.000272169	0.469,0.0,0.0,0.0	0.779,1.0,0.585,0.306	-0.55
DCC_vs_LC.MXE	ENSG00000149532	CPSF7	chr11	-	61421053	61421130	61421191	61421257	61420469	61420573	61421389	61421608	0,0,1,0	4,1,9,2	0,11,11,3	14,5,3,3	215	226	1.70E-07	0.000134501	0.0,0.0,0.105,0.0	0.0,0.698,0.794,0.512	-0.475
DCC_vs_LC.MXE	ENSG00000206149	HERC2P9	chr15	+	28612058	28612173	28629265	28629441	28590188	28590260	28632636	28632807	1,1,0,0	1,3,7,4	4,10,0,9	2,1,3,0	264	325	3.02E-07	0.000197681	0.552,0.291,0.0,0.0	0.711,0.925,0.0,1.0	-0.448
DCC_vs_LC.MXE	ENSG00000149532	CPSF7	chr11	-	61421053	61421127	61421191	61421257	61420469	61420573	61421389	61421608	0,0,1,0	4,1,5,2	0,11,11,3	7,3,6,3	215	223	4.20E-07	0.000232651	0.0,0.0,0.172,0.0	0.0,0.792,0.655,0.509	-0.446
DCC_vs_LC.MXE	ENSG00000249859	PVT1	chr8	+	128031958	128032272	128070159	128070361	128010317	128010444	128096517	128096654	2,1,1,4	11,3,6,4	11,10,12,15	8,4,4,3	463	351	1.26E-05	0.002327099	0.121,0.202,0.112,0.431	0.51,0.655,0.695,0.791	-0.446
DCC_vs_LC.MXE	ENSG00000117593	DARS2	chr1	+	173828332	173828399	173830659	173830761	173826686	173826786	173831534	173831630	0,0,4,0	2,3,6,4	6,4,11,4	3,7,4,9	216	251	0.000283839	0.018733364	0.0,0.0,0.437,0.0	0.699,0.399,0.762,0.341	-0.441
DCC_vs_LC.MXE	ENSG00000239382	ALKBH6	chr19	-	36011403	36011464	36013020	36013089	36010289	36011045	36013343	36013422	1,1,0,0	1,1,1,3	4,1,7,3	1,0,5,6	218	210	2.91E-05	0.004485184	0.491,0.491,0.0,0.0	0.794,1.0,0.574,0.325	-0.428
DCC_vs_LC.MXE	ENSG00000181031	RPH3AL	chr17	-	247110	247285	281767	281854	219622	219736	319419	319549	2,0,0,0	0,6,1,1	2,2,11,1	0,1,6,4	236	324	0.000171374	0.014062332	1.0,0.0,0.0,0.0	1.0,0.733,0.716,0.256	-0.426
DCC_vs_LC.MXE	ENSG00000143164	DCAF6	chr1	+	168019544	168019667	168022987	168023047	168004532	168004793	168038370	168038488	3,6,4,2	33,38,19,55	9,14,4,15	15,22,5,0	272	209	6.53E-06	0.001543298	0.065,0.108,0.139,0.027	0.316,0.328,0.381,1.0	-0.421
DCC_vs_LC.MXE	ENSG00000133816	MICAL2	chr11	+	12242213	12242432	12249183	12249246	12241039	12241162	12255642	12255750	8,10,5,6	5,5,4,6	17,20,13,7	6,2,0,0	368	212	0.000249847	0.017938929	0.48,0.535,0.419,0.366	0.62,0.852,1.0,1.0	-0.418
DCC_vs_LC.MXE	ENSG00000144218	AFF3	chr2	-	100112385	100112524	100129223	100129306	100109844	100110333	100142483	100142595	0,0,1,0	1,1,4,2	3,2,3,2	1,7,5,4	232	288	6.80E-07	0.000289863	0.0,0.0,0.237,0.0	0.788,0.262,0.427,0.383	-0.406
DCC_vs_LC.MXE	ENSG00000002016	RAD52	chr12	-	926795	926946	927144	927263	925449	925525	930050	930144	0,0,0,2	1,1,1,0	2,5,5,1	4,0,1,2	268	300	0.000258491	0.017938929	0.0,0.0,0.0,1.0	0.359,1.0,0.848,0.359	-0.391
DCC_vs_LC.MXE	ENSG00000143951	WDPCP	chr2	-	63484916	63484987	63486541	63486586	63484603	63484663	63487446	63487494	0,0,1,1	2,3,3,2	4,5,8,8	5,13,6,3	194	220	6.68E-06	0.001543298	0.0,0.0,0.274,0.362	0.476,0.304,0.602,0.751	-0.374
DCC_vs_LC.MXE	ENSG00000230189	AC008267.2	chr7	-	66429883	66430017	66439134	66439302	66427948	66428040	66450070	66450236	0,0,0,2	1,2,9,3	2,2,3,2	1,2,8,2	317	283	9.84E-05	0.010100912	0.0,0.0,0.0,0.373	0.641,0.472,0.251,0.472	-0.366
DCC_vs_LC.MXE	ENSG00000164815	ORC5	chr7	-	104183942	104184033	104184122	104184171	104167993	104168525	104188250	104188381	2,0,2,0	6,3,6,3	4,4,7,8	6,9,9,6	198	240	0.000995758	0.048425264	0.288,0.0,0.288,0.0	0.447,0.35,0.485,0.618	-0.331
DCC_vs_LC.MXE	ENSG00000113761	ZNF346	chr5	+	177050750	177050936	177064511	177064601	177044388	177044533	177079381	177081189	17,15,11,8	6,6,5,4	10,18,15,10	0,3,1,0	335	239	1.11E-05	0.002200382	0.669,0.641,0.611,0.588	1.0,0.811,0.915,1.0	-0.304
DCC_vs_LC.MXE	ENSG00000203710	CR1	chr1	+	207526752	207526929	207545307	207545484	207523610	207524009	207545575	207545678	21,162,36,14	52,196,95,30	36,32,65,32	14,16,64,19	326	326	4.12E-06	0.001141054	0.288,0.453,0.275,0.318	0.72,0.667,0.504,0.627	-0.296
DCC_vs_LC.MXE	ENSG00000181396	OGFOD3	chr17	-	82406417	82406482	82409367	82409410	82405323	82405380	82411454	82411530	0,0,0,2	5,4,4,3	2,6,4,2	6,6,6,4	192	214	1.69E-05	0.002838429	0.0,0.0,0.0,0.426	0.271,0.527,0.426,0.358	-0.289
DCC_vs_LC.MXE	ENSG00000050426	LETMD1	chr12	+	51052091	51052207	51053777	51053860	51049033	51049185	51056349	51056502	11,5,11,2	3,1,3,2	8,16,29,21	0,0,1,0	265	232	0.00025421	0.017938929	0.762,0.814,0.762,0.467	1.0,1.0,0.962,1.0	-0.289
DCC_vs_LC.MXE	ENSG00000136682	CBWD2	chr2	+	113465128	113465173	113471032	113471089	113462407	113462494	113482176	113482228	4,6,17,7	5,5,7,1	13,27,17,10	2,3,0,1	194	206	0.000261994	0.017938929	0.459,0.56,0.721,0.881	0.873,0.905,1.0,0.914	-0.268
DCC_vs_LC.MXE	ENSG00000187010	RHD	chr1	+	25306595	25306729	25316999	25317079	25303321	25303459	25321888	25321962	41,61,14,32	29,31,11,19	9,15,13,3	1,1,3,1	283	229	6.97E-05	0.008114044	0.534,0.614,0.507,0.577	0.879,0.924,0.778,0.708	-0.264
DCC_vs_LC.MXE	ENSG00000174483	BBS1	chr11	+	66511204	66511239	66514405	66514678	66511012	66511089	66515539	66515586	0,0,0,0	8,8,9,3	4,1,2,3	10,13,19,30	184	422	4.56E-05	0.006022861	0.0,0.0,0.0,0.0	0.478,0.15,0.194,0.187	-0.252
DCC_vs_LC.MXE	ENSG00000284952	AC104472.3	chr3	-	155833856	155834041	155842431	155842997	155829687	155829903	155853222	155854442	3,5,16,6	9,14,24,12	32,29,26,25	18,13,20,20	715	334	4.43E-05	0.00599334	0.135,0.143,0.237,0.189	0.454,0.51,0.378,0.369	-0.252
DCC_vs_LC.MXE	ENSG00000166479	TMX3	chr18	-	68700404	68700485	68701744	68701790	68697931	68698031	68710020	68710144	3,1,11,4	15,33,43,16	21,15,15,13	25,24,26,28	195	230	4.38E-05	0.00599334	0.191,0.035,0.232,0.228	0.498,0.424,0.405,0.354	-0.249
DCC_vs_LC.MXE	ENSG00000172965	MIR4435-2HG	chr2	-	111208755	111208977	111233627	111233739	111207775	111208661	111344060	111344237	0,0,1,1	4,5,6,1	4,0,3,3	0,4,6,9	261	371	0.000263731	0.017938929	0.0,0.0,0.192,0.587	1.0,0.0,0.415,0.321	-0.239
DCC_vs_LC.MXE	ENSG00000164398	ACSL6	chr5	-	131974757	131974835	131974892	131975060	131973265	131973400	131976647	131976721	17,24,5,6	39,149,14,23	6,5,15,9	8,11,6,9	317	227	0.000586623	0.033186113	0.238,0.103,0.204,0.157	0.349,0.246,0.642,0.417	-0.238
DCC_vs_LC.MXE	ENSG00000248323	LUCAT1	chr5	-	91305679	91305771	91312294	91312413	91303872	91303971	91313077	91313229	12,7,26,2	0,5,5,3	18,7,8,21	0,2,0,1	268	241	0.000162784	0.014062332	1.0,0.557,0.824,0.375	1.0,0.759,1.0,0.95	-0.238
DCC_vs_LC.MXE	ENSG00000172965	MIR4435-2HG	chr2	-	111208755	111208936	111233627	111233739	111207775	111208661	111344060	111344237	0,0,1,1	4,5,5,1	4,0,3,3	0,2,6,8	261	330	0.00026533	0.017938929	0.0,0.0,0.202,0.558	1.0,0.0,0.387,0.322	-0.237
DCC_vs_LC.MXE	ENSG00000164398	ACSL6	chr5	-	131974757	131974835	131974892	131975250	131973265	131973400	131976647	131976721	18,24,5,6	39,149,14,23	6,5,15,14	8,11,6,9	507	227	0.000142379	0.013378839	0.171,0.067,0.138,0.105	0.251,0.169,0.528,0.411	-0.22
DCC_vs_LC.MXE	ENSG00000137814	HAUS2	chr15	+	42559338	42559408	42561269	42561402	42558197	42558290	42563748	42563857	1,0,3,0	14,8,12,13	8,2,4,9	16,25,17,13	219	282	0.000318459	0.020529483	0.084,0.0,0.244,0.0	0.392,0.093,0.233,0.471	-0.215
DCC_vs_LC.MXE	ENSG00000235944	ZNF815P	chr7	+	5839948	5840075	5840689	5840856	5823159	5823526	5846765	5847311	0,2,0,0	3,7,6,3	5,5,3,0	16,5,8,12	276	316	8.25E-05	0.008792836	0.0,0.246,0.0,0.0	0.264,0.534,0.3,0.0	-0.213
DCC_vs_LC.MXE	ENSG00000175061	SNHG29	chr17	+	16439326	16439414	16439659	16439703	16439037	16439060	16440184	16440253	40,12,29,28	34,13,13,30	83,62,80,46	19,23,22,24	237	193	0.000632241	0.034904911	0.489,0.429,0.645,0.432	0.781,0.687,0.748,0.61	-0.208
DCC_vs_LC.MXE	ENSG00000055917	PUM2	chr2	-	20331716	20331937	20332966	20333063	20327309	20327378	20350596	20350702	0,0,0,2	27,25,16,15	0,11,4,6	35,26,12,25	246	370	2.27E-06	0.000741231	0.0,0.0,0.0,0.167	0.0,0.389,0.334,0.265	-0.205
DCC_vs_LC.MXE	ENSG00000126456	IRF3	chr19	-	49664442	49664673	49664673	49664846	49663342	49663514	49665630	49665705	36,19,80,41	21,10,13,18	94,119,91,98	2,11,7,10	322	380	1.89E-08	2.10E-05	0.669,0.692,0.879,0.729	0.982,0.927,0.939,0.92	-0.2
DCC_vs_LC.MXE	ENSG00000152700	SAR1B	chr5	-	134612690	134612756	134620932	134621052	134609570	134609674	134623961	134624037	24,32,25,15	8,15,14,8	48,56,37,39	10,9,10,2	269	215	0.000846814	0.043469778	0.706,0.63,0.588,0.6	0.793,0.833,0.747,0.94	-0.197
DCC_vs_LC.MXE	ENSG00000136811	ODF2	chr9	+	128469182	128469353	128471307	128471468	128460941	128461010	128472912	128473042	1,0,1,0	3,2,5,3	3,15,3,1	11,8,10,10	320	310	7.46E-05	0.008271069	0.244,0.0,0.162,0.0	0.209,0.645,0.225,0.088	-0.19
DCC_vs_LC.MXE	ENSG00000138190	EXOC6	chr10	+	92934143	92934190	92934309	92934430	92928338	92928422	92935813	92935885	2,7,14,4	25,85,92,33	17,16,10,10	49,45,56,28	196	270	0.000523656	0.030241133	0.099,0.102,0.173,0.143	0.323,0.329,0.197,0.33	-0.166
DCC_vs_LC.MXE	ENSG00000114030	KPNA1	chr3	-	122453869	122454001	122457725	122457848	122451975	122452064	122459438	122459681	0,1,3,0	20,48,47,11	9,12,4,13	52,46,38,34	272	281	1.51E-07	0.000134501	0.0,0.021,0.062,0.0	0.152,0.212,0.098,0.283	-0.165
DCC_vs_LC.MXE	ENSG00000284952	AC104472.3	chr3	-	155833856	155834041	155842431	155842997	155833467	155833585	155853222	155854442	2,6,13,6	21,21,32,17	31,30,26,25	34,29,45,30	715	334	7.05E-05	0.008114044	0.043,0.118,0.16,0.142	0.299,0.326,0.213,0.28	-0.164
DCC_vs_LC.MXE	ENSG00000115275	MOGS	chr2	-	74463189	74463331	74463379	74463386	74461125	74463012	74464495	74464722	0,2,0,0	8,16,37,16	6,6,3,4	28,28,42,42	156	291	1.06E-05	0.002173014	0.0,0.189,0.0,0.0	0.286,0.286,0.118,0.151	-0.163
DCC_vs_LC.MXE	ENSG00000173889	PHC3	chr3	-	170145422	170145521	170149085	170149244	170136418	170136665	170171372	170171450	13,5,18,2	128,116,92,90	39,17,15,33	66,56,65,84	308	248	1.70E-09	4.70E-06	0.076,0.034,0.136,0.018	0.322,0.196,0.157,0.24	-0.163
DCC_vs_LC.MXE	ENSG00000112078	KCTD20	chr6	+	36470051	36470257	36479120	36479223	36442766	36443111	36479590	36479711	27,32,39,26	44,56,77,26	77,50,53,47	51,49,44,32	355	252	0.000230937	0.017070894	0.303,0.289,0.264,0.415	0.517,0.42,0.461,0.51	-0.159
DCC_vs_LC.MXE	ENSG00000213066	FGFR1OP	chr6	+	167010812	167010893	167022408	167022635	167004263	167004401	167024781	167024894	3,4,0,0	66,45,57,23	4,8,7,10	50,43,44,47	230	376	6.19E-05	0.007800928	0.069,0.127,0.0,0.0	0.116,0.233,0.206,0.258	-0.154
DCC_vs_LC.MXE	ENSG00000127419	TMEM175	chr4	+	951645	951717	952366	952450	951206	951258	953189	953354	0,0,3,0	6,12,33,10	6,1,5,6	19,32,16,35	221	233	0.000211871	0.016179489	0.0,0.0,0.087,0.0	0.25,0.032,0.248,0.153	-0.149
DCC_vs_LC.MXE	ENSG00000198718	TOGARAM1	chr14	+	45025782	45025872	45027298	45027474	45011886	45012075	45028175	45028296	1,1,1,0	3,10,1,10	1,2,4,4	11,6,5,3	239	325	0.000954824	0.047263772	0.312,0.12,0.576,0.0	0.11,0.312,0.521,0.645	-0.145
DCC_vs_LC.MXE	ENSG00000139620	KANSL2	chr12	-	48660467	48660619	48662559	48662654	48654940	48655060	48667692	48667789	0,2,0,0	16,12,41,26	11,3,10,9	42,55,32,66	244	301	6.31E-07	0.000289863	0.0,0.171,0.0,0.0	0.244,0.063,0.278,0.144	-0.139
DCC_vs_LC.MXE	ENSG00000153071	DAB2	chr5	-	39382617	39383271	39388304	39388367	39381453	39381616	39388798	39388852	0,1,1,0	18,16,49,15	3,4,2,3	42,48,32,56	212	803	0.000161701	0.014062332	0.0,0.191,0.072,0.0	0.213,0.24,0.191,0.169	-0.137
DCC_vs_LC.MXE	ENSG00000164398	ACSL6	chr5	-	131974757	131974835	131974892	131976240	131973265	131973400	131976647	131976721	24,24,7,8	39,149,14,23	6,7,15,24	8,11,6,9	1497	227	1.22E-05	0.002327099	0.085,0.024,0.07,0.05	0.102,0.088,0.275,0.288	-0.131
DCC_vs_LC.MXE	ENSG00000175029	CTBP2	chr10	-	125038996	125039155	125110989	125111093	125003337	125003492	125158634	125158716	0,0,3,4	29,37,38,17	9,18,6,6	39,60,38,36	253	308	0.000138736	0.01326122	0.0,0.0,0.088,0.223	0.219,0.268,0.161,0.169	-0.127
DCC_vs_LC.MXE	ENSG00000048028	USP28	chr11	-	113852500	113852633	113854257	113854335	113841662	113841768	113875444	113875528	0,0,2,0	5,6,18,2	2,10,12,3	59,38,50,34	227	282	0.000172482	0.014062332	0.0,0.0,0.121,0.0	0.04,0.246,0.23,0.099	-0.123
DCC_vs_LC.MXE	ENSG00000171045	TSNARE1	chr8	-	142345742	142345892	142354636	142354763	142344259	142344472	142402789	142402888	0,0,1,0	2,2,6,5	0,6,1,4	21,14,19,13	276	299	0.000890397	0.044876017	0.0,0.0,0.153,0.0	0.0,0.317,0.054,0.25	-0.117
DCC_vs_LC.MXE	ENSG00000008838	MED24	chr17	-	40035721	40035795	40036115	40036154	40035116	40035349	40053297	40053380	0,1,1,1	6,5,14,3	4,6,1,10	16,11,13,28	188	223	0.000308208	0.020102403	0.0,0.192,0.078,0.283	0.229,0.393,0.084,0.298	-0.113
DCC_vs_LC.MXE	ENSG00000138835	RGS3	chr9	+	113536795	113536918	113583449	113584427	113529220	113529264	113591332	113591397	0,1,7,11	167,541,592,238	9,37,24,25	424,594,447,442	272	1127	3.21E-07	0.000197681	0.0,0.008,0.047,0.161	0.081,0.205,0.182,0.19	-0.11
DCC_vs_LC.MXE	ENSG00000187010	RHD	chr1	+	25306595	25306729	25316999	25317079	25303321	25303459	25328897	25329211	45,64,14,33	11,3,1,2	15,15,13,3	0,0,0,0	283	229	1.40E-05	0.002424317	0.768,0.945,0.919,0.93	1.0,1.0,1.0,1.0	-0.109
DCC_vs_LC.MXE	ENSG00000135362	PRR5L	chr11	+	36393845	36394011	36400996	36401285	36376628	36376704	36419254	36419303	2,0,2,5	20,21,59,32	16,36,25,27	118,190,124,161	315	438	0.000907311	0.045316512	0.122,0.0,0.045,0.178	0.159,0.209,0.219,0.189	-0.108
DCC_vs_LC.MXE	ENSG00000131355	ADGRE3	chr19	-	14654981	14655165	14658512	14658550	14651084	14651204	14661962	14662118	31,33,57,20	173,183,292,125	61,78,70,42	206,283,200,152	187	333	0.000770443	0.04029563	0.242,0.243,0.258,0.222	0.345,0.329,0.384,0.33	-0.106
DCC_vs_LC.MXE	ENSG00000247774	PCED1B-AS1	chr12	-	47210639	47210761	47216164	47216264	47209280	47209482	47216383	47216444	0,0,1,1	5,7,27,10	6,12,0,3	58,25,32,26	249	271	0.000179998	0.01446245	0.0,0.0,0.039,0.098	0.101,0.343,0.0,0.112	-0.105
DCC_vs_LC.MXE	ENSG00000139620	KANSL2	chr12	-	48660365	48660619	48662559	48662654	48654940	48655060	48667692	48667789	0,2,0,0	28,21,68,45	11,3,10,9	109,100,62,96	244	403	1.92E-06	0.000708256	0.0,0.136,0.0,0.0	0.143,0.047,0.21,0.134	-0.1
DCC_vs_LC.MXE	ENSG00000131355	ADGRE3	chr19	-	14654981	14655165	14658479	14658550	14651084	14651204	14661962	14662118	31,33,54,20	173,183,292,125	61,71,71,43	206,283,200,152	220	333	0.000861008	0.043792911	0.213,0.214,0.219,0.195	0.309,0.275,0.35,0.3	-0.098
DCC_vs_LC.MXE	ENSG00000135074	ADAM19	chr5	-	157513423	157513505	157519838	157520031	157509300	157509467	157530806	157530883	44,102,65,48	13,3,2,0	124,98,116,91	1,0,2,1	342	231	0.000669306	0.036025558	0.696,0.958,0.956,1.0	0.988,1.0,0.975,0.984	-0.084
DCC_vs_LC.MXE	ENSG00000135838	NPL	chr1	+	182818540	182818689	182818812	182818859	182816713	182816806	182825780	182825820	251,465,182,248	18,36,26,19	158,131,92,135	11,6,0,0	298	196	0.000147298	0.013419705	0.902,0.895,0.822,0.896	0.904,0.935,1.0,1.0	-0.081
DCC_vs_LC.MXE	ENSG00000114956	DGUOK	chr2	+	73950626	73950732	73957124	73957240	73946718	73946906	73958145	73958245	0,0,0,1	12,16,30,8	5,4,7,0	35,31,38,20	255	265	8.46E-05	0.00885029	0.0,0.0,0.0,0.115	0.129,0.118,0.161,0.0	-0.073
DCC_vs_LC.MXE	ENSG00000143543	JTB	chr1	-	153975825	153975905	153976692	153976922	153974681	153974835	153977338	153977394	7,11,16,6	114,154,168,120	20,22,20,28	101,99,91,144	379	229	5.83E-06	0.00154036	0.036,0.041,0.054,0.029	0.107,0.118,0.117,0.105	-0.072
DCC_vs_LC.MXE	ENSG00000136280	CCM2	chr7	+	45069825	45069961	45072725	45072783	45064462	45064646	45073459	45073571	0,0,0,2	21,42,71,38	10,4,6,0	51,25,59,52	285	207	0.000377071	0.022722622	0.0,0.0,0.0,0.037	0.125,0.104,0.069,0.0	-0.065
DCC_vs_LC.MXE	ENSG00000114956	DGUOK	chr2	+	73950600	73950732	73957124	73957240	73946718	73946906	73958145	73958245	0,0,0,2	12,16,30,8	7,5,7,0	35,31,38,20	281	265	7.17E-05	0.008114044	0.0,0.0,0.0,0.191	0.159,0.132,0.148,0.0	-0.062
DCC_vs_LC.MXE	ENSG00000154803	FLCN	chr17	-	17226175	17226322	17231793	17231882	17222500	17222661	17232787	17232901	436,61,30,46	46,3,3,9	34,32,25,33	2,0,0,2	238	296	0.000169206	0.014062332	0.922,0.962,0.926,0.864	0.955,1.0,1.0,0.954	-0.059
DCC_vs_LC.MXE	ENSG00000152457	DCLRE1C	chr10	-	14945104	14945189	14947524	14947609	14939809	14939869	14949035	14949087	2,1,0,0	22,30,74,17	6,8,2,3	64,49,55,34	234	234	0.000554652	0.031700932	0.083,0.032,0.0,0.0	0.086,0.14,0.035,0.081	-0.057
DCC_vs_LC.MXE	ENSG00000167851	CD300A	chr17	+	74469945	74470242	74473535	74473874	74466675	74466743	74474531	74474685	13,13,74,44	3,155,451,236,474	81,65,51,51	626,729,532,615	446	488	0.000600001	0.033600071	0.043,0.025,0.061,0.092	0.124,0.089,0.095,0.083	-0.043
DCC_vs_LC.MXE	ENSG00000114030	KPNA1	chr3	-	122453869	122454001	122457725	122457848	122451975	122452064	122461223	122461318	1,1,0,3	51,162,112,55	10,4,6,5	117,109,85,89	272	281	0.000789343	0.040898302	0.02,0.006,0.0,0.053	0.081,0.037,0.068,0.055	-0.04
DCC_vs_LC.MXE	ENSG00000112576	CCND3	chr6	-	41940369	41940585	42030008	42030190	41937234	41937394	42048500	42048688	7,4,16,7	138,413,436,241	51,33,28,42	519,628,610,476	331	365	7.73E-05	0.008406365	0.053,0.011,0.039,0.031	0.098,0.055,0.048,0.089	-0.039
DCC_vs_LC.MXE	ENSG00000008441	NFIX	chr19	+	13078612	13078735	13081679	13081855	13075534	13075671	13090298	13090390	2,5,8,6	455,539,144,908	7,5,8,13	117,194,121,214	272	325	0.00011347	0.011437778	0.005,0.011,0.062,0.008	0.067,0.03,0.073,0.068	-0.038
DCC_vs_LC.MXE	ENSG00000175581	MRPL48	chr11	+	73825707	73825796	73844806	73844976	73808312	73808350	73863171	73863261	2,0,9,5	0,1,0,0	10,4,13,6	3,3,4,4	238	319	0.000664691	0.036025558	1.0,0.0,1.0,1.0	0.817,0.641,0.813,0.668	0.015
DCC_vs_LC.MXE	ENSG00000079385	CEACAM1	chr19	-	42516772	42516865	42518947	42519235	42512349	42512479	42521266	42521521	14,19,92,7	0,2,11,0	3,27,29,10	1,1,0,0	437	242	0.000370451	0.02269466	1.0,0.84,0.822,1.0	0.624,0.937,1.0,1.0	0.025
DCC_vs_LC.MXE	ENSG00000161010	MRNIP	chr5	-	179844151	179844227	179847977	179848066	179841906	179842064	179853377	179853437	0,1,0,0	5,0,11,6	5,0,8,5	13,7,18,13	238	225	0.000456802	0.026792417	0.0,1.0,0.0,0.0	0.267,0.0,0.296,0.267	0.043
DCC_vs_LC.MXE	ENSG00000068971	PPP2R5B	chr11	+	64925847	64925933	64927801	64927903	64924720	64925028	64928065	64928158	5,6,4,16	99,85,90,83	0,0,4,0	28,59,42,47	235	251	0.00022346	0.01674137	0.051,0.07,0.045,0.171	0.0,0.0,0.092,0.0	0.061
DCC_vs_LC.MXE	ENSG00000117625	RCOR3	chr1	+	211271231	211271309	211271527	211271874	211259946	211260164	211274209	211274262	58,167,101,76	16,13,24,16	70,61,78,71	37,18,25,34	227	496	4.80E-05	0.006187252	0.888,0.966,0.902,0.912	0.805,0.881,0.872,0.82	0.073
DCC_vs_LC.MXE	ENSG00000169062	UPF3A	chr13	+	114282836	114282943	114286518	114286629	114281952	114282127	114291488	114291544	4,6,17,4	1,0,0,1	20,17,17,14	3,2,7,4	256	260	0.000125731	0.012447412	0.802,1.0,1.0,0.802	0.871,0.896,0.712,0.78	0.086
DCC_vs_LC.MXE	ENSG00000020633	RUNX3	chr1	-	24907258	24907417	24919239	24919344	24899510	24902666	24927573	24927730	42,28,69,55	1,1,6,5	194,202,171,175	27,48,39,42	254	308	6.37E-06	0.001543298	0.981,0.971,0.933,0.93	0.897,0.836,0.842,0.835	0.101
DCC_vs_LC.MXE	ENSG00000127124	HIVEP3	chr1	-	41524734	41524910	41579736	41585318	41518401	41518488	41628748	41628947	79,52,185,172	1,0,0,0	233,290,345,554	2,6,4,1	5731	325	0.000167013	0.014062332	0.818,1.0,1.0,1.0	0.869,0.733,0.83,0.969	0.104
DCC_vs_LC.MXE	ENSG00000186635	ARAP1	chr11	-	72713175	72713243	72714151	72714321	72712437	72712568	72726619	72727172	73,159,297,74	59,148,347,86	125,86,155,89	174,164,226,159	319	217	0.000635894	0.034904911	0.457,0.422,0.368,0.369	0.328,0.263,0.318,0.276	0.108
DCC_vs_LC.MXE	ENSG00000108219	TSPAN14	chr10	+	80489216	80489314	80504727	80504778	80454165	80454371	80507227	80507374	3,15,16,11	29,40,79,46	6,0,9,1	72,64,70,51	247	200	3.89E-05	0.00567007	0.077,0.233,0.141,0.162	0.063,0.0,0.094,0.016	0.11
DCC_vs_LC.MXE	ENSG00000196912	ANKRD36B	chr2	-	97576378	97576446	97578905	97579043	97560831	97560860	97580461	97580568	13,2,16,15	0,0,0,1	27,17,33,18	5,0,2,5	287	217	0.000325074	0.02071507	1.0,1.0,1.0,0.919	0.803,1.0,0.926,0.731	0.115
DCC_vs_LC.MXE	ENSG00000124406	ATP8A1	chr4	-	42590810	42590884	42594288	42594362	42588259	42588329	42600477	42600518	11,9,28,21	0,0,0,0	31,27,18,19	3,4,5,1	223	223	0.00023821	0.017376784	1.0,1.0,1.0,1.0	0.912,0.871,0.783,0.95	0.121
DCC_vs_LC.MXE	ENSG00000100883	SRP54	chr14	+	34999557	34999649	35000935	35001020	34996676	34996787	35007282	35007387	21,20,62,24	1,2,6,1	36,58,45,35	13,12,8,10	241	234	0.000346217	0.021566618	0.953,0.907,0.909,0.959	0.729,0.824,0.845,0.773	0.139
DCC_vs_LC.MXE	ENSG00000134574	DDB2	chr11	+	47234756	47234934	47235269	47235412	47234572	47234672	47237836	47238001	16,1,27,13	0,0,1,0	41,28,32,29	2,10,7,2	327	292	3.36E-06	0.001019626	1.0,1.0,0.96,1.0	0.948,0.714,0.803,0.928	0.142
DCC_vs_LC.MXE	ENSG00000124587	PEX6	chr6	-	42974002	42974086	42974874	42975038	42969884	42969987	42978268	42979150	2,9,28,5	1,0,2,1	26,10,25,7	5,5,4,6	313	233	0.00098956	0.048425264	0.598,1.0,0.912,0.788	0.795,0.598,0.823,0.465	0.154
DCC_vs_LC.MXE	ENSG00000135838	NPL	chr1	+	182818812	182818859	182822114	182822199	182816713	182816806	182825780	182825820	18,36,26,19	74,126,65,88	11,6,0,0	40,46,47,43	196	234	0.000147655	0.013419705	0.225,0.254,0.323,0.205	0.247,0.135,0.0,0.0	0.156
DCC_vs_LC.MXE	ENSG00000184465	WDR27	chr6	-	169638538	169638660	169643696	169643786	169634427	169634525	169647772	169647870	7,0,3,1	0,1,0,0	3,7,6,5	2,2,4,13	239	271	3.21E-05	0.004805053	1.0,0.0,1.0,1.0	0.63,0.799,0.63,0.304	0.159
DCC_vs_LC.MXE	ENSG00000164329	TENT2	chr5	+	79648616	79648693	79649061	79649190	79645122	79645192	79656957	79657001	37,52,51,41	22,25,17,11	46,31,49,47	39,38,36,39	226	278	0.000459105	0.026792417	0.674,0.719,0.787,0.821	0.592,0.501,0.626,0.597	0.171
DCC_vs_LC.MXE	ENSG00000138756	BMP2K	chr4	+	78878733	78878891	78887173	78887284	78872613	78872798	78910609	78912185	101,151,68,101	7,14,17,4	62,85,44,57	21,26,21,15	307	260	1.13E-06	0.000447989	0.924,0.901,0.772,0.955	0.714,0.735,0.64,0.763	0.175
DCC_vs_LC.MXE	ENSG00000154803	FLCN	chr17	-	17221536	17221628	17222500	17222661	17219018	17219209	17223921	17224143	490,55,69,59	22,12,23,6	44,47,28,53	22,24,14,14	310	241	1.06E-05	0.002173014	0.945,0.781,0.7,0.884	0.609,0.604,0.609,0.746	0.185
DCC_vs_LC.MXE	ENSG00000186654	PRR5	chr22	+	44714590	44714671	44725243	44725292	44676807	44677240	44726576	44726634	11,13,7,29	37,21,13,60	5,6,0,4	38,18,28,37	230	198	4.22E-05	0.00599334	0.204,0.348,0.317,0.294	0.102,0.223,0.0,0.085	0.188
DCC_vs_LC.MXE	ENSG00000092439	TRPM7	chr15	-	50586391	50586488	50589591	50589656	50583023	50583156	50591910	50592038	21,28,24,17	5,4,1,2	33,15,28,39	11,12,9,22	214	246	0.000133812	0.013015001	0.828,0.889,0.965,0.907	0.775,0.59,0.781,0.671	0.193
DCC_vs_LC.MXE	ENSG00000133706	LARS	chr5	-	146168127	146168265	146171909	146171990	146164309	146164471	146172686	146172774	7,3,11,8	2,0,2,0	31,22,24,10	15,6,10,9	230	287	0.00016423	0.014062332	0.814,1.0,0.873,1.0	0.721,0.821,0.75,0.581	0.204
DCC_vs_LC.MXE	ENSG00000111707	SUDS3	chr12	+	118384011	118384067	118386113	118386185	118380161	118380231	118389926	118389946	5,1,8,6	13,22,15,7	1,0,1,2	12,6,12,17	205	221	0.000372513	0.02269466	0.293,0.047,0.365,0.48	0.082,0.0,0.082,0.113	0.227
DCC_vs_LC.MXE	ENSG00000106714	CNTNAP3	chr9	-	39144239	39144346	39149805	39149977	39140518	39140638	39165932	39166076	4,16,11,9	0,0,0,0	14,11,36,21	5,5,5,2	321	256	1.34E-08	2.03E-05	1.0,1.0,1.0,1.0	0.691,0.637,0.852,0.893	0.232
DCC_vs_LC.MXE	ENSG00000074706	IPCEF1	chr6	-	154247448	154247488	154265911	154265964	154246590	154246760	154289712	154289756	8,3,18,5	8,13,27,16	3,3,3,6	45,32,23,57	202	189	2.61E-05	0.004132975	0.483,0.178,0.384,0.226	0.059,0.081,0.109,0.09	0.233
DCC_vs_LC.MXE	ENSG00000185813	PCYT2	chr17	-	81905381	81905447	81905669	81905735	81905065	81905154	81906099	81906177	2,1,1,5	0,0,1,0	2,7,10,10	1,6,8,3	215	215	3.49E-06	0.001019626	1.0,1.0,0.5,1.0	0.667,0.538,0.556,0.769	0.242
DCC_vs_LC.MXE	ENSG00000018189	RUFY3	chr4	+	70800140	70800205	70802955	70802983	70794672	70794894	70804347	70804416	1,2,2,1	0,0,1,0	5,7,3,5	0,1,5,5	214	177	6.37E-05	0.007851085	1.0,1.0,0.623,1.0	1.0,0.853,0.332,0.453	0.246
DCC_vs_LC.MXE	ENSG00000172965	MIR4435-2HG	chr2	-	111233627	111233739	111248147	111248241	111207775	111208661	111344060	111344237	1,10,12,3	0,0,1,1	10,7,5,1	4,0,3,3	243	261	0.000397848	0.023716882	1.0,1.0,0.928,0.763	0.729,1.0,0.642,0.264	0.264
DCC_vs_LC.MXE	ENSG00000166024	R3HCC1L	chr10	+	98162882	98162975	98163292	98163397	98156092	98156147	98208100	98209899	7,2,10,4	7,13,21,4	2,0,4,3	27,16,20,19	242	254	0.000713277	0.038023174	0.512,0.139,0.333,0.512	0.072,0.0,0.173,0.142	0.277
DCC_vs_LC.MXE	ENSG00000172113	NME6	chr3	-	48296726	48296829	48298426	48298523	48295074	48295235	48301352	48301387	8,0,8,2	5,2,5,1	1,0,3,0	5,4,2,18	246	252	0.000730425	0.038566444	0.621,0.0,0.621,0.672	0.17,0.0,0.606,0.0	0.285
DCC_vs_LC.MXE	ENSG00000155749	FLACC1	chr2	-	201330735	201330833	201342369	201342431	201330469	201330522	201344169	201344263	6,5,9,9	16,14,6,8	0,1,2,0	3,3,4,4	211	247	0.000213042	0.016179489	0.305,0.295,0.637,0.568	0.0,0.281,0.369,0.0	0.289
DCC_vs_LC.MXE	ENSG00000206503	HLA-A	chr6	+	29944121	29944397	29944499	29944616	29942403	29942626	29945058	29945091	3,593,631,401,360	0,0,0,0	9,699,438,421,195	1,760,0,1528	425	266	0.000192823	0.015092499	1.0,1.0,1.0,1.0	0.998,0.437,1.0,0.329	0.309
DCC_vs_LC.MXE	ENSG00000074416	MGLL	chr3	-	127694974	127695190	127710575	127710665	127692116	127692323	127721052	127721163	4,3,6,3	0,1,0,2	4,10,7,9	5,6,14,14	239	365	2.16E-06	0.000741231	1.0,0.821,1.0,0.696	0.55,0.718,0.433,0.495	0.33
DCC_vs_LC.MXE	ENSG00000157326	DHRS4	chr14	+	23959901	23960003	23966282	23966417	23955034	23955212	23967210	23967266	7,4,12,5	3,1,3,0	8,7,18,8	11,8,10,15	251	284	0.00032944	0.020754712	0.725,0.819,0.819,1.0	0.451,0.497,0.671,0.376	0.342
DCC_vs_LC.MXE	ENSG00000144554	FANCD2	chr3	+	10034468	10034536	10034694	10034798	10032831	10032972	10035172	10035233	0,2,4,3	1,0,0,1	6,6,3,2	17,10,7,5	217	253	1.35E-05	0.002411222	0.0,1.0,1.0,0.778	0.292,0.412,0.333,0.318	0.356
DCC_vs_LC.MXE	ENSG00000203710	CR1	chr1	+	207545307	207545484	207563863	207564040	207542181	207542580	207564131	207564234	2,0,27,14	9,159,6,12	0,0,2,1	52,33,42,34	326	326	8.17E-06	0.001812243	0.182,0.0,0.818,0.538	0.0,0.0,0.045,0.029	0.366
DCC_vs_LC.MXE	ENSG00000151687	ANKAR	chr2	+	189737682	189737841	189738564	189738682	189728266	189728420	189741341	189741451	2,1,8,9	0,1,3,0	13,6,4,1	9,4,4,8	308	267	0.000193284	0.015092499	1.0,0.464,0.698,1.0	0.556,0.565,0.464,0.098	0.37
DCC_vs_LC.MXE	ENSG00000114062	UBE3A	chr15	-	25407066	25407137	25408619	25408684	25405460	25405502	25409087	25409207	17,12,2,8	0,1,0,0	6,6,5,1	3,5,2,3	214	220	1.46E-08	2.03E-05	1.0,0.925,1.0,1.0	0.673,0.552,0.72,0.255	0.431
DCC_vs_LC.MXE	ENSG00000176261	ZBTB8OS	chr1	-	32631826	32631879	32633950	32634110	32627507	32627544	32634767	32634792	1,4,3,1	1,0,2,0	2,2,1,4	3,7,5,2	309	202	0.000277284	0.01852123	0.395,1.0,0.495,1.0	0.304,0.157,0.116,0.567	0.437
DCC_vs_LC.MXE	ENSG00000048052	HDAC9	chr7	+	18502580	18502639	18543168	18543674	18496261	18496324	18585280	18585522	1,3,2,0	3,1,3,4	0,0,1,0	11,4,10,15	208	655	7.00E-05	0.008114044	0.512,0.904,0.677,0.0	0.0,0.0,0.239,0.0	0.464
DCC_vs_LC.MXE	ENSG00000146350	TBC1D32	chr6	-	121170404	121170527	121205074	121205163	121160947	121161056	121223235	121223352	3,2,4,0	0,0,3,5	4,0,0,0	21,9,7,12	238	272	2.54E-05	0.004132975	1.0,1.0,0.604,0.0	0.179,0.0,0.0,0.0	0.606
DCC_vs_LC.MXE	ENSG00000074657	ZNF532	chr18	+	58934432	58934614	58939444	58939621	58918270	58920633	58948066	58948229	6,2,1,5	1,0,2,0	0,1,1,2	13,6,8,8	331	326	6.07E-10	3.37E-06	0.855,1.0,0.33,1.0	0.0,0.141,0.11,0.198	0.684
DCC_vs_LC.RI
DCC_vs_LC.RI	GeneID	geneSymbol	chr	strand	riExonStart_0base	riExonEnd	upstreamES	upstreamEE	downstreamES	downstreamEE	IJC_SAMPLE_1	SJC_SAMPLE_1	IJC_SAMPLE_2	SJC_SAMPLE_2	IncFormLen	SkipFormLen	PValue	FDR	IncLevel1	IncLevel2	IncLevelDifference
DCC_vs_LC.RI	ENSG00000110888	CAPRIN2	chr12	-	30714958	30716676	30714958	30715144	30716507	30716676	17,38,53,45	16,14,7,22	111,76,82,110	4,0,1,0	1512	149	2.22E-16	6.23E-14	0.095,0.211,0.427,0.168	0.732,1.0,0.89,1.0	-0.68
DCC_vs_LC.RI	ENSG00000103202	NME4	chr16	+	398207	399123	398207	398394	398989	399123	5,0,11,10	8,2,0,1	38,22,28,21	0,0,1,0	744	149	2.54E-06	0.000122802	0.111,0.0,1.0,0.667	1.0,1.0,0.849,1.0	-0.518
DCC_vs_LC.RI	ENSG00000099958	DERL3	chr22	-	23834502	23837154	23834502	23834932	23837063	23837154	14,18,47,8	4,0,5,1	87,32,84,14	1,0,0,0	2280	149	8.70E-08	6.01E-06	0.186,1.0,0.381,0.343	0.85,1.0,1.0,1.0	-0.485
DCC_vs_LC.RI	ENSG00000160058	BSDC1	chr1	-	32394079	32394425	32394079	32394140	32394403	32394425	3,2,18,5	8,4,6,9	11,25,11,11	7,12,0,0	412	149	0.003431271	0.043521328	0.119,0.153,0.52,0.167	0.362,0.43,1.0,1.0	-0.458
DCC_vs_LC.RI	ENSG00000136003	ISCU	chr12	+	108564059	108564392	108564059	108564155	108564278	108564392	12,10,40,31	18,46,10,29	25,32,26,29	7,12,0,0	272	149	2.31E-05	0.000766607	0.268,0.106,0.687,0.369	0.662,0.594,1.0,1.0	-0.457
DCC_vs_LC.RI	ENSG00000158850	B4GALT3	chr1	-	161176433	161177106	161176433	161176579	161176911	161177106	8,16,21,17	42,32,14,20	39,42,36,42	4,20,7,8	481	149	5.70E-09	5.11E-07	0.056,0.134,0.317,0.208	0.751,0.394,0.614,0.619	-0.416
DCC_vs_LC.RI	ENSG00000146904	EPHA1	chr7	-	143398320	143398945	143398320	143398448	143398600	143398945	4,0,0,0	0,1,1,1	8,2,0,8	0,0,7,2	301	149	0.001404333	0.02188157	1.0,0.0,0.0,0.0	1.0,1.0,0.0,0.664	-0.416
DCC_vs_LC.RI	ENSG00000161914	ZNF653	chr19	-	11486986	11487903	11486986	11487158	11487291	11487903	3,4,16,2	15,2,2,6	5,9,12,21	1,2,0,3	282	149	0.000390297	0.007826376	0.096,0.514,0.809,0.15	0.725,0.704,1.0,0.787	-0.412
DCC_vs_LC.RI	ENSG00000214087	ARL16	chr17	-	81682033	81683594	81682033	81683126	81683535	81683594	13,0,20,13	2,2,0,5	28,16,13,12	2,0,1,0	558	149	5.78E-05	0.001611961	0.634,0.0,1.0,0.41	0.789,1.0,0.776,1.0	-0.38
DCC_vs_LC.RI	ENSG00000178921	PFAS	chr17	+	8256266	8256648	8256266	8256407	8256523	8256648	0,2,1,0	7,1,5,1	3,10,4,5	3,4,2,2	265	149	6.76E-06	0.000278908	0.0,0.529,0.101,0.0	0.36,0.584,0.529,0.584	-0.357
DCC_vs_LC.RI	ENSG00000140416	TPM1	chr15	+	63061197	63062277	63061197	63061273	63062214	63062277	23,38,31,21	11,0,5,1	33,51,51,44	0,2,0,0	1090	149	4.82E-06	0.000209054	0.222,1.0,0.459,0.742	1.0,0.777,1.0,1.0	-0.339
DCC_vs_LC.RI	ENSG00000169733	RFNG	chr17	-	82050661	82051342	82050661	82050764	82051011	82051342	12,20,23,13	2,3,3,4	18,22,31,28	0,0,0,0	396	149	2.83E-08	2.13E-06	0.693,0.715,0.743,0.55	1.0,1.0,1.0,1.0	-0.325
DCC_vs_LC.RI	ENSG00000143224	PPOX	chr1	+	161167099	161167486	161167099	161167234	161167370	161167486	7,3,4,16	12,11,6,11	21,19,12,17	12,9,5,3	285	149	0.001348263	0.021344121	0.234,0.125,0.258,0.432	0.478,0.525,0.556,0.748	-0.315
DCC_vs_LC.RI	ENSG00000214087	ARL16	chr17	-	81682033	81683126	81682033	81682149	81683012	81683126	10,20,63,42	3,7,4,5	93,98,86,99	4,5,2,5	1012	149	0.002486505	0.034556677	0.329,0.296,0.699,0.553	0.774,0.743,0.864,0.745	-0.312
DCC_vs_LC.RI	ENSG00000094631	HDAC6	chrX	+	48814961	48815490	48814961	48815051	48815383	48815490	10,17,8,13	17,24,29,26	54,49,17,37	16,11,12,18	481	149	1.07E-08	8.85E-07	0.154,0.18,0.079,0.134	0.511,0.58,0.305,0.389	-0.309
DCC_vs_LC.RI	ENSG00000168818	STX18	chr4	-	4457190	4457500	4457190	4457257	4457422	4457500	5,6,4,4	9,24,10,10	35,19,16,26	9,7,31,15	314	149	7.33E-05	0.00194561	0.209,0.106,0.16,0.16	0.649,0.563,0.197,0.451	-0.306
DCC_vs_LC.RI	ENSG00000132522	GPS2	chr17	-	7313567	7313988	7313567	7313721	7313905	7313988	7,9,38,16	16,26,9,27	62,62,30,23	9,13,12,16	333	149	0.001972279	0.029039397	0.164,0.134,0.654,0.21	0.755,0.681,0.528,0.391	-0.298
DCC_vs_LC.RI	ENSG00000100983	GSS	chr20	-	34942487	34943006	34942487	34942627	34942930	34943006	4,3,19,5	11,4,9,5	48,31,33,23	13,4,12,13	452	149	0.002297031	0.03267837	0.107,0.198,0.41,0.248	0.549,0.719,0.475,0.368	-0.287
DCC_vs_LC.RI	ENSG00000149809	TM7SF2	chr11	+	65112810	65113414	65112810	65112865	65113219	65113414	8,1,2,0	4,5,14,11	4,7,12,18	4,6,3,4	503	149	9.05E-05	0.002296456	0.372,0.056,0.041,0.0	0.229,0.257,0.542,0.571	-0.282
DCC_vs_LC.RI	ENSG00000165516	KLHDC2	chr14	+	49779594	49779806	49779594	49779675	49779747	49779806	13,21,16,19	32,59,61,68	54,54,22,45	33,32,37,31	221	149	1.66E-08	1.35E-06	0.215,0.194,0.15,0.159	0.525,0.532,0.286,0.495	-0.28
DCC_vs_LC.RI	ENSG00000116691	MIIP	chr1	+	12029222	12029894	12029222	12029281	12029764	12029894	33,47,60,44	80,67,36,71	66,87,56,71	7,23,37,37	632	149	3.48E-05	0.001077925	0.089,0.142,0.282,0.127	0.69,0.471,0.263,0.311	-0.274
DCC_vs_LC.RI	ENSG00000100038	TOP3B	chr22	-	21957026	21958693	21957026	21957595	21958491	21958693	22,16,36,23	5,2,7,2	63,56,93,53	3,3,6,1	1045	149	0.003941062	0.049100035	0.386,0.533,0.423,0.621	0.75,0.727,0.688,0.883	-0.271
DCC_vs_LC.RI	ENSG00000169733	RFNG	chr17	-	82049676	82050006	82049676	82049842	82049917	82050006	8,9,25,4	81,104,146,40	30,24,40,26	41,40,34,40	224	149	2.22E-16	6.23E-14	0.062,0.054,0.102,0.062	0.327,0.285,0.439,0.302	-0.268
DCC_vs_LC.RI	ENSG00000094631	HDAC6	chrX	+	48814674	48814893	48814674	48814740	48814833	48814893	2,2,17,4	48,17,25,28	14,12,13,20	11,12,14,25	242	149	2.00E-06	0.000101406	0.025,0.068,0.295,0.081	0.439,0.381,0.364,0.33	-0.261
DCC_vs_LC.RI	ENSG00000145495	6-Mar	chr5	+	10400783	10402139	10400783	10400842	10402058	10402139	204,275,637,216	86,227,231,90	569,557,446,522	79,60,76,66	1365	149	0	0	0.206,0.117,0.231,0.208	0.44,0.503,0.39,0.463	-0.259
DCC_vs_LC.RI	ENSG00000140694	PARN	chr16	-	14627105	14628251	14627105	14627187	14628171	14628251	25,15,34,29	0,2,8,0	61,57,39,58	0,0,0,1	1133	149	0.002012538	0.02952891	1.0,0.497,0.359,1.0	1.0,1.0,1.0,0.884	-0.257
DCC_vs_LC.RI	ENSG00000169733	RFNG	chr17	-	82049676	82050555	82049676	82050006	82050401	82050555	12,12,37,13	59,96,146,37	56,52,44,37	24,32,27,31	544	149	0	0	0.053,0.033,0.065,0.088	0.39,0.308,0.309,0.246	-0.253
DCC_vs_LC.RI	ENSG00000104231	ZFAND1	chr8	-	81713917	81714895	81713917	81714039	81714803	81714895	8,8,51,9	16,2,28,8	88,90,70,86	24,17,21,7	913	149	0.00014511	0.003386535	0.075,0.395,0.229,0.155	0.374,0.464,0.352,0.667	-0.251
DCC_vs_LC.RI	ENSG00000131697	NPHP4	chr1	-	5862810	5866458	5862810	5864033	5864337	5866458	0,0,0,0	3,4,1,2	2,5,7,0	9,1,5,9	453	149	0.002698861	0.036543093	0.0,0.0,0.0,0.0	0.068,0.622,0.315,0.0	-0.251
DCC_vs_LC.RI	ENSG00000101782	RIOK3	chr18	+	23477005	23477268	23477005	23477086	23477178	23477268	18,25,49,15	525,871,785,360	36,33,52,26	52,160,26,119	241	149	1.29E-11	1.87E-09	0.021,0.017,0.037,0.025	0.3,0.113,0.553,0.119	-0.246
DCC_vs_LC.RI	ENSG00000127507	ADGRE2	chr19	-	14765657	14766381	14765657	14765804	14766234	14766381	46,143,271,42	15,73,40,5	124,88,153,75	3,8,8,14	579	149	0.001182726	0.019685616	0.441,0.335,0.635,0.684	0.914,0.739,0.831,0.58	-0.242
DCC_vs_LC.RI	ENSG00000284770	TBCE	chr1	+	235448348	235448951	235448348	235448440	235448669	235448951	0,1,0,5	2,8,10,3	12,10,4,9	7,3,9,9	378	149	0.000499345	0.009514674	0.0,0.047,0.0,0.396	0.403,0.568,0.149,0.283	-0.24
DCC_vs_LC.RI	ENSG00000118762	PKD2	chr4	+	88065373	88065879	88065373	88065495	88065761	88065879	0,1,0,4	12,5,6,8	8,6,6,3	2,7,7,9	415	149	0.000201169	0.004435202	0.0,0.067,0.0,0.152	0.59,0.235,0.235,0.107	-0.237
DCC_vs_LC.RI	ENSG00000151923	TIAL1	chr10	-	119576610	119577203	119576610	119576750	119577079	119577203	33,41,132,44	45,103,55,88	168,155,118,158	60,63,54,50	478	149	6.51E-07	3.65E-05	0.186,0.11,0.428,0.135	0.466,0.434,0.405,0.496	-0.236
DCC_vs_LC.RI	ENSG00000162032	SPSB3	chr16	-	1778133	1778612	1778133	1778321	1778434	1778612	57,54,110,28	253,179,147,232	125,74,90,93	89,92,74,80	262	149	4.12E-12	7.88E-10	0.114,0.146,0.299,0.064	0.444,0.314,0.409,0.398	-0.235
DCC_vs_LC.RI	ENSG00000284770	TBCE	chr1	+	235435744	235436608	235435744	235435840	235436385	235436608	3,4,8,4	9,2,8,7	27,32,26,14	15,6,6,7	694	149	0.000297433	0.006231303	0.067,0.3,0.177,0.109	0.279,0.534,0.482,0.3	-0.235
DCC_vs_LC.RI	ENSG00000138385	SSB	chr2	+	169808476	169808902	169808476	169808553	169808859	169808902	1,0,1,4	1,2,2,8	12,13,18,15	11,3,11,15	455	149	0.001519501	0.023267703	0.247,0.0,0.141,0.141	0.263,0.587,0.349,0.247	-0.229
DCC_vs_LC.RI	ENSG00000198901	PRC1	chr15	-	90981498	90981981	90981498	90981669	90981747	90981981	6,4,2,2	6,2,8,0	2,3,2,0	0,0,0,1	227	149	2.34E-05	0.000768627	0.396,0.568,0.141,1.0	1.0,1.0,1.0,0.0	-0.224
DCC_vs_LC.RI	ENSG00000213397	HAUS7	chrX	-	153454393	153455766	153454393	153454508	153455541	153455766	8,15,23,2	4,5,8,7	42,48,39,36	9,8,4,10	1182	149	0.003505953	0.044335041	0.201,0.274,0.266,0.035	0.37,0.431,0.551,0.312	-0.222
DCC_vs_LC.RI	ENSG00000163170	BOLA3	chr2	-	74145188	74147912	74145188	74145303	74147820	74147912	10,0,17,14	15,12,6,9	35,33,40,36	7,9,2,8	2666	149	7.79E-06	0.000303874	0.036,0.0,0.137,0.08	0.218,0.17,0.528,0.201	-0.216
DCC_vs_LC.RI	ENSG00000111801	BTN3A3	chr6	+	26443956	26445985	26443956	26444304	26445703	26445985	124,40,648,191	15,11,79,15	649,452,337,561	21,34,19,34	1548	149	0.001364976	0.021527762	0.443,0.259,0.441,0.551	0.748,0.561,0.631,0.614	-0.215
DCC_vs_LC.RI	ENSG00000087274	ADD1	chr4	+	2908514	2909431	2908514	2908604	2909338	2909431	56,57,106,46	3,12,2,4	157,111,112,127	2,4,1,2	883	149	0.001276176	0.020628237	0.759,0.445,0.899,0.66	0.93,0.824,0.95,0.915	-0.214
DCC_vs_LC.RI	ENSG00000065357	DGKA	chr12	+	55953349	55954021	55953349	55953410	55953684	55954021	2,8,4,1	6,11,18,18	18,31,21,41	26,23,11,29	423	149	3.52E-06	0.000164499	0.105,0.204,0.073,0.019	0.196,0.322,0.402,0.332	-0.213
DCC_vs_LC.RI	ENSG00000138678	GPAT3	chr4	+	83536107	83536763	83536107	83536206	83536503	83536763	22,22,25,6	0,5,3,3	6,6,30,9	0,0,2,1	446	149	0.000858478	0.014954605	1.0,0.595,0.736,0.401	1.0,1.0,0.834,0.75	-0.213
DCC_vs_LC.RI	ENSG00000129351	ILF3	chr19	+	10681218	10682192	10681218	10681329	10681992	10682192	92,35,146,109	9,12,22,9	446,304,275,301	25,11,19,18	812	149	0.002148583	0.031185299	0.652,0.349,0.549,0.69	0.766,0.835,0.726,0.754	-0.21
DCC_vs_LC.RI	ENSG00000174996	KLC2	chr11	+	66266432	66267859	66266432	66266490	66266872	66267859	0,0,3,0	1,2,5,1	9,5,11,5	9,3,7,9	531	149	0.000110215	0.002667318	0.0,0.0,0.144,0.0	0.219,0.319,0.306,0.135	-0.209
DCC_vs_LC.RI	ENSG00000188603	CLN3	chr16	-	28482104	28482382	28482104	28482198	28482326	28482382	7,4,25,15	15,24,41,16	40,55,31,50	33,44,24,29	277	149	0.000184664	0.004136285	0.201,0.082,0.247,0.335	0.395,0.402,0.41,0.481	-0.206
DCC_vs_LC.RI	ENSG00000095787	WAC	chr10	+	28614566	28616362	28614566	28614685	28616175	28616362	70,157,376,75	44,57,46,34	294,265,198,245	31,29,28,30	1639	149	1.86E-05	0.000651834	0.126,0.2,0.426,0.167	0.463,0.454,0.391,0.426	-0.204
DCC_vs_LC.RI	ENSG00000074582	BCS1L	chr2	+	218662196	218662679	218662196	218662260	218662509	218662679	0,0,0,2	1,2,14,3	1,4,12,10	10,2,9,14	398	149	7.66E-06	0.00030136	0.0,0.0,0.0,0.2	0.036,0.428,0.333,0.211	-0.202
DCC_vs_LC.RI	ENSG00000198089	SFI1	chr22	+	31604868	31606430	31604868	31604945	31606327	31606430	52,9,72,59	14,5,16,17	220,120,179,257	21,31,16,27	1531	149	0.00338972	0.043124198	0.266,0.149,0.305,0.252	0.505,0.274,0.521,0.481	-0.202
DCC_vs_LC.RI	ENSG00000119650	IFT43	chr14	+	76082294	76082692	76082294	76082367	76082616	76082692	2,0,0,0	0,2,1,2	7,2,4,14	2,1,3,6	398	149	0.000128094	0.003047472	1.0,0.0,0.0,0.0	0.567,0.428,0.333,0.466	-0.198
DCC_vs_LC.RI	ENSG00000164068	RNF123	chr3	+	49712478	49713587	49712478	49712656	49713512	49713587	26,18,87,11	182,218,95,182	104,50,66,47	19,52,30,50	1005	149	1.49E-13	3.13E-11	0.021,0.012,0.12,0.009	0.448,0.125,0.246,0.122	-0.195
DCC_vs_LC.RI	ENSG00000048162	NOP16	chr5	-	176388234	176388598	176388234	176388343	176388432	176388598	0,0,0,2	8,6,18,17	9,6,5,1	6,16,20,16	238	149	6.29E-06	0.000262288	0.0,0.0,0.0,0.069	0.484,0.19,0.135,0.038	-0.195
DCC_vs_LC.RI	ENSG00000164068	RNF123	chr3	+	49713737	49713997	49713737	49713825	49713909	49713997	3,5,2,4	152,193,93,152	12,6,20,13	34,46,22,33	233	149	7.99E-15	1.87E-12	0.012,0.016,0.014,0.017	0.184,0.077,0.368,0.201	-0.193
DCC_vs_LC.RI	ENSG00000157625	TAB3	chrX	-	30842965	30846644	30842965	30843049	30846550	30846644	100,114,325,121	16,29,22,13	268,223,183,189	14,11,8,12	3650	149	0.0002558	0.005440268	0.203,0.138,0.376,0.275	0.439,0.453,0.483,0.391	-0.193
DCC_vs_LC.RI	ENSG00000228794	LINC01128	chr1	+	851926	852766	851926	852110	852670	852766	2,0,11,4	14,6,2,21	23,13,9,20	4,5,9,10	709	149	0.00044506	0.008815132	0.029,0.0,0.536,0.038	0.547,0.353,0.174,0.296	-0.192
DCC_vs_LC.RI	ENSG00000163913	IFT122	chr3	+	129514388	129515599	129514388	129514554	129515487	129515599	5,2,8,0	4,7,12,7	16,4,9,6	4,6,3,2	1082	149	0.001273133	0.020628237	0.147,0.038,0.084,0.0	0.355,0.084,0.292,0.292	-0.188
DCC_vs_LC.RI	ENSG00000175061	SNHG29	chr17	+	16439326	16439703	16439326	16439414	16439527	16439703	15,7,33,15	80,25,28,70	27,22,27,40	28,26,20,39	262	149	0.000218417	0.004790375	0.096,0.137,0.401,0.109	0.354,0.325,0.434,0.368	-0.184
DCC_vs_LC.RI	ENSG00000157353	FCSK	chr16	+	70466881	70467966	70466881	70467471	70467885	70467966	1,4,0,2	1,9,10,0	18,20,6,37	6,2,8,4	563	149	0.001690757	0.025703165	0.209,0.105,0.0,1.0	0.443,0.726,0.166,0.71	-0.183
DCC_vs_LC.RI	ENSG00000197150	ABCB8	chr7	+	151034272	151034599	151034272	151034428	151034504	151034599	1,1,3,1	3,5,15,4	8,17,13,12	26,16,16,15	225	149	0.001401461	0.02188157	0.181,0.117,0.117,0.142	0.169,0.413,0.35,0.346	-0.18
DCC_vs_LC.RI	ENSG00000214517	PPME1	chr11	+	74250953	74251715	74250953	74251018	74251647	74251715	2,16,27,4	15,57,32,29	30,19,15,29	14,17,19,10	778	149	1.45E-06	7.70E-05	0.025,0.051,0.139,0.026	0.291,0.176,0.131,0.357	-0.178
DCC_vs_LC.RI	ENSG00000198925	ATG9A	chr2	-	219227769	219228053	219227769	219227813	219227921	219228053	5,1,14,7	64,176,35,71	11,12,9,10	36,15,32,9	257	149	2.05E-06	0.000101406	0.043,0.003,0.188,0.054	0.15,0.317,0.14,0.392	-0.178
DCC_vs_LC.RI	ENSG00000048140	TSPAN17	chr5	+	176652742	176655020	176652742	176652913	176654894	176655020	33,24,47,31	47,24,21,16	82,73,92,92	19,18,15,14	2130	149	3.43E-11	4.52E-09	0.047,0.065,0.135,0.119	0.232,0.221,0.3,0.315	-0.176
DCC_vs_LC.RI	ENSG00000182325	FBXL6	chr8	-	144356299	144356713	144356299	144356531	144356599	144356713	0,0,2,1	3,13,3,10	7,5,6,8	12,7,27,11	217	149	4.39E-05	0.001283686	0.0,0.0,0.314,0.064	0.286,0.329,0.132,0.333	-0.176
DCC_vs_LC.RI	ENSG00000075711	DLG1	chr3	-	197065275	197065809	197065275	197065448	197065707	197065809	6,2,5,8	9,5,10,12	25,16,27,41	12,14,25,26	408	149	0.002911238	0.038430172	0.196,0.127,0.154,0.196	0.432,0.294,0.283,0.365	-0.175
DCC_vs_LC.RI	ENSG00000126107	HECTD3	chr1	-	45005793	45006116	45005793	45005883	45005996	45006116	6,5,11,0	81,77,59,52	13,13,22,15	32,54,35,21	262	149	3.77E-09	3.61E-07	0.04,0.036,0.096,0.0	0.188,0.12,0.263,0.289	-0.172
DCC_vs_LC.RI	ENSG00000100225	FBXO7	chr22	+	32487744	32493281	32487744	32487828	32493104	32493281	133,245,493,256	0,5,0,4	675,618,430,666	0,0,0,2	5425	149	0.000719027	0.012994944	1.0,0.574,1.0,0.637	1.0,1.0,1.0,0.901	-0.172
DCC_vs_LC.RI	ENSG00000215301	DDX3X	chrX	+	41337407	41339083	41337407	41337465	41337690	41339083	51,51,135,28	11,7,35,9	133,106,96,82	14,3,7,16	374	149	0.002866321	0.038075956	0.649,0.744,0.606,0.553	0.791,0.934,0.845,0.671	-0.172
DCC_vs_LC.RI	ENSG00000148218	ALAD	chr9	-	113390592	113390933	113390592	113390676	113390797	113390933	5,4,5,11	66,70,27,37	11,22,10,9	32,27,14,16	270	149	4.53E-07	2.72E-05	0.04,0.031,0.093,0.141	0.159,0.31,0.283,0.237	-0.171
DCC_vs_LC.RI	ENSG00000157764	BRAF	chr7	-	140753274	140754233	140753274	140753393	140754186	140754233	12,10,31,11	25,38,37,21	36,26,47,33	23,6,23,34	942	149	2.30E-05	0.000766607	0.071,0.04,0.117,0.077	0.198,0.407,0.244,0.133	-0.169
DCC_vs_LC.RI	ENSG00000080947	CROCCP3	chr1	-	16476929	16478437	16476929	16477074	16478254	16478437	3,3,14,4	2,3,8,13	33,38,38,37	8,11,9,18	1329	149	9.05E-05	0.002296456	0.144,0.101,0.164,0.033	0.316,0.279,0.321,0.187	-0.165
DCC_vs_LC.RI	ENSG00000146263	MMS22L	chr6	-	97269901	97272881	97269901	97269992	97272703	97272881	9,12,18,9	9,7,5,4	47,52,45,62	12,3,12,10	2860	149	0.002221457	0.031926811	0.05,0.082,0.158,0.105	0.169,0.475,0.163,0.244	-0.164
DCC_vs_LC.RI	ENSG00000100897	DCAF11	chr14	+	24115381	24115726	24115381	24115392	24115542	24115726	54,49,55,65	16,2,6,8	41,54,51,67	0,2,3,0	299	149	5.50E-06	0.000234044	0.627,0.924,0.82,0.802	1.0,0.931,0.894,1.0	-0.163
DCC_vs_LC.RI	ENSG00000115317	HTRA2	chr2	+	74531338	74531702	74531338	74531371	74531596	74531702	13,7,41,18	42,17,54,31	71,27,24,26	26,28,24,33	374	149	0.003179424	0.040571382	0.11,0.141,0.232,0.188	0.521,0.278,0.285,0.239	-0.163
DCC_vs_LC.RI	ENSG00000104973	MED25	chr19	+	49836225	49836979	49836225	49836406	49836846	49836979	35,24,50,11	34,35,31,116	60,63,83,49	24,34,30,54	589	149	4.23E-05	0.00125441	0.207,0.148,0.29,0.023	0.387,0.319,0.412,0.187	-0.159
DCC_vs_LC.RI	ENSG00000104889	RNASEH2A	chr19	+	12807205	12807506	12807205	12807329	12807418	12807506	0,0,0,0	1,2,12,3	5,5,6,0	12,8,24,20	238	149	1.76E-05	0.000624005	0.0,0.0,0.0,0.0	0.207,0.281,0.135,0.0	-0.156
DCC_vs_LC.RI	ENSG00000104522	TSTA3	chr8	-	143614319	143614697	143614319	143614453	143614623	143614697	30,29,32,45	5,801,202,573,808	40,37,14,22	36,136,52,66	319	149	0	0	0.024,0.011,0.025,0.025	0.342,0.113,0.112,0.135	-0.154
DCC_vs_LC.RI	ENSG00000196547	MAN2A2	chr15	+	90912042	90912664	90912042	90912279	90912541	90912664	10,28,66,30	192,121,123,105	68,61,32,48	53,68,53,62	411	149	9.28E-12	1.63E-09	0.019,0.077,0.163,0.094	0.317,0.245,0.18,0.219	-0.152
DCC_vs_LC.RI	ENSG00000116691	MIIP	chr1	+	12029222	12030124	12029222	12029894	12030027	12030124	14,19,14,9	90,97,55,111	31,18,18,18	18,43,59,59	282	149	0.000481489	0.009300683	0.076,0.094,0.119,0.041	0.476,0.181,0.139,0.139	-0.151
DCC_vs_LC.RI	ENSG00000133316	WDR74	chr11	-	62833617	62833937	62833617	62833674	62833791	62833937	3,0,0,0	7,3,25,11	8,9,10,6	27,16,18,16	266	149	1.81E-06	9.44E-05	0.194,0.0,0.0,0.0	0.142,0.24,0.237,0.174	-0.15
DCC_vs_LC.RI	ENSG00000180104	EXOC3	chr5	+	464289	465272	464289	464412	465110	465272	56,74,105,34	46,37,67,35	123,120,97,121	33,34,36,50	847	149	1.72E-05	0.000615529	0.176,0.26,0.216,0.146	0.396,0.383,0.322,0.299	-0.15
DCC_vs_LC.RI	ENSG00000136718	IMP4	chr2	+	130345778	130346112	130345778	130345933	130346017	130346112	2,2,5,3	16,13,23,21	21,7,10,21	25,24,25,38	233	149	0.000346095	0.007109295	0.074,0.09,0.122,0.084	0.349,0.157,0.204,0.261	-0.15
DCC_vs_LC.RI	ENSG00000198270	TMEM116	chr12	-	111933885	111936830	111933885	111934030	111936691	111936830	29,18,40,32	14,3,8,6	133,61,110,103	15,6,11,10	2810	149	0.000859419	0.014954605	0.099,0.241,0.21,0.22	0.32,0.35,0.347,0.353	-0.15
DCC_vs_LC.RI	ENSG00000185359	HGS	chr17	+	81694814	81695067	81694814	81694853	81694923	81695067	7,19,34,5	53,42,90,71	54,35,35,45	69,64,93,59	219	149	0.000127016	0.003039	0.082,0.235,0.204,0.046	0.347,0.271,0.204,0.342	-0.149
DCC_vs_LC.RI	ENSG00000136699	SMPD4	chr2	-	130154276	130155259	130154276	130154482	130155095	130155259	0,6,8,2	13,5,11,6	27,29,34,45	13,17,35,24	762	149	7.79E-05	0.002026002	0.0,0.19,0.125,0.061	0.289,0.25,0.16,0.268	-0.148
DCC_vs_LC.RI	ENSG00000141562	NARF	chr17	+	82483715	82484950	82483715	82483779	82484812	82484950	103,276,349,106	61,155,116,55	387,237,215,240	80,55,60,51	1182	149	4.30E-08	3.12E-06	0.175,0.183,0.275,0.195	0.379,0.352,0.311,0.372	-0.147
DCC_vs_LC.RI	ENSG00000182208	MOB2	chr11	-	1480392	1480885	1480392	1480486	1480724	1480885	12,10,24,7	35,30,22,69	30,36,52,58	32,36,46,50	387	149	8.91E-06	0.000338147	0.117,0.114,0.296,0.038	0.265,0.278,0.303,0.309	-0.147
DCC_vs_LC.RI	ENSG00000175634	RPS6KB2	chr11	+	67433125	67433447	67433125	67433216	67433339	67433447	24,5,12,9	39,34,39,52	19,27,38,33	40,44,44,34	272	149	0.00045566	0.008966279	0.252,0.075,0.144,0.087	0.206,0.252,0.321,0.347	-0.142
DCC_vs_LC.RI	ENSG00000214706	IFRD2	chr3	-	50289446	50289762	50289446	50289628	50289711	50289762	1,3,2,0	109,87,57,50	13,8,6,5	19,55,26,30	232	149	2.91E-09	2.85E-07	0.006,0.022,0.022,0.0	0.305,0.085,0.129,0.097	-0.141
DCC_vs_LC.RI	ENSG00000004975	DVL2	chr17	-	7230284	7230797	7230284	7230430	7230727	7230797	1,0,3,0	7,3,20,6	10,9,11,9	13,13,20,26	446	149	9.45E-06	0.000355268	0.046,0.0,0.048,0.0	0.204,0.188,0.155,0.104	-0.139
DCC_vs_LC.RI	ENSG00000115307	AUP1	chr2	-	74528750	74529282	74528750	74528935	74529131	74529282	38,19,95,19	35,43,94,40	96,90,77,85	52,59,60,81	345	149	0.002422873	0.033896081	0.319,0.16,0.304,0.17	0.444,0.397,0.357,0.312	-0.139
DCC_vs_LC.RI	ENSG00000132522	GPS2	chr17	-	7313028	7313291	7313028	7313097	7313211	7313291	21,23,22,24	1,2,0,7	19,23,24,32	0,0,0,0	263	149	0.001869925	0.027841163	0.922,0.867,1.0,0.66	1.0,1.0,1.0,1.0	-0.138
DCC_vs_LC.RI	ENSG00000196497	IPO4	chr14	-	24188343	24188638	24188343	24188423	24188551	24188638	0,0,0,0	5,2,9,5	4,0,6,1	11,8,8,5	277	149	0.001278549	0.020628237	0.0,0.0,0.0,0.0	0.164,0.0,0.287,0.097	-0.137
DCC_vs_LC.RI	ENSG00000142784	WDTC1	chr1	+	27303620	27305193	27303620	27303795	27305000	27305193	86,152,192,101	216,237,290,256	236,209,240,229	88,147,84,131	1354	149	0	0	0.042,0.066,0.068,0.042	0.228,0.135,0.239,0.161	-0.136
DCC_vs_LC.RI	ENSG00000100288	CHKB	chr22	-	50580189	50580416	50580189	50580271	50580357	50580416	13,18,40,8	36,43,115,33	61,45,59,54	97,64,81,65	235	149	5.73E-05	0.001609886	0.186,0.21,0.181,0.133	0.285,0.308,0.316,0.345	-0.136
DCC_vs_LC.RI	ENSG00000163818	LZTFL1	chr3	-	45834237	45835784	45834237	45834298	45835589	45835784	5,5,6,4	25,29,25,12	33,35,8,22	12,13,10,18	1440	149	2.49E-11	3.50E-09	0.02,0.018,0.024,0.033	0.222,0.218,0.076,0.112	-0.133
DCC_vs_LC.RI	ENSG00000169733	RFNG	chr17	-	82050661	82051342	82050661	82050764	82051293	82051342	13,25,32,24	37,63,103,36	24,29,35,48	18,33,49,20	678	149	1.33E-05	0.00048651	0.072,0.08,0.064,0.128	0.227,0.162,0.136,0.345	-0.132
DCC_vs_LC.RI	ENSG00000121022	COPS5	chr8	-	67043081	67045960	67043081	67043317	67045811	67045960	37,54,167,65	13,35,41,22	199,205,165,221	33,21,36,35	2643	149	2.86E-05	0.000913835	0.138,0.08,0.187,0.143	0.254,0.355,0.205,0.263	-0.132
DCC_vs_LC.RI	ENSG00000012822	CALCOCO1	chr12	-	53721466	53722183	53721466	53721615	53722024	53722183	16,19,48,17	33,40,60,36	56,70,46,47	42,29,54,49	558	149	0.000649551	0.01184094	0.115,0.113,0.176,0.112	0.263,0.392,0.185,0.204	-0.132
DCC_vs_LC.RI	ENSG00000112146	FBXO9	chr6	+	53092733	53093561	53092733	53092824	53093465	53093561	49,102,118,63	501,459,93,234	96,159,129,123	89,129,46,170	790	149	1.11E-11	1.74E-09	0.018,0.04,0.193,0.048	0.169,0.189,0.346,0.12	-0.131
DCC_vs_LC.RI	ENSG00000130159	ECSIT	chr19	-	11507701	11508048	11507701	11507850	11507990	11508048	6,0,15,8	100,80,90,105	11,14,22,23	39,57,38,51	289	149	1.54E-09	1.58E-07	0.03,0.0,0.079,0.038	0.127,0.112,0.23,0.189	-0.128
DCC_vs_LC.RI	ENSG00000003756	RBM5	chr3	+	50100531	50103166	50100531	50100605	50103082	50103166	64,111,491,876,697	28,36,79,20	2,242,189,215,701,660	39,45,34,29	2626	149	9.80E-05	0.002427699	0.565,0.644,0.574,0.664	0.765,0.705,0.724,0.765	-0.128
DCC_vs_LC.RI	ENSG00000175221	MED16	chr19	-	867962	868499	867962	868251	868415	868499	72,68,120,105	12,11,0,11	92,121,101,110	3,0,0,7	313	149	0.000231582	0.005000979	0.741,0.746,1.0,0.82	0.936,1.0,1.0,0.882	-0.128
DCC_vs_LC.RI	ENSG00000182087	TMEM259	chr19	-	1012065	1012573	1012065	1012188	1012462	1012573	88,78,359,78	60,55,156,78	468,310,296,360	160,125,114,160	423	149	0.001163278	0.019516183	0.341,0.333,0.448,0.26	0.507,0.466,0.478,0.442	-0.128
DCC_vs_LC.RI	ENSG00000135018	UBQLN1	chr9	-	83666349	83669327	83666349	83666433	83669184	83669327	133,154,338,162	82,140,100,77	430,393,384,464	51,98,88,84	2900	149	1.91E-12	3.83E-10	0.077,0.053,0.148,0.098	0.302,0.171,0.183,0.221	-0.125
DCC_vs_LC.RI	ENSG00000164062	APEH	chr3	+	49676055	49676515	49676055	49676219	49676377	49676515	7,3,14,4	31,43,56,48	31,28,16,20	56,34,53,57	307	149	1.94E-05	0.000670618	0.099,0.033,0.108,0.039	0.212,0.286,0.128,0.146	-0.123
DCC_vs_LC.RI	ENSG00000198805	PNP	chr14	+	20474471	20474948	20474471	20474575	20474772	20474948	13,8,14,9	188,481,165,154	29,29,25,39	79,75,72,79	346	149	0	0	0.029,0.007,0.035,0.025	0.137,0.143,0.13,0.175	-0.122
DCC_vs_LC.RI	ENSG00000173209	AHSA2P	chr2	+	61185501	61186497	61185501	61185618	61186445	61186497	80,94,155,120	27,26,43,28	351,319,297,342	58,51,53,57	976	149	0.001175338	0.019640265	0.311,0.356,0.355,0.396	0.48,0.488,0.461,0.478	-0.122
DCC_vs_LC.RI	ENSG00000090674	MCOLN1	chr19	+	7527519	7527960	7527519	7527628	7527863	7527960	32,12,12,13	114,165,65,168	13,18,17,25	29,40,23,44	384	149	4.83E-09	4.42E-07	0.098,0.027,0.067,0.029	0.148,0.149,0.223,0.181	-0.12
DCC_vs_LC.RI	ENSG00000166508	MCM7	chr7	-	100099022	100099753	100099022	100099403	100099588	100099753	2,0,1,2	14,11,40,20	9,11,11,15	24,39,37,25	334	149	3.16E-07	1.96E-05	0.06,0.0,0.011,0.043	0.143,0.112,0.117,0.211	-0.117
DCC_vs_LC.RI	ENSG00000167578	RAB4B	chr19	+	40780018	40780499	40780018	40780099	40780384	40780499	11,40,48,17	77,109,143,71	50,73,54,44	82,88,69,63	434	149	1.86E-08	1.48E-06	0.047,0.112,0.103,0.076	0.173,0.222,0.212,0.193	-0.116
DCC_vs_LC.RI	ENSG00000160271	RALGDS	chr9	-	133097719	133102139	133097719	133101762	133101937	133102139	20,9,15,21	58,60,33,74	37,33,34,57	58,52,46,80	324	149	1.60E-05	0.000576878	0.137,0.065,0.173,0.115	0.227,0.226,0.254,0.247	-0.116
DCC_vs_LC.RI	ENSG00000145916	RMND5B	chr5	+	178143626	178144108	178143626	178143727	178143941	178144108	5,8,10,1	37,11,34,9	11,25,20,15	25,22,24,30	363	149	0.002024316	0.029598588	0.053,0.23,0.108,0.044	0.153,0.318,0.255,0.17	-0.115
DCC_vs_LC.RI	ENSG00000156515	HK1	chr10	+	69384332	69384915	69384332	69384481	69384795	69384915	10,35,68,15	451,938,333,265	85,52,40,49	77,179,121,132	463	149	0	0	0.007,0.012,0.062,0.018	0.262,0.085,0.096,0.107	-0.113
DCC_vs_LC.RI	ENSG00000130299	GTPBP3	chr19	+	17338953	17339266	17338953	17339026	17339122	17339266	3,0,0,0	5,1,8,2	13,1,3,6	22,5,11,14	245	149	0.00057049	0.010689366	0.267,0.0,0.0,0.0	0.264,0.108,0.142,0.207	-0.113
DCC_vs_LC.RI	ENSG00000117308	GALE	chr1	-	23796508	23796782	23796508	23796586	23796696	23796782	1,1,0,1	6,5,11,1	10,3,3,5	5,13,12,10	259	149	0.000292787	0.006164631	0.087,0.103,0.0,0.365	0.535,0.117,0.126,0.223	-0.112
DCC_vs_LC.RI	ENSG00000133048	CHI3L1	chr1	-	203178930	203179877	203178930	203179585	203179760	203179877	13,7,1,19	44,58,26,55	29,42,22,23	66,111,66,22	324	149	0.003706278	0.04658847	0.12,0.053,0.017,0.137	0.168,0.148,0.133,0.325	-0.112
DCC_vs_LC.RI	ENSG00000162032	SPSB3	chr16	-	1777945	1778612	1777945	1778048	1778133	1778612	17,18,52,10	264,155,154,196	41,51,41,43	132,113,125,109	234	149	4.58E-09	4.29E-07	0.039,0.069,0.177,0.031	0.165,0.223,0.173,0.201	-0.111
DCC_vs_LC.RI	ENSG00000164068	RNF123	chr3	+	49705533	49706065	49705533	49705679	49705981	49706065	8,6,25,10	395,365,163,298	28,31,32,37	70,97,47,94	451	149	0	0	0.007,0.005,0.048,0.011	0.117,0.096,0.184,0.115	-0.11
DCC_vs_LC.RI	ENSG00000141452	RMC1	chr18	+	23530228	23530612	23530228	23530297	23530386	23530612	3,6,16,6	59,117,116,88	18,25,23,13	72,81,53,66	238	149	2.30E-07	1.51E-05	0.031,0.031,0.079,0.041	0.135,0.162,0.214,0.11	-0.11
DCC_vs_LC.RI	ENSG00000102030	NAA10	chrX	-	153932070	153932431	153932070	153932115	153932315	153932431	2,0,19,5	66,61,33,60	24,23,27,19	44,40,66,46	349	149	2.35E-07	1.52E-05	0.013,0.0,0.197,0.034	0.189,0.197,0.149,0.15	-0.11
DCC_vs_LC.RI	ENSG00000213658	LAT	chr16	+	28986539	28986714	28986539	28986569	28986656	28986714	4,2,13,15	24,15,63,47	62,40,71,64	104,91,192,155	236	149	0.001415952	0.021921227	0.095,0.078,0.115,0.168	0.273,0.217,0.189,0.207	-0.108
DCC_vs_LC.RI	ENSG00000123349	PFDN5	chr12	+	53296429	53297924	53296429	53296551	53297849	53297924	112,127,294,97	0,4,7,3	248,215,207,180	1,0,1,3	1447	149	0.002682538	0.036439254	1.0,0.766,0.812,0.769	0.962,1.0,0.955,0.861	-0.108
DCC_vs_LC.RI	ENSG00000114626	ABTB1	chr3	+	127676966	127677286	127676966	127677083	127677167	127677286	41,112,224,83	478,510,672,551	164,161,118,97	324,339,278,297	233	149	7.58E-11	9.11E-09	0.052,0.123,0.176,0.088	0.245,0.233,0.213,0.173	-0.106
DCC_vs_LC.RI	ENSG00000106263	EIF3B	chr7	+	2379393	2380740	2379393	2379511	2380203	2380740	3,3,30,10	46,44,46,48	39,24,44,22	32,36,28,41	841	149	3.67E-08	2.71E-06	0.011,0.012,0.104,0.036	0.178,0.106,0.218,0.087	-0.106
DCC_vs_LC.RI	ENSG00000161204	ABCF3	chr3	+	184189254	184189443	184189254	184189277	184189387	184189443	1,1,4,2	5,16,38,18	14,6,13,13	30,37,20,62	259	149	0.000913448	0.015764465	0.103,0.035,0.057,0.06	0.212,0.085,0.272,0.108	-0.105
DCC_vs_LC.RI	ENSG00000132522	GPS2	chr17	-	7314487	7315119	7314487	7314597	7314958	7315119	22,18,54,19	117,109,94,182	76,33,64,69	82,91,65,111	510	149	2.11E-09	2.11E-07	0.052,0.046,0.144,0.03	0.213,0.096,0.223,0.154	-0.104
DCC_vs_LC.RI	ENSG00000070423	AC004156.1	chr19	-	648881	649748	648881	648975	649678	649748	10,21,35,15	15,19,17,32	69,81,68,65	36,35,34,39	852	149	0.001785426	0.026851526	0.104,0.162,0.265,0.076	0.251,0.288,0.259,0.226	-0.104
DCC_vs_LC.RI	ENSG00000114626	ABTB1	chr3	+	127677464	127677843	127677464	127677563	127677675	127677843	73,155,250,103	7,737,521,109,862	242,213,154,144	521,574,332,462	261	149	0	0	0.051,0.105,0.114,0.064	0.21,0.175,0.209,0.151	-0.103
DCC_vs_LC.RI	ENSG00000204371	EHMT2	chr6	-	31884391	31884799	31884391	31884559	31884644	31884799	0,0,1,0	6,5,7,1	9,1,3,5	24,22,16,17	234	149	7.37E-05	0.00194561	0.0,0.0,0.083,0.0	0.193,0.028,0.107,0.158	-0.101
DCC_vs_LC.RI	ENSG00000105135	ILVBL	chr19	-	15122692	15123030	15122692	15122804	15122891	15123030	1,0,2,0	1,3,19,3	4,1,14,4	9,3,18,17	236	149	0.000120981	0.002911155	0.387,0.0,0.062,0.0	0.219,0.174,0.329,0.129	-0.1
DCC_vs_LC.RI	ENSG00000172732	MUS81	chr11	+	65865810	65866439	65865810	65865894	65865985	65866439	1,2,4,1	7,14,49,28	6,22,14,11	41,43,42,45	240	149	6.10E-05	0.001679621	0.081,0.081,0.048,0.022	0.083,0.241,0.171,0.132	-0.099
DCC_vs_LC.RI	ENSG00000133641	C12orf29	chr12	+	88043598	88045779	88043598	88043715	88045581	88045779	18,10,16,9	15,9,3,19	45,28,42,56	17,7,12,11	2015	149	0.000337483	0.006966378	0.082,0.076,0.283,0.034	0.164,0.228,0.206,0.273	-0.099
DCC_vs_LC.RI	ENSG00000175826	CTDNEP1	chr17	-	7243590	7244245	7243590	7243951	7244188	7244245	281,285,582,428	29,14,12,13	367,336,423,368	1,1,3,4	386	149	3.20E-10	3.64E-08	0.789,0.887,0.949,0.927	0.993,0.992,0.982,0.973	-0.097
DCC_vs_LC.RI	ENSG00000196547	MAN2A2	chr15	+	90918193	90918755	90918193	90918388	90918644	90918755	6,14,18,5	97,112,74,74	43,36,17,19	60,78,49,68	405	149	6.68E-09	5.86E-07	0.022,0.044,0.082,0.024	0.209,0.145,0.113,0.093	-0.097
DCC_vs_LC.RI	ENSG00000094631	HDAC6	chrX	+	48805630	48806464	48805630	48805671	48806367	48806464	10,9,19,10	21,35,31,37	22,28,34,24	22,25,23,29	845	149	2.38E-05	0.000778251	0.077,0.043,0.098,0.045	0.15,0.165,0.207,0.127	-0.097
DCC_vs_LC.RI	ENSG00000126581	BECN1	chr17	-	42818786	42819609	42818786	42818877	42819547	42819609	37,59,156,47	94,165,121,72	131,107,102,151	105,78,93,80	819	149	3.41E-07	2.08E-05	0.067,0.061,0.19,0.106	0.185,0.2,0.166,0.256	-0.096
DCC_vs_LC.RI	ENSG00000184470	TXNRD2	chr22	-	19875521	19877234	19875521	19875807	19877039	19877234	20,20,41,16	38,29,10,16	49,62,51,60	14,27,19,24	1381	149	0.000730559	0.013035531	0.054,0.069,0.307,0.097	0.274,0.199,0.225,0.212	-0.096
DCC_vs_LC.RI	ENSG00000146263	MMS22L	chr6	-	97263334	97268002	97263334	97263448	97267871	97268002	16,11,12,22	12,11,6,6	61,60,56,60	20,5,11,16	4572	149	0.001237474	0.020355488	0.042,0.032,0.061,0.107	0.09,0.281,0.142,0.109	-0.095
DCC_vs_LC.RI	ENSG00000159363	ATP13A2	chr1	-	16986462	16986956	16986462	16986632	16986804	16986956	0,0,0,1	8,7,11,20	6,1,6,3	14,19,16,22	321	149	0.000374636	0.007584574	0.0,0.0,0.0,0.023	0.166,0.024,0.148,0.06	-0.094
DCC_vs_LC.RI	ENSG00000205250	E2F4	chr16	+	67192760	67193170	67192760	67192870	67193008	67193170	13,11,34,13	152,133,112,177	35,33,31,41	79,105,105,106	287	149	6.15E-08	4.39E-06	0.043,0.041,0.136,0.037	0.187,0.14,0.133,0.167	-0.092
DCC_vs_LC.RI	ENSG00000205560	CPT1B	chr22	-	50571157	50571539	50571157	50571292	50571374	50571539	1,0,0,0	20,9,27,24	4,8,7,1	55,34,20,16	231	149	3.64E-05	0.001115948	0.031,0.0,0.0,0.0	0.045,0.132,0.184,0.039	-0.092
DCC_vs_LC.RI	ENSG00000065000	AP3D1	chr19	-	2109085	2109958	2109085	2109207	2109872	2109958	10,9,26,17	30,46,52,18	42,45,45,37	34,41,32,44	814	149	8.33E-06	0.000318763	0.058,0.035,0.084,0.147	0.184,0.167,0.205,0.133	-0.091
DCC_vs_LC.RI	ENSG00000105726	ATP13A1	chr19	-	19645197	19645790	19645197	19645532	19645646	19645790	3,0,1,1	26,21,31,14	7,14,8,4	36,29,32,48	263	149	9.31E-05	0.002333374	0.061,0.0,0.018,0.039	0.099,0.215,0.124,0.045	-0.091
DCC_vs_LC.RI	ENSG00000167645	YIF1B	chr19	-	38307427	38307752	38307427	38307521	38307596	38307752	0,0,0,0	25,22,49,21	7,1,4,5	25,39,31,26	224	149	0.000305496	0.006368543	0.0,0.0,0.0,0.0	0.157,0.017,0.079,0.113	-0.091
DCC_vs_LC.RI	ENSG00000072778	ACADVL	chr17	+	7220463	7220676	7220463	7220529	7220603	7220676	4,3,1,5	42,66,60,39	7,29,21,11	59,74,81,65	223	149	7.19E-06	0.000290584	0.06,0.029,0.011,0.079	0.073,0.208,0.148,0.102	-0.088
DCC_vs_LC.RI	ENSG00000162300	ZFPL1	chr11	+	65084241	65084800	65084241	65084378	65084690	65084800	1,5,8,2	12,19,47,18	11,22,9,16	22,34,38,27	461	149	0.000576226	0.010689366	0.026,0.078,0.052,0.035	0.139,0.173,0.071,0.161	-0.088
DCC_vs_LC.RI	ENSG00000204252	HLA-DOA	chr6	-	33007079	33007592	33007079	33007215	33007310	33007592	0,0,6,0	21,8,40,14	8,9,8,0	40,22,33,16	244	149	0.00235427	0.033046097	0.0,0.0,0.084,0.0	0.109,0.2,0.129,0.0	-0.088
DCC_vs_LC.RI	ENSG00000166946	CCNDBP1	chr15	+	43185819	43186233	43185819	43185879	43186153	43186233	32,84,144,54	204,643,307,382	65,80,86,88	144,219,137,127	423	149	8.82E-11	1.03E-08	0.052,0.044,0.142,0.047	0.137,0.114,0.181,0.196	-0.086
DCC_vs_LC.RI	ENSG00000095787	WAC	chr10	+	28614566	28616362	28614566	28614685	28616172	28616362	70,157,376,75	99,190,135,91	290,264,198,245	105,86,105,105	1636	149	2.46E-07	1.57E-05	0.061,0.07,0.202,0.07	0.201,0.218,0.147,0.175	-0.085
DCC_vs_LC.RI	ENSG00000179262	RAD23A	chr19	+	12948685	12949159	12948685	12948813	12949080	12949159	28,8,39,18	172,374,145,426	34,18,50,42	66,158,79,115	416	149	1.23E-11	1.85E-09	0.055,0.008,0.088,0.015	0.156,0.039,0.185,0.116	-0.083
DCC_vs_LC.RI	ENSG00000182087	TMEM259	chr19	-	1011095	1011499	1011095	1011195	1011366	1011499	12,8,39,9	52,60,97,52	62,54,52,53	127,111,106,127	320	149	0.001079192	0.018369981	0.097,0.058,0.158,0.075	0.185,0.185,0.186,0.163	-0.083
DCC_vs_LC.RI	ENSG00000071894	CPSF1	chr8	-	144400165	144400493	144400165	144400276	144400353	144400493	0,2,3,2	14,4,18,13	9,17,11,21	25,44,34,55	226	149	0.002566892	0.035094753	0.0,0.248,0.099,0.092	0.192,0.203,0.176,0.201	-0.083
DCC_vs_LC.RI	ENSG00000114626	ABTB1	chr3	+	127676535	127677286	127676535	127676581	127676966	127677286	100,176,443,147	389,345,569,455	336,267,176,183	288,343,208,261	534	149	2.41E-08	1.84E-06	0.067,0.125,0.178,0.083	0.246,0.178,0.191,0.164	-0.082
DCC_vs_LC.RI	ENSG00000161204	ABCF3	chr3	+	184189387	184189757	184189387	184189443	184189556	184189757	0,2,2,2	10,16,33,24	6,12,11,8	45,45,25,67	262	149	0.001851488	0.027745959	0.0,0.066,0.033,0.045	0.07,0.132,0.2,0.064	-0.081
DCC_vs_LC.RI	ENSG00000160948	VPS28	chr8	-	144424945	144425772	144424945	144425051	144425682	144425772	43,76,166,61	100,137,149,210	196,150,124,120	116,166,103,141	780	149	3.83E-06	0.000171694	0.076,0.096,0.175,0.053	0.244,0.147,0.187,0.14	-0.08
DCC_vs_LC.RI	ENSG00000184575	XPOT	chr12	+	64425037	64425457	64425037	64425182	64425337	64425457	1,2,3,10	22,25,80,26	18,13,12,14	47,38,40,48	304	149	0.000247485	0.005290149	0.022,0.038,0.018,0.159	0.158,0.144,0.128,0.125	-0.079
DCC_vs_LC.RI	ENSG00000115307	AUP1	chr2	-	74529131	74529499	74529131	74529282	74529361	74529499	20,2,40,12	84,59,161,114	45,67,39,41	148,146,161,171	228	149	0.00312474	0.040362822	0.135,0.022,0.14,0.064	0.166,0.231,0.137,0.135	-0.077
DCC_vs_LC.RI	ENSG00000169738	DCXR	chr17	-	82036190	82036448	82036190	82036308	82036383	82036448	2,1,6,2	58,32,37,41	9,18,7,5	44,44,44,74	224	149	0.002155052	0.031185299	0.022,0.02,0.097,0.031	0.12,0.214,0.096,0.043	-0.076
DCC_vs_LC.RI	ENSG00000106290	TAF6	chr7	-	100113348	100113769	100113348	100113405	100113615	100113769	3,2,2,0	24,9,18,21	11,13,1,5	26,17,27,26	359	149	0.002898624	0.038383985	0.049,0.084,0.044,0.0	0.149,0.241,0.015,0.074	-0.076
DCC_vs_LC.RI	ENSG00000204356	NELFE	chr6	-	31953728	31954134	31953728	31953831	31954079	31954134	16,15,24,7	25,45,63,80	30,35,22,24	46,37,49,48	397	149	0.002546526	0.035031921	0.194,0.111,0.125,0.032	0.197,0.262,0.144,0.158	-0.075
DCC_vs_LC.RI	ENSG00000134440	NARS	chr18	-	57602354	57602943	57602354	57602486	57602811	57602943	24,10,24,13	41,55,95,29	74,58,43,43	86,75,91,69	474	149	0.000169458	0.003836483	0.155,0.054,0.074,0.124	0.213,0.196,0.129,0.164	-0.074
DCC_vs_LC.RI	ENSG00000073050	XRCC1	chr19	-	43552796	43553091	43552796	43552908	43552981	43553091	0,1,2,0	6,3,15,12	4,3,4,9	18,18,25,20	222	149	0.000553352	0.010449164	0.0,0.183,0.082,0.0	0.13,0.101,0.097,0.232	-0.074
DCC_vs_LC.RI	ENSG00000101557	USP14	chr18	+	209970	210493	209970	210031	210385	210493	0,6,5,8	17,30,33,27	16,11,12,36	63,44,25,39	503	149	0.002631426	0.035860634	0.0,0.056,0.043,0.081	0.07,0.069,0.124,0.215	-0.074
DCC_vs_LC.RI	ENSG00000105221	AKT2	chr19	-	40236256	40238091	40236256	40236385	40237968	40238091	81,79,169,60	313,192,125,176	277,168,144,189	117,163,122,100	1732	149	0	0	0.022,0.034,0.104,0.028	0.169,0.081,0.092,0.14	-0.073
DCC_vs_LC.RI	ENSG00000164068	RNF123	chr3	+	49720799	49721105	49720799	49720894	49721019	49721105	9,6,6,10	117,128,54,135	8,11,5,7	25,46,30,32	274	149	0.001196525	0.019759093	0.04,0.025,0.057,0.039	0.148,0.115,0.083,0.106	-0.073
DCC_vs_LC.RI	ENSG00000158850	B4GALT3	chr1	-	161173604	161174049	161173604	161173727	161173858	161174049	21,3,18,23	190,163,118,142	33,10,19,37	86,99,81,91	280	149	3.66E-05	0.001115948	0.056,0.01,0.075,0.079	0.17,0.051,0.111,0.178	-0.072
DCC_vs_LC.RI	ENSG00000198258	UBL5	chr19	+	9828326	9828675	9828326	9828393	9828591	9828675	15,11,25,16	81,143,67,85	43,25,45,18	59,90,90,81	347	149	0.00039792	0.007941433	0.074,0.032,0.138,0.075	0.238,0.107,0.177,0.087	-0.072
DCC_vs_LC.RI	ENSG00000144591	GMPPA	chr2	+	219500120	219502037	219500120	219500218	219501475	219502037	24,7,32,5	10,14,35,22	55,44,37,63	27,25,21,35	1406	149	0.00108187	0.018369981	0.203,0.05,0.088,0.024	0.178,0.157,0.157,0.16	-0.072
DCC_vs_LC.RI	ENSG00000169727	GPS1	chr17	+	82056628	82057470	82056628	82056766	82056839	82057470	0,0,2,1	26,31,31,30	0,11,3,8	41,35,42,37	222	149	0.000147884	0.003421642	0.0,0.0,0.042,0.022	0.0,0.174,0.046,0.127	-0.071
DCC_vs_LC.RI	ENSG00000135924	DNAJB2	chr2	+	219280577	219281771	219280577	219280687	219281717	219281771	27,44,44,26	202,215,101,380	101,73,88,66	137,100,65,112	1179	149	0	0	0.017,0.025,0.052,0.009	0.085,0.084,0.146,0.069	-0.07
DCC_vs_LC.RI	ENSG00000164068	RNF123	chr3	+	49704649	49705186	49704649	49704756	49704983	49705186	3,4,13,3	233,232,115,202	19,6,11,11	48,58,41,58	376	149	8.08E-10	8.73E-08	0.005,0.007,0.043,0.006	0.136,0.039,0.096,0.07	-0.07
DCC_vs_LC.RI	ENSG00000158828	PINK1	chr1	+	20648504	20649231	20648504	20648632	20648994	20649231	20,39,80,39	712,775,432,715	76,61,53,30	150,227,111,205	511	149	0	0	0.008,0.014,0.051,0.016	0.129,0.073,0.122,0.041	-0.069
DCC_vs_LC.RI	ENSG00000159069	FBXW5	chr9	-	136942045	136942695	136942045	136942466	136942546	136942695	9,5,35,11	67,74,146,112	39,47,46,47	154,163,172,181	229	149	0.002238495	0.032062256	0.08,0.042,0.135,0.06	0.141,0.158,0.148,0.145	-0.069
DCC_vs_LC.RI	ENSG00000104805	NUCB1	chr19	+	48919029	48919286	48919029	48919122	48919193	48919286	9,21,62,9	302,384,572,354	21,34,21,23	99,184,133,185	220	149	1.26E-06	6.78E-05	0.02,0.036,0.068,0.017	0.126,0.111,0.097,0.078	-0.068
DCC_vs_LC.RI	ENSG00000130304	SLC27A1	chr19	+	17486562	17487335	17486562	17486957	17487173	17487335	1,0,0,0	2,2,4,9	1,5,8,5	9,10,26,16	365	149	0.000155241	0.003572229	0.17,0.0,0.0,0.0	0.043,0.17,0.112,0.113	-0.067
DCC_vs_LC.RI	ENSG00000126934	MAP2K2	chr19	-	4094452	4095449	4094452	4094498	4095387	4095449	22,55,173,47	289,200,175,201	163,130,118,180	148,151,168,172	1038	149	2.89E-14	6.40E-12	0.011,0.038,0.124,0.032	0.137,0.11,0.092,0.131	-0.066
DCC_vs_LC.RI	ENSG00000138750	NUP54	chr4	-	76117663	76118194	76117663	76117774	76118074	76118194	3,4,0,2	31,7,30,13	16,22,13,15	62,34,29,38	449	149	7.39E-05	0.00194561	0.031,0.159,0.0,0.049	0.079,0.177,0.129,0.116	-0.066
DCC_vs_LC.RI	ENSG00000103549	RNF40	chr16	+	30769185	30769600	30769185	30769398	30769474	30769600	0,2,2,1	60,38,51,30	5,2,4,5	24,40,23,34	225	149	0.002338989	0.032941417	0.0,0.034,0.025,0.022	0.121,0.032,0.103,0.089	-0.066
DCC_vs_LC.RI	ENSG00000143543	JTB	chr1	-	153976692	153977013	153976692	153976775	153976975	153977013	33,27,54,11	278,374,403,356	71,57,61,63	235,255,249,235	349	149	1.05E-11	1.74E-09	0.048,0.03,0.054,0.013	0.114,0.087,0.095,0.103	-0.064
DCC_vs_LC.RI	ENSG00000167962	ZNF598	chr16	-	2002205	2002732	2002205	2002423	2002520	2002732	2,0,3,0	8,14,18,18	5,2,8,10	20,22,30,33	246	149	0.002984439	0.039178822	0.132,0.0,0.092,0.0	0.132,0.052,0.139,0.155	-0.064
DCC_vs_LC.RI	ENSG00000160948	VPS28	chr8	-	144426025	144426208	144426025	144426063	144426179	144426208	4,12,11,11	88,115,105,216	30,16,24,13	85,134,86,152	265	149	0.000378136	0.0076188	0.025,0.055,0.056,0.028	0.166,0.063,0.136,0.046	-0.062
DCC_vs_LC.RI	ENSG00000162032	SPSB3	chr16	-	1777746	1778612	1777746	1777872	1777945	1778612	1,14,28,6	179,105,105,138	24,19,24,17	100,85,112,86	222	149	0.000484989	0.009325528	0.004,0.082,0.152,0.028	0.139,0.13,0.126,0.117	-0.061
DCC_vs_LC.RI	ENSG00000129353	SLC44A2	chr19	+	10635162	10635515	10635162	10635255	10635430	10635515	34,79,226,52	172,279,487,170	138,151,81,119	298,247,204,234	324	149	0.002437185	0.033983398	0.083,0.115,0.176,0.123	0.176,0.219,0.154,0.19	-0.061
DCC_vs_LC.RI	ENSG00000101266	CSNK2A1	chr20	-	487426	488778	487426	487575	488677	488778	10,13,36,8	24,67,54,36	65,73,65,46	86,59,60,59	1251	149	3.27E-06	0.000154511	0.047,0.023,0.074,0.026	0.083,0.128,0.114,0.085	-0.06
DCC_vs_LC.RI	ENSG00000160948	VPS28	chr8	-	144424717	144425772	144424717	144424819	144424945	144425772	19,17,33,29	172,217,210,296	46,44,34,47	178,209,137,186	275	149	1.24E-05	0.000457326	0.056,0.041,0.078,0.05	0.123,0.102,0.119,0.12	-0.06
DCC_vs_LC.RI	ENSG00000162909	CAPN2	chr1	+	223769840	223770525	223769840	223769909	223770446	223770525	39,15,47,35	71,61,151,82	115,135,133,148	174,158,211,195	686	149	2.03E-05	0.000690089	0.107,0.051,0.063,0.085	0.126,0.157,0.12,0.142	-0.06
DCC_vs_LC.RI	ENSG00000160948	VPS28	chr8	-	144425682	144426208	144425682	144425772	144426025	144426208	11,25,34,7	113,159,139,238	45,52,34,42	108,157,114,187	402	149	6.49E-07	3.65E-05	0.035,0.055,0.083,0.011	0.134,0.109,0.1,0.077	-0.059
DCC_vs_LC.RI	ENSG00000112511	PHF1	chr6	+	33414724	33415144	33414724	33414829	33414954	33415144	0,1,1,1	16,7,23,3	8,3,6,10	19,22,32,34	274	149	9.66E-05	0.002407667	0.0,0.072,0.023,0.153	0.186,0.069,0.093,0.138	-0.059
DCC_vs_LC.RI	ENSG00000072778	ACADVL	chr17	+	7220765	7221058	7220765	7220830	7220923	7221058	4,2,9,2	44,56,64,45	8,17,14,24	84,77,88,82	242	149	0.003156832	0.040528719	0.053,0.022,0.08,0.027	0.055,0.12,0.089,0.153	-0.059
DCC_vs_LC.RI	ENSG00000166783	MARF1	chr16	-	15634756	15636342	15634756	15634931	15635655	15636342	63,95,199,52	135,161,242,178	172,111,96,106	127,113,115,148	873	149	6.48E-05	0.001760258	0.074,0.091,0.123,0.047	0.188,0.144,0.125,0.109	-0.058
DCC_vs_LC.RI	ENSG00000104856	RELB	chr19	+	45034243	45034528	45034243	45034312	45034450	45034528	2,1,11,1	31,75,129,25	21,5,9,12	94,54,38,77	287	149	0.000525622	0.009970248	0.032,0.007,0.042,0.02	0.104,0.046,0.109,0.075	-0.058
DCC_vs_LC.RI	ENSG00000132522	GPS2	chr17	-	7313028	7313291	7313028	7313124	7313211	7313291	7,2,9,1	156,175,146,249	15,15,9,19	93,113,86,155	236	149	1.84E-07	1.25E-05	0.028,0.007,0.037,0.003	0.092,0.077,0.062,0.072	-0.057
DCC_vs_LC.RI	ENSG00000159348	CYB5R1	chr1	-	202965886	202966600	202965886	202965993	202966527	202966600	12,16,8,10	67,98,53,46	22,15,35,15	45,33,56,42	683	149	5.33E-05	0.001517003	0.038,0.034,0.032,0.045	0.096,0.09,0.12,0.072	-0.057
DCC_vs_LC.RI	ENSG00000110025	SNX15	chr11	+	65035519	65038829	65035519	65035663	65038571	65038829	16,21,41,9	88,63,36,82	81,71,52,65	51,28,41,43	3057	149	1.67E-15	4.38E-13	0.009,0.016,0.053,0.005	0.072,0.11,0.058,0.069	-0.056
DCC_vs_LC.RI	ENSG00000076944	STXBP2	chr19	+	7647161	7647511	7647161	7647247	7647353	7647511	18,26,62,18	120,315,260,186	27,44,53,42	155,119,209,166	255	149	0.000765772	0.013549023	0.081,0.046,0.122,0.054	0.092,0.178,0.129,0.129	-0.056
DCC_vs_LC.RI	ENSG00000160948	VPS28	chr8	-	144424214	144424819	144424214	144424268	144424717	144424819	41,49,104,19	212,251,267,379	107,100,109,108	230,298,205,209	598	149	9.82E-10	1.03E-07	0.046,0.046,0.088,0.012	0.104,0.077,0.117,0.114	-0.055
DCC_vs_LC.RI	ENSG00000105325	FZR1	chr19	+	3526119	3526386	3526119	3526183	3526258	3526386	0,7,5,1	185,136,135,78	15,2,6,10	74,78,54,78	224	149	8.07E-05	0.002085916	0.0,0.033,0.024,0.008	0.119,0.017,0.069,0.079	-0.055
DCC_vs_LC.RI	ENSG00000120217	CD274	chr9	+	5462833	5463121	5462833	5462968	5463074	5463121	4,24,262,13	0,1,18,1	24,11,21,25	1,0,0,0	255	149	9.28E-05	0.002333374	1.0,0.933,0.895,0.884	0.933,1.0,1.0,1.0	-0.055
DCC_vs_LC.RI	ENSG00000106263	EIF3B	chr7	+	2366316	2366591	2366316	2366448	2366524	2366591	2,6,17,14	134,184,109,125	14,13,23,26	107,149,89,111	225	149	0.00090024	0.01560046	0.01,0.021,0.094,0.069	0.08,0.055,0.146,0.134	-0.055
DCC_vs_LC.RI	ENSG00000169714	CNBP	chr3	-	129171078	129171538	129171078	129171277	129171445	129171538	20,52,85,32	131,232,270,163	115,81,70,78	226,227,225,248	317	149	0.002325897	0.032866954	0.067,0.095,0.129,0.084	0.193,0.144,0.128,0.129	-0.055
DCC_vs_LC.RI	ENSG00000144567	RETREG2	chr2	+	219181061	219181463	219181061	219181205	219181368	219181463	19,17,43,24	226,213,401,220	53,15,34,26	115,151,159,155	312	149	0.000199236	0.004415699	0.039,0.037,0.049,0.05	0.18,0.045,0.093,0.074	-0.054
DCC_vs_LC.RI	ENSG00000118046	STK11	chr19	+	1221212	1222006	1221212	1221340	1221948	1222006	30,11,44,19	387,379,366,298	50,26,29,53	120,148,67,118	757	149	5.66E-15	1.40E-12	0.015,0.006,0.023,0.012	0.076,0.033,0.079,0.081	-0.053
DCC_vs_LC.RI	ENSG00000111679	PTPN6	chr12	+	6951608	6952177	6951608	6951731	6952016	6952177	113,187,409,119	0,8,15,4	230,224,250,229	0,7,0,0	434	149	0.000261202	0.005527248	1.0,0.889,0.903,0.911	1.0,0.917,1.0,1.0	-0.053
DCC_vs_LC.RI	ENSG00000104522	TSTA3	chr8	-	143612617	143613295	143612617	143612965	143613195	143613295	8,10,2,11	289,485,276,538	9,4,7,10	33,92,49,47	379	149	0.000489361	0.009366814	0.011,0.008,0.003,0.008	0.097,0.017,0.053,0.077	-0.053
DCC_vs_LC.RI	ENSG00000129353	SLC44A2	chr19	+	10634755	10635073	10634755	10634887	10634973	10635073	36,39,128,46	178,328,586,165	114,104,72,98	364,303,240,316	235	149	0.000679761	0.012338239	0.114,0.07,0.122,0.15	0.166,0.179,0.16,0.164	-0.053
DCC_vs_LC.RI	ENSG00000265241	RBM8A	chr1	-	145926481	145927077	145926481	145926618	145926808	145927077	3,0,11,0	58,55,73,42	27,6,14,11	65,70,108,89	339	149	0.00127534	0.020628237	0.022,0.0,0.062,0.0	0.154,0.036,0.054,0.052	-0.053
DCC_vs_LC.RI	ENSG00000102786	INTS6	chr13	-	51383328	51383741	51383328	51383461	51383588	51383741	1,3,3,4	32,35,72,24	14,9,14,7	72,57,48,52	276	149	0.001750554	0.026516481	0.017,0.044,0.022,0.083	0.095,0.079,0.136,0.068	-0.053
DCC_vs_LC.RI	ENSG00000071894	CPSF1	chr8	-	144399991	144400276	144399991	144400085	144400165	144400276	0,2,1,1	15,13,19,15	4,4,5,13	39,44,43,36	229	149	0.002779057	0.037151141	0.0,0.091,0.033,0.042	0.063,0.056,0.07,0.19	-0.053
DCC_vs_LC.RI	ENSG00000132522	GPS2	chr17	-	7312660	7313124	7312660	7312839	7313028	7313124	0,0,0,2	75,90,82,151	5,7,8,8	45,49,54,80	338	149	0.000806943	0.014217734	0.0,0.0,0.0,0.006	0.047,0.059,0.061,0.042	-0.051
DCC_vs_LC.RI	ENSG00000185122	HSF1	chr8	+	144309771	144311249	144309771	144309896	144311173	144311249	29,28,42,33	84,80,88,77	69,78,94,104	102,77,85,107	1426	149	1.94E-06	9.96E-05	0.035,0.035,0.048,0.043	0.066,0.096,0.104,0.092	-0.049
DCC_vs_LC.RI	ENSG00000149136	SSRP1	chr11	-	57330290	57330927	57330290	57330429	57330854	57330927	2,1,0,2	8,4,17,4	9,5,14,14	19,16,26,27	574	149	0.000575986	0.010689366	0.061,0.061,0.0,0.115	0.109,0.075,0.123,0.119	-0.047
DCC_vs_LC.RI	ENSG00000126768	TIMM17B	chrX	-	48893899	48894225	48893899	48894010	48894096	48894225	0,2,10,0	76,100,135,46	5,10,10,10	92,92,88,71	235	149	0.003545003	0.04469464	0.0,0.013,0.045,0.0	0.033,0.064,0.067,0.082	-0.047
DCC_vs_LC.RI	ENSG00000172932	ANKRD13D	chr11	+	67291475	67291746	67291475	67291521	67291602	67291746	2,3,3,5	93,109,240,87	12,26,11,10	179,117,161,138	230	149	2.72E-05	0.000875458	0.014,0.018,0.008,0.036	0.042,0.126,0.042,0.045	-0.045
DCC_vs_LC.RI	ENSG00000166340	TPP1	chr11	-	6616314	6616859	6616314	6616503	6616660	6616859	6,6,23,6	143,111,204,75	31,28,14,18	119,136,106,163	306	149	0.001304573	0.020967771	0.02,0.026,0.052,0.037	0.113,0.091,0.06,0.051	-0.045
DCC_vs_LC.RI	ENSG00000103502	CDIPT	chr16	-	29860580	29861259	29860580	29860662	29861105	29861259	12,14,43,27	288,363,551,331	56,26,34,53	172,177,138,186	592	149	5.36E-12	9.81E-10	0.01,0.01,0.019,0.02	0.076,0.036,0.058,0.067	-0.044
DCC_vs_LC.RI	ENSG00000115649	CNPPD1	chr2	-	219174777	219175108	219174777	219174906	219174987	219175108	4,8,16,7	495,648,637,677	10,18,19,21	190,244,161,200	230	149	8.20E-09	7.04E-07	0.005,0.008,0.016,0.007	0.033,0.046,0.071,0.064	-0.044
DCC_vs_LC.RI	ENSG00000038274	MAT2B	chr5	+	163512001	163513669	163512001	163512196	163513554	163513669	77,35,312,65	89,120,250,72	195,181,190,160	116,130,152,141	1507	149	0.0013383	0.021286937	0.079,0.028,0.11,0.082	0.143,0.121,0.11,0.101	-0.044
DCC_vs_LC.RI	ENSG00000099875	MKNK2	chr19	-	2042606	2042870	2042606	2042662	2042765	2042870	22,32,92,30	561,505,425,380	100,52,46,55	332,393,295,370	252	149	4.79E-05	0.001392444	0.023,0.036,0.113,0.045	0.151,0.073,0.084,0.081	-0.043
DCC_vs_LC.RI	ENSG00000160948	VPS28	chr8	-	144423616	144424132	144423616	144423922	144424040	144424132	14,27,49,12	283,373,296,373	32,27,51,49	240,260,220,242	267	149	8.27E-05	0.00212465	0.027,0.039,0.085,0.018	0.069,0.055,0.115,0.102	-0.043
DCC_vs_LC.RI	ENSG00000133606	MKRN1	chr7	-	140455094	140455900	140455094	140455233	140455789	140455900	42,81,159,46	153,823,586,961,671	143,89,82,108	290,823,281,438	705	149	0	0	0.006,0.007,0.046,0.006	0.094,0.022,0.058,0.05	-0.04
DCC_vs_LC.RI	ENSG00000149823	VPS51	chr11	+	65109704	65110603	65109704	65109923	65110481	65110603	16,13,29,14	87,50,117,88	61,58,55,52	144,110,117,175	707	149	0.000962198	0.016538017	0.037,0.052,0.05,0.032	0.082,0.1,0.09,0.059	-0.04
DCC_vs_LC.RI	ENSG00000146830	GIGYF1	chr7	-	100685973	100686433	100685973	100686079	100686179	100686433	1,3,1,2	5,9,54,22	13,4,8,16	35,41,44,53	249	149	0.001408194	0.02188157	0.107,0.166,0.011,0.052	0.182,0.055,0.098,0.153	-0.038
DCC_vs_LC.RI	ENSG00000159352	PSMD4	chr1	+	151264831	151265234	151264831	151264918	151265165	151265234	9,7,8,7	123,217,206,169	19,17,36,17	110,174,154,151	396	149	1.18E-05	0.000439632	0.027,0.012,0.014,0.015	0.061,0.035,0.081,0.041	-0.037
DCC_vs_LC.RI	ENSG00000205593	DENND6B	chr22	-	50313813	50314272	50313813	50313878	50314206	50314272	2,0,1,1	4,6,12,1	1,4,10,9	11,8,19,9	477	149	0.001776667	0.02681557	0.135,0.0,0.025,0.238	0.028,0.135,0.141,0.238	-0.036
DCC_vs_LC.RI	ENSG00000167996	FTH1	chr11	-	61964986	61965515	61964986	61965105	61965368	61965515	68,248,245,49	1,0,17,0	175,204,168,146	0,2,2,0	412	149	0.002733339	0.036773454	0.961,1.0,0.839,1.0	1.0,0.974,0.968,1.0	-0.036
DCC_vs_LC.RI	ENSG00000109332	UBE2D3	chr4	-	102801453	102802638	102801453	102801559	102802560	102802638	186,419,620,233	465,785,624,720	481,406,313,351	432,456,377,502	1150	149	2.23E-05	0.000751982	0.049,0.065,0.114,0.04	0.126,0.103,0.097,0.083	-0.035
DCC_vs_LC.RI	ENSG00000167996	FTH1	chr11	-	61964986	61965515	61964986	61965112	61965368	61965515	64,224,213,39	896,241,651,301,616	165,193,155,134	96,386,315,101,330	405	149	5.22E-11	6.46E-09	0.026,0.033,0.015,0.009	0.059,0.076,0.036,0.036	-0.031
DCC_vs_LC.RI	ENSG00000115677	HDLBP	chr2	-	241235120	241235594	241235120	241235255	241235489	241235594	0,3,14,2	125,109,126,143	12,21,13,4	88,121,85,121	383	149	0.002995863	0.039178822	0.0,0.011,0.041,0.005	0.05,0.063,0.056,0.013	-0.031
DCC_vs_LC.RI	ENSG00000172354	GNB2	chr7	+	100676692	100677415	100676692	100676799	100677351	100677415	54,190,319,79	468,711,787,476	246,158,203,189	500,493,478,522	701	149	0.000460172	0.009012957	0.024,0.054,0.079,0.034	0.095,0.064,0.083,0.071	-0.03
DCC_vs_LC.RI	ENSG00000156482	RPL30	chr8	-	98044942	98045399	98044942	98045088	98045346	98045399	19,20,44,39	336,337,290,401	134,46,74,84	431,522,588,427	407	149	0.000974935	0.016688819	0.02,0.021,0.053,0.034	0.102,0.031,0.044,0.067	-0.029
DCC_vs_LC.RI	ENSG00000177666	PNPLA2	chr11	+	823693	824130	823693	823855	823997	824130	3,4,20,7	291,568,793,317	10,17,8,15	135,185,161,172	291	149	0.001339596	0.021286937	0.005,0.004,0.013,0.011	0.037,0.045,0.025,0.043	-0.029
DCC_vs_LC.RI	ENSG00000014216	CAPN1	chr11	+	65210813	65212005	65210813	65210872	65211259	65212005	4,12,13,0	175,164,136,66	31,12,29,7	141,129,105,146	536	149	0.003065645	0.03980244	0.006,0.02,0.026,0.0	0.058,0.025,0.071,0.013	-0.029
DCC_vs_LC.RI	ENSG00000188878	FBF1	chr17	-	75914121	75914932	75914121	75914298	75914746	75914932	1,2,2,2	0,0,1,1	11,10,13,14	0,4,1,2	597	149	0.00317134	0.040571382	1.0,1.0,0.333,0.333	1.0,0.384,0.764,0.636	-0.029
DCC_vs_LC.RI	ENSG00000038532	CLEC16A	chr16	+	11039753	11042363	11039753	11039876	11042253	11042363	33,24,42,38	215,172,56,149	68,41,41,61	60,102,55,89	2526	149	4.09E-05	0.001222326	0.009,0.008,0.042,0.015	0.063,0.023,0.042,0.039	-0.023
DCC_vs_LC.RI	ENSG00000172936	MYD88	chr3	+	38140387	38140848	38140387	38140592	38140756	38140848	52,154,279,76	0,0,19,0	125,147,138,134	2,0,0,0	313	149	0.003071905	0.03980244	1.0,1.0,0.875,1.0	0.967,1.0,1.0,1.0	-0.023
DCC_vs_LC.RI	ENSG00000143774	GUK1	chr1	+	228145510	228146067	228145510	228145624	228146025	228146067	171,124,109,193	1,415,207,511,661,890	98,129,103,106	502,848,664,537	550	149	0.001871064	0.027841163	0.032,0.016,0.025,0.027	0.05,0.04,0.04,0.051	-0.02
DCC_vs_LC.RI	ENSG00000070756	PABPC1	chr8	-	100717772	100718280	100717772	100717888	100718086	100718280	46,43,61,40	2,054,309,215,231,000	127,133,72,97	1,594,147,013,381,740	347	149	0.000363423	0.007393114	0.01,0.006,0.017,0.017	0.033,0.037,0.023,0.023	-0.016
DCC_vs_LC.RI	ENSG00000198019	FCGR1B	chr1	+	121087820	121088908	121087820	121087841	121088650	121088908	30,360,1939,79	0,0,32,0	249,131,173,168	3,0,1,0	958	149	0.000445885	0.008815132	1.0,1.0,0.904,1.0	0.928,1.0,0.964,1.0	0.003
DCC_vs_LC.RI	ENSG00000186468	RPS23	chr5	-	82275208	82276255	82275208	82275295	82276177	82276255	832,382,919,580	0,0,0,0	1,684,175,417,951,640	8,6,18,8	1031	149	0.002095606	0.030534937	1.0,1.0,1.0,1.0	0.968,0.977,0.935,0.967	0.038
DCC_vs_LC.RI	ENSG00000182224	CYB5D1	chr17	+	7858402	7858824	7858402	7858479	7858605	7858824	3,0,3,2	0,1,1,0	3,1,2,11	1,6,0,2	275	149	0.002528613	0.034911442	1.0,0.0,0.619,1.0	0.619,0.083,1.0,0.749	0.042
DCC_vs_LC.RI	ENSG00000153187	HNRNPU	chr1	-	244859274	244862381	244859274	244859374	244860334	244862381	62,64,139,76	47,59,113,63	151,118,71,111	153,163,133,150	1109	149	0.00283637	0.03779733	0.151,0.127,0.142,0.139	0.117,0.089,0.067,0.09	0.049
DCC_vs_LC.RI	ENSG00000136908	DPM2	chr9	-	127936552	127937523	127936552	127936655	127937433	127937523	964,750,191,822	504,587,135,955	133,212,142,242	267,242,117,291	927	149	7.06E-05	0.001906382	0.235,0.17,0.185,0.122	0.074,0.123,0.163,0.118	0.059
DCC_vs_LC.RI	ENSG00000184613	NELL2	chr12	-	44875814	44876315	44875814	44875900	44876293	44876315	27,2,6,23	2,0,1,0	88,44,82,59	2,3,9,6	542	149	0.003152985	0.040528719	0.788,1.0,0.623,1.0	0.924,0.801,0.715,0.73	0.06
DCC_vs_LC.RI	ENSG00000111653	ING4	chr12	-	6652270	6652770	6652270	6652309	6652661	6652770	26,14,72,25	1,1,0,0	92,77,51,76	1,1,6,6	501	149	0.00057597	0.010689366	0.885,0.806,1.0,1.0	0.965,0.958,0.717,0.79	0.065
DCC_vs_LC.RI	ENSG00000142327	RNPEPL1	chr2	+	240573774	240574628	240573774	240573891	240574514	240574628	112,90,210,98	0,0,4,0	230,260,231,261	4,7,1,7	772	149	0.003751407	0.047015398	1.0,1.0,0.91,1.0	0.917,0.878,0.978,0.878	0.065
DCC_vs_LC.RI	ENSG00000115523	GNLY	chr2	+	85694752	85695423	85694752	85694923	85695319	85695423	13,31,85,96	1,0,4,0	688,544,425,523	24,40,24,23	545	149	0.001611632	0.024589064	0.78,1.0,0.853,1.0	0.887,0.788,0.829,0.861	0.067
DCC_vs_LC.RI	ENSG00000119723	COQ6	chr14	+	73958146	73959078	73958146	73958277	73958970	73959078	22,12,23,36	1,0,1,0	86,44,52,73	0,1,3,7	842	149	0.000108512	0.00264129	0.796,1.0,0.803,1.0	1.0,0.886,0.754,0.649	0.078
DCC_vs_LC.RI	ENSG00000179532	DNHD1	chr11	+	6497584	6498961	6497584	6497667	6497770	6498961	3,4,19,3	0,1,2,0	26,21,16,27	6,4,0,5	252	149	0.00219577	0.031665705	1.0,0.703,0.849,1.0	0.719,0.756,1.0,0.761	0.079
DCC_vs_LC.RI	ENSG00000247828	TMEM161B-AS1	chr5	+	88269467	88282106	88269467	88270585	88282041	88282106	477,348,927,585	0,0,2,0	1,784,141,913,981,790	0,5,1,6	11605	149	0.000464925	0.009063882	1.0,1.0,0.856,1.0	1.0,0.785,0.947,0.793	0.083
DCC_vs_LC.RI	ENSG00000147454	SLC25A37	chr8	+	23566107	23568378	23566107	23566813	23568321	23568378	39,409,543,991,923,800,000	596,572,187,793	87,881,105,554,188,000	193,259,135,346	1657	149	5.13E-05	0.001470829	0.856,0.895,0.902,0.746	0.804,0.793,0.783,0.676	0.086
DCC_vs_LC.RI	ENSG00000269609	RPARP-AS1	chr10	+	102451398	102452187	102451398	102451555	102452089	102452187	37,26,92,34	0,0,3,0	115,101,111,121	4,3,1,6	683	149	0.002320437	0.032866954	1.0,1.0,0.87,1.0	0.862,0.88,0.96,0.815	0.088
DCC_vs_LC.RI	ENSG00000175061	SNHG29	chr17	+	16439326	16439703	16439326	16439414	16439659	16439703	122,70,103,127	0,3,0,3	102,109,80,133	13,9,2,2	394	149	0.000228168	0.004952652	1.0,0.898,1.0,0.941	0.748,0.821,0.938,0.962	0.093
DCC_vs_LC.RI	ENSG00000213930	GALT	chr9	+	34647088	34647567	34647088	34647258	34647540	34647567	27,9,38,21	0,0,2,0	88,60,53,92	1,9,4,0	431	149	0.000322833	0.00669679	1.0,1.0,0.868,1.0	0.968,0.697,0.821,1.0	0.096
DCC_vs_LC.RI	ENSG00000147454	SLC25A37	chr8	+	23566107	23568378	23566107	23566336	23568321	23568378	56,915,758,032,525,500,000	311,205,68,518	1,230,616,587,706,110,000	185,226,90,246	2134	149	0	0	0.927,0.963,0.963,0.846	0.823,0.837,0.846,0.771	0.106
DCC_vs_LC.RI	ENSG00000111325	OGFOD2	chr12	+	122975810	122976767	122975810	122975867	122976600	122976767	42,21,104,50	0,0,0,0	107,76,98,119	0,0,2,10	882	149	0.001090959	0.018449915	1.0,1.0,1.0,1.0	1.0,1.0,0.892,0.668	0.11
DCC_vs_LC.RI	ENSG00000006015	REX1BD	chr19	+	18590853	18592336	18590853	18590933	18592088	18592336	19,15,59,27	0,0,2,1	106,83,97,67	1,2,7,3	1304	149	0.002718751	0.036694426	1.0,1.0,0.771,0.755	0.924,0.826,0.613,0.718	0.111
DCC_vs_LC.RI	ENSG00000150433	TMEM218	chr11	-	125102131	125102809	125102131	125102317	125102733	125102809	17,13,38,19	0,0,3,0	53,35,34,57	0,4,4,1	565	149	0.003837022	0.047945702	1.0,1.0,0.77,1.0	1.0,0.698,0.692,0.938	0.111
DCC_vs_LC.RI	ENSG00000197774	EME2	chr16	+	1775040	1775408	1775040	1775132	1775314	1775408	28,34,47,35	0,0,0,2	66,54,41,53	8,4,2,3	331	149	2.97E-05	0.000926429	1.0,1.0,1.0,0.887	0.788,0.859,0.902,0.888	0.113
DCC_vs_LC.RI	ENSG00000268895	A1BG-AS1	chr19	+	58353713	58355183	58353713	58353857	58354368	58355183	10,30,30,6	0,0,3,0	53,42,69,48	3,5,1,2	660	149	0.002258286	0.032236077	1.0,1.0,0.693,1.0	0.8,0.655,0.94,0.844	0.114
DCC_vs_LC.RI	ENSG00000105122	RASAL3	chr19	-	15451623	15452815	15451623	15451938	15452657	15452815	9,5,20,14	0,2,0,0	24,23,29,38	8,0,5,0	868	149	0.001958786	0.028941915	1.0,0.3,1.0,1.0	0.34,1.0,0.499,1.0	0.115
DCC_vs_LC.RI	ENSG00000198690	FAN1	chr15	+	30925788	30928656	30925788	30925939	30928552	30928656	47,39,101,67	0,0,0,1	215,228,161,204	0,6,0,6	2762	149	5.85E-05	0.001621408	1.0,1.0,1.0,0.783	1.0,0.672,1.0,0.647	0.116
DCC_vs_LC.RI	ENSG00000133246	PRAM1	chr19	-	8490055	8490372	8490055	8490226	8490337	8490372	13,41,15,19	39,46,48,45	9,12,19,9	45,98,75,63	260	149	0.000104769	0.002580006	0.16,0.338,0.152,0.195	0.103,0.066,0.127,0.076	0.118
DCC_vs_LC.RI	ENSG00000156650	KAT6B	chr10	+	74975398	74977437	74975398	74975781	74977315	74977437	12,24,60,39	0,0,2,0	153,92,109,133	2,2,5,1	1683	149	0.001510625	0.023216213	1.0,1.0,0.726,1.0	0.871,0.803,0.659,0.922	0.118
DCC_vs_LC.RI	ENSG00000008517	IL32	chr16	+	3065639	3065826	3065639	3065687	3065783	3065826	24,10,64,24	31,22,83,66	82,47,49,80	250,183,259,336	245	149	2.92E-05	0.000925926	0.32,0.217,0.319,0.181	0.166,0.135,0.103,0.126	0.127
DCC_vs_LC.RI	ENSG00000102125	TAZ	chrX	+	154419542	154420094	154419542	154419623	154420031	154420094	26,66,63,17	0,0,2,0	97,94,97,101	5,10,4,1	557	149	3.69E-05	0.001118237	1.0,1.0,0.894,1.0	0.838,0.715,0.866,0.964	0.128
DCC_vs_LC.RI	ENSG00000168036	CTNNB1	chr3	+	41239133	41239900	41239133	41239354	41239659	41239900	77,165,240,99	3,15,16,1	267,261,216,232	25,28,24,36	454	149	0.003045223	0.03970104	0.894,0.783,0.831,0.97	0.778,0.754,0.747,0.679	0.13
DCC_vs_LC.RI	ENSG00000131876	SNRPA1	chr15	-	101285725	101287010	101285725	101285801	101286907	101287010	52,44,121,72	0,0,0,0	176,179,160,206	5,3,2,4	1255	149	1.50E-05	0.000543824	1.0,1.0,1.0,1.0	0.807,0.876,0.905,0.859	0.138
DCC_vs_LC.RI	ENSG00000106733	NMRK1	chr9	-	75068995	75070042	75068995	75069102	75069894	75070042	43,47,49,24	2,0,0,0	126,63,58,143	4,3,4,2	941	149	0.000351061	0.007176306	0.773,1.0,1.0,1.0	0.833,0.769,0.697,0.919	0.139
DCC_vs_LC.RI	ENSG00000188603	CLN3	chr16	-	28487455	28488662	28487455	28487541	28488590	28488662	27,47,91,35	0,0,0,1	81,50,61,80	1,6,0,2	1198	149	0.001379491	0.021675505	1.0,1.0,1.0,0.813	0.91,0.509,1.0,0.833	0.14
DCC_vs_LC.RI	ENSG00000077463	AC016586.1	chr19	-	4175027	4175760	4175027	4175111	4175679	4175760	22,25,59,32	0,1,0,0	40,48,30,45	6,2,1,0	717	149	0.001108075	0.018664407	1.0,0.839,1.0,1.0	0.581,0.833,0.862,1.0	0.141
DCC_vs_LC.RI	ENSG00000239779	WBP1	chr2	+	74459437	74459745	74459437	74459562	74459642	74459745	16,13,49,13	0,2,1,1	46,35,50,45	10,11,7,5	229	149	2.95E-05	0.000926429	1.0,0.809,0.97,0.894	0.75,0.674,0.823,0.854	0.143
DCC_vs_LC.RI	ENSG00000170949	ZNF160	chr19	-	53091412	53091720	53091412	53091553	53091636	53091720	11,6,30,3	0,0,0,0	36,24,34,17	4,0,4,4	232	149	0.000224506	0.004898409	1.0,1.0,1.0,1.0	0.853,1.0,0.845,0.732	0.143
DCC_vs_LC.RI	ENSG00000011243	AKAP8L	chr19	-	15398629	15399410	15398629	15398766	15399301	15399410	42,41,123,30	0,0,0,1	119,127,108,112	4,6,7,5	684	149	6.11E-07	3.57E-05	1.0,1.0,1.0,0.867	0.866,0.822,0.771,0.83	0.144
DCC_vs_LC.RI	ENSG00000182199	SHMT2	chr12	+	57232210	57232575	57232210	57232292	57232424	57232575	3,3,3,0	0,0,1,1	8,5,0,7	2,2,4,1	281	149	0.000724642	0.013024619	1.0,1.0,0.614,0.0	0.68,0.57,0.0,0.788	0.144
DCC_vs_LC.RI	ENSG00000156650	KAT6B	chr10	+	74975398	74977437	74975398	74975454	74977315	74977437	23,31,71,55	0,0,0,0	198,134,161,163	0,0,4,6	2010	149	0.001189118	0.019714085	1.0,1.0,1.0,1.0	1.0,1.0,0.749,0.668	0.146
DCC_vs_LC.RI	ENSG00000215788	TNFRSF25	chr1	-	6462862	6463127	6462862	6462970	6463071	6463127	24,1,31,28	0,0,3,0	94,39,43,60	8,7,6,8	250	149	5.43E-05	0.001535699	1.0,1.0,0.86,1.0	0.875,0.769,0.81,0.817	0.147
DCC_vs_LC.RI	ENSG00000197989	SNHG12	chr1	-	28579532	28579981	28579532	28579587	28579941	28579981	12,16,24,30	0,0,0,0	61,58,42,77	5,0,3,5	503	149	2.69E-05	0.000870096	1.0,1.0,1.0,1.0	0.783,1.0,0.806,0.82	0.148
DCC_vs_LC.RI	ENSG00000166411	IDH3A	chr15	+	78156907	78157631	78156907	78157162	78157547	78157631	4,6,12,6	1,0,1,0	10,24,9,14	0,1,4,5	534	149	4.06E-05	0.001220946	0.527,1.0,0.77,1.0	1.0,0.87,0.386,0.439	0.15
DCC_vs_LC.RI	ENSG00000115446	UNC50	chr2	+	98608578	98610039	98608578	98608726	98609642	98610039	42,47,113,39	0,0,0,0	112,143,135,110	7,2,2,2	1065	149	1.94E-05	0.000670618	1.0,1.0,1.0,1.0	0.691,0.909,0.904,0.885	0.153
DCC_vs_LC.RI	ENSG00000140543	DET1	chr15	-	88530622	88531715	88530622	88531473	88531612	88531715	8,1,15,7	0,0,0,2	17,33,28,25	5,10,1,3	288	149	0.000106626	0.002610466	1.0,1.0,1.0,0.644	0.638,0.631,0.935,0.812	0.157
DCC_vs_LC.RI	ENSG00000062524	LTK	chr15	-	41507094	41507657	41507094	41507174	41507561	41507657	3,2,9,5	1,0,0,0	12,7,8,44	1,0,2,12	536	149	3.73E-06	0.000170007	0.455,1.0,1.0,1.0	0.769,1.0,0.527,0.505	0.163
DCC_vs_LC.RI	ENSG00000102125	TAZ	chrX	+	154413206	154413567	154413206	154413339	154413481	154413567	9,11,31,12	1,0,0,0	28,30,34,33	1,1,11,8	291	149	2.03E-06	0.000101406	0.822,1.0,1.0,1.0	0.935,0.939,0.613,0.679	0.164
DCC_vs_LC.RI	ENSG00000005844	ITGAL	chr16	+	30473964	30474298	30473964	30474083	30474195	30474298	26,41,106,69	0,0,0,0	134,119,120,114	13,7,7,33	261	149	3.07E-11	4.17E-09	1.0,1.0,1.0,1.0	0.855,0.907,0.907,0.664	0.167
DCC_vs_LC.RI	ENSG00000172732	MUS81	chr11	+	65864719	65865145	65864719	65864815	65865114	65865145	9,9,38,28	0,0,2,0	61,23,64,89	4,7,4,1	448	149	0.000157486	0.003604194	1.0,1.0,0.863,1.0	0.835,0.522,0.842,0.967	0.174
DCC_vs_LC.RI	ENSG00000165359	INTS6L	chrX	+	135569336	135573033	135569336	135569431	135572814	135573033	128,75,222,101	0,0,2,0	314,358,241,311	4,1,14,0	3532	149	0.000158396	0.003605432	1.0,1.0,0.824,1.0	0.768,0.938,0.421,1.0	0.174
DCC_vs_LC.RI	ENSG00000285171	AL590764.2	chrX	-	71105999	71106426	71105999	71106137	71106358	71106426	14,14,37,16	0,0,0,0	25,26,36,45	3,0,9,2	370	149	5.19E-06	0.000222856	1.0,1.0,1.0,1.0	0.77,1.0,0.617,0.901	0.178
DCC_vs_LC.RI	ENSG00000121310	ECHDC2	chr1	-	52905033	52906611	52905033	52905090	52906518	52906611	47,22,119,71	0,0,0,1	289,117,207,270	6,3,7,6	1577	149	1.82E-06	9.44E-05	1.0,1.0,1.0,0.87	0.82,0.787,0.736,0.81	0.179
DCC_vs_LC.RI	ENSG00000167604	NFKBID	chr19	-	35896725	35897058	35896725	35896831	35896912	35897058	9,22,58,16	8,15,28,11	19,28,43,23	49,34,37,41	230	149	0.001262384	0.020628237	0.422,0.487,0.573,0.485	0.201,0.348,0.43,0.267	0.18
DCC_vs_LC.RI	ENSG00000269893	SNHG8	chr4	+	118278754	118279137	118278754	118278792	118278943	118279137	8,3,24,13	0,0,0,0	17,24,24,25	0,6,1,6	300	149	7.25E-06	0.000290584	1.0,1.0,1.0,1.0	1.0,0.665,0.923,0.674	0.184
DCC_vs_LC.RI	ENSG00000160856	FCRL3	chr1	-	157676480	157678856	157676480	157676768	157678594	157678856	57,53,174,37	0,0,0,0	323,283,355,363	1,6,10,8	1975	149	1.95E-08	1.52E-06	1.0,1.0,1.0,1.0	0.961,0.781,0.728,0.774	0.189
DCC_vs_LC.RI	ENSG00000166747	AP1G1	chr16	-	71808504	71808813	71808504	71808677	71808762	71808813	16,16,40,8	0,0,2,1	25,18,30,24	8,2,7,5	234	149	3.12E-06	0.000149211	1.0,1.0,0.927,0.836	0.666,0.851,0.732,0.753	0.19
DCC_vs_LC.RI	ENSG00000104974	LILRA1	chr19	+	54594196	54594476	54594196	54594278	54594440	54594476	14,21,34,15	0,0,1,0	29,36,22,20	3,9,2,2	311	149	2.19E-07	1.46E-05	1.0,1.0,0.942,1.0	0.822,0.657,0.841,0.827	0.199
DCC_vs_LC.RI	ENSG00000115042	FAHD2A	chr2	+	95410526	95411026	95410526	95410586	95410863	95411026	3,9,13,14	0,0,0,0	34,21,28,20	1,2,4,2	426	149	0.000612442	0.011261983	1.0,1.0,1.0,1.0	0.922,0.786,0.71,0.778	0.201
DCC_vs_LC.RI	ENSG00000163930	BAP1	chr3	-	52406252	52406907	52406252	52406322	52406828	52406907	20,34,49,23	1,0,0,0	45,55,42,42	4,3,6,2	655	149	4.95E-07	2.94E-05	0.82,1.0,1.0,1.0	0.719,0.807,0.614,0.827	0.213
DCC_vs_LC.RI	ENSG00000130787	HIP1R	chr12	+	122860046	122860210	122860046	122860077	122860147	122860210	2,4,3,8	0,0,0,0	9,17,7,4	6,3,1,0	219	149	0.000145562	0.003386535	1.0,1.0,1.0,1.0	0.505,0.794,0.826,1.0	0.219
DCC_vs_LC.RI	ENSG00000075826	SEC31B	chr10	-	100488857	100489398	100488857	100488974	100489251	100489398	13,8,12,25	4,0,0,0	34,28,18,44	5,5,5,6	426	149	0.002553978	0.035031921	0.532,1.0,1.0,1.0	0.704,0.662,0.557,0.719	0.223
DCC_vs_LC.RI	ENSG00000134909	ARHGAP32	chr11	-	128972452	128975002	128972452	128973432	128974123	128975002	11,1,11,0	0,0,0,1	4,11,5,20	2,0,4,2	840	149	7.52E-05	0.001967865	1.0,1.0,1.0,0.0	0.262,1.0,0.181,0.639	0.23
DCC_vs_LC.RI	ENSG00000249673	NOP14-AS1	chr4	+	2934939	2937844	2934939	2935735	2937751	2937844	36,41,109,79	0,0,0,1	152,126,220,146	4,0,8,9	2165	149	1.09E-06	5.98E-05	1.0,1.0,1.0,0.845	0.723,1.0,0.654,0.528	0.235
DCC_vs_LC.RI	ENSG00000183250	LINC01547	chr21	-	44933314	44935096	44933314	44934368	44934933	44935096	8,13,24,15	1,0,0,0	25,13,13,9	2,0,2,3	714	149	0.000760007	0.013503745	0.625,1.0,1.0,1.0	0.723,1.0,0.576,0.385	0.235
DCC_vs_LC.RI	ENSG00000102349	KLF8	chrX	+	56265179	56269489	56265179	56265744	56269377	56269489	21,14,32,9	1,0,0,0	97,45,41,46	7,0,1,2	3782	149	3.88E-06	0.000171952	0.453,1.0,1.0,1.0	0.353,1.0,0.618,0.475	0.252
DCC_vs_LC.RI	ENSG00000032742	IFT88	chr13	+	20567669	20567997	20567669	20567785	20567884	20567997	2,10,9,4	0,0,0,0	8,6,6,12	0,1,5,2	248	149	0.001884838	0.027947362	1.0,1.0,1.0,1.0	1.0,0.783,0.419,0.783	0.254
DCC_vs_LC.RI	ENSG00000185513	L3MBTL1	chr20	+	43530283	43532924	43530283	43530419	43532772	43532924	28,16,22,17	0,0,0,1	91,61,79,68	2,4,1,5	2502	149	6.28E-06	0.000262288	1.0,1.0,1.0,0.503	0.73,0.476,0.825,0.447	0.256
DCC_vs_LC.RI	ENSG00000110583	NAA40	chr11	+	63945839	63947003	63945839	63945935	63946950	63947003	16,20,42,42	0,1,1,1	117,93,105,133	11,7,21,5	1164	149	4.28E-05	0.001261283	1.0,0.719,0.843,0.843	0.577,0.63,0.39,0.773	0.259
DCC_vs_LC.RI	ENSG00000170632	ARMC10	chr7	+	103083681	103084062	103083681	103083830	103084029	103084062	1,1,5,4	0,0,0,0	19,11,8,16	3,6,0,2	348	149	8.22E-06	0.000317673	1.0,1.0,1.0,1.0	0.731,0.44,1.0,0.774	0.264
DCC_vs_LC.RI	ENSG00000129968	ABHD17A	chr19	-	1877507	1880115	1877507	1877687	1878663	1880115	50,91,200,128	0,0,5,6	391,292,249,390	29,36,17,24	1125	149	7.15E-05	0.001916868	1.0,1.0,0.841,0.739	0.641,0.518,0.66,0.683	0.27
DCC_vs_LC.RI	ENSG00000107185	RGP1	chr9	+	35750657	35750989	35750657	35750741	35750839	35750989	5,4,10,8	3,4,14,5	8,6,6,4	16,17,41,23	247	149	0.000480582	0.009300683	0.501,0.376,0.301,0.491	0.232,0.176,0.081,0.095	0.271
DCC_vs_LC.RI	ENSG00000177943	MAMDC4	chr9	+	136859208	136860064	136859208	136859317	136859885	136860064	2,4,16,8	0,0,1,0	8,12,8,20	0,1,4,2	717	149	0.000631918	0.011569588	1.0,1.0,0.769,1.0	1.0,0.714,0.294,0.675	0.272
DCC_vs_LC.RI	ENSG00000101266	CSNK2A1	chr20	-	499254	499934	499254	499305	499832	499934	24,11,43,8	0,0,3,0	54,21,43,37	20,0,25,0	676	149	0.000828867	0.014543165	1.0,1.0,0.76,1.0	0.373,1.0,0.275,1.0	0.278
DCC_vs_LC.RI	ENSG00000224078	SNHG14	chr15	+	25087466	25089866	25087466	25087599	25089613	25089866	3,24,90,55	0,0,0,0	188,105,165,122	4,5,3,3	2163	149	6.43E-10	7.12E-08	1.0,1.0,1.0,1.0	0.764,0.591,0.791,0.737	0.279
DCC_vs_LC.RI	ENSG00000065000	AP3D1	chr19	-	2112859	2113413	2112859	2112967	2113335	2113413	6,13,19,9	0,0,2,0	11,14,13,19	3,0,4,4	517	149	2.03E-05	0.000690089	1.0,1.0,0.732,1.0	0.514,1.0,0.484,0.578	0.289
DCC_vs_LC.RI	ENSG00000099956	SMARCB1	chr22	+	23791755	23793688	23791755	23791894	23793558	23793688	28,39,105,61	0,0,0,0	140,124,113,118	6,2,6,4	1813	149	3.70E-11	4.72E-09	1.0,1.0,1.0,1.0	0.657,0.836,0.608,0.708	0.298
DCC_vs_LC.RI	ENSG00000100099	HPS4	chr22	-	26466225	26468623	26466225	26466262	26468550	26468623	30,35,99,44	1,0,0,1	189,75,100,162	5,5,6,11	2437	149	2.40E-06	0.000117614	0.647,1.0,1.0,0.729	0.698,0.478,0.505,0.474	0.305
DCC_vs_LC.RI	ENSG00000177685	CRACR2B	chr11	+	830865	831295	830865	831032	831223	831295	2,8,1,2	0,0,0,1	2,1,1,2	0,0,7,4	340	149	0.000196495	0.004377992	1.0,1.0,1.0,0.467	1.0,1.0,0.059,0.18	0.307
DCC_vs_LC.RI	ENSG00000100316	RPL3	chr22	-	39313190	39314208	39313190	39313310	39314106	39314208	14,15,25,29	2,0,1,1	71,40,50,38	5,11,12,7	945	149	0.001336488	0.021286937	0.525,1.0,0.798,0.821	0.691,0.364,0.396,0.461	0.308
DCC_vs_LC.RI	ENSG00000204525	HLA-C	chr6	-	31269492	31270085	31269492	31269543	31269965	31270085	100,280,715,21	0,0,0,0	75,73,242,287	62,0,58,0	571	149	0.000131624	0.003113878	1.0,1.0,1.0,1.0	0.24,1.0,0.521,1.0	0.31
DCC_vs_LC.RI	ENSG00000188542	DUSP28	chr2	+	240561329	240564014	240561329	240561519	240563673	240564014	50,79,176,69	1,0,1,0	215,191,111,172	14,0,10,15	2303	149	6.72E-07	3.72E-05	0.764,1.0,0.919,1.0	0.498,1.0,0.418,0.426	0.335
DCC_vs_LC.RI	ENSG00000105699	LSR	chr19	+	35266678	35266967	35266678	35266738	35266838	35266967	3,2,3,8	0,0,0,0	4,12,8,10	3,0,2,6	249	149	6.88E-06	0.000281084	1.0,1.0,1.0,1.0	0.444,1.0,0.705,0.499	0.338
DCC_vs_LC.RI	ENSG00000283633	AP000547.3	chr22	+	16614076	16615111	16614076	16614178	16614698	16615111	2,6,11,4	0,0,1,1	0,7,7,8	2,0,7,1	669	149	7.54E-06	0.000299592	1.0,1.0,0.71,0.471	0.0,1.0,0.182,0.641	0.34
DCC_vs_LC.RI	ENSG00000105655	ISYNA1	chr19	-	18437859	18438162	18437859	18437988	18438092	18438162	4,1,18,2	0,0,0,0	8,2,4,2	9,3,0,0	253	149	0.001501007	0.02315289	1.0,1.0,1.0,1.0	0.344,0.282,1.0,1.0	0.344
DCC_vs_LC.RI	ENSG00000224078	SNHG14	chr15	+	25111764	25117515	25111764	25115656	25117409	25117515	6,10,28,19	0,0,0,0	22,25,19,64	3,2,0,2	1902	149	0.000238384	0.005121613	1.0,1.0,1.0,1.0	0.365,0.495,1.0,0.715	0.356
DCC_vs_LC.RI	ENSG00000197037	ZSCAN25	chr7	+	99619560	99621574	99619560	99619997	99621372	99621574	37,20,89,46	1,0,1,0	114,67,94,90	8,5,7,8	1524	149	7.03E-08	4.93E-06	0.783,1.0,0.897,1.0	0.582,0.567,0.568,0.524	0.36
DCC_vs_LC.RI	ENSG00000125967	NECAB3	chr20	-	33659884	33660395	33659884	33660003	33660258	33660395	1,2,6,11	0,3,0,0	10,6,15,13	2,9,8,5	404	149	0.000726855	0.013024619	1.0,0.197,1.0,1.0	0.648,0.197,0.409,0.49	0.363
DCC_vs_LC.RI	ENSG00000169715	MT1E	chr16	+	56626465	56627112	56626465	56626531	56626879	56627112	0,2,6,4	12,1,1,1	0,0,2,2	6,3,13,9	497	149	0.002748792	0.036863577	0.0,0.375,0.643,0.545	0.0,0.0,0.044,0.062	0.364
DCC_vs_LC.RI	ENSG00000197375	SLC22A5	chr5	+	132378377	132384301	132378377	132378481	132384146	132384301	62,50,141,61	0,0,1,0	247,134,158,188	6,2,3,4	5814	149	2.79E-07	1.75E-05	1.0,1.0,0.783,1.0	0.513,0.632,0.574,0.546	0.38
DCC_vs_LC.RI	ENSG00000123473	STIL	chr1	-	47299904	47300152	47299904	47299968	47300109	47300152	25,25,17,23	5,7,1,0	6,12,3,2	4,10,3,1	290	149	0.000139908	0.003291348	0.72,0.647,0.897,1.0	0.435,0.381,0.339,0.507	0.401
DCC_vs_LC.RI	ENSG00000100099	HPS4	chr22	-	26465454	26466262	26465454	26465551	26466225	26466262	21,14,17,16	2,0,0,0	49,43,49,65	18,3,12,10	823	149	6.22E-07	3.59E-05	0.655,1.0,1.0,1.0	0.33,0.722,0.425,0.541	0.409
DCC_vs_LC.RI	ENSG00000185920	PTCH1	chr9	-	95449840	95453620	95449840	95449940	95453477	95453620	2,4,27,22	0,0,1,0	109,111,87,165	6,4,6,6	3686	149	4.71E-06	0.000206587	1.0,1.0,0.522,1.0	0.423,0.529,0.37,0.526	0.419
DCC_vs_LC.RI	ENSG00000160818	GPATCH4	chr1	-	156596080	156596478	156596080	156596131	156596386	156596478	4,8,15,1	0,0,0,0	6,5,7,10	2,3,4,0	404	149	3.62E-06	0.000167319	1.0,1.0,1.0,1.0	0.525,0.381,0.392,1.0	0.425
DCC_vs_LC.RI	ENSG00000072163	LIMS2	chr2	-	127640269	127640988	127640269	127640318	127640895	127640988	12,13,13,2	0,0,0,0	22,18,9,11	3,0,6,4	726	149	1.07E-08	8.85E-07	1.0,1.0,1.0,1.0	0.601,1.0,0.235,0.361	0.451
DCC_vs_LC.RI	ENSG00000238105	GOLGA2P5	chr12	-	100157164	100157739	100157164	100157256	100157527	100157739	5,4,0,8	3,0,3,0	2,0,0,3	1,5,1,7	420	149	0.002494714	0.034556718	0.372,1.0,0.0,1.0	0.415,0.0,0.0,0.132	0.456
DCC_vs_LC.RI	ENSG00000206503	HLA-A	chr6	+	29944499	29945091	29944499	29944616	29945058	29945091	62,41,206,49	0,0,0,0	41,397,84,503	0,1009,0,1860	591	149	5.05E-05	0.001456988	1.0,1.0,1.0,1.0	1.0,0.09,1.0,0.064	0.462
DCC_vs_LC.RI	ENSG00000188002	AC026412.1	chr5	-	1598919	1599827	1598919	1599269	1599626	1599827	9,1,5,2	0,0,0,0	17,2,5,5	3,2,4,0	506	149	3.75E-06	0.000170007	1.0,1.0,1.0,1.0	0.625,0.227,0.269,1.0	0.47
DCC_vs_LC.RI	ENSG00000160050	CCDC28B	chr1	+	32204597	32205387	32204597	32204620	32205193	32205387	4,8,17,15	1,0,1,3	3,16,10,10	4,11,5,9	722	149	0.00059784	0.011041692	0.452,1.0,0.778,0.508	0.134,0.231,0.292,0.187	0.473
DCC_vs_LC.RI	ENSG00000151150	ANK3	chr10	-	60059339	60060006	60059339	60059430	60059697	60060006	6,3,6,4	0,0,6,0	36,4,8,14	8,8,10,12	416	149	0.00299288	0.039178822	1.0,1.0,0.264,1.0	0.617,0.152,0.223,0.295	0.494
DCC_vs_LC.RI	ENSG00000058453	CROCC	chr1	+	16953301	16954357	16953301	16953481	16954222	16954357	2,2,0,2	0,0,1,0	2,5,6,10	5,2,7,9	890	149	0.00017385	0.003914885	1.0,1.0,0.0,1.0	0.063,0.295,0.125,0.157	0.59
DCC_vs_LC.RI	ENSG00000154734	ADAMTS1	chr21	-	26838438	26839762	26838438	26838614	26839586	26839762	2,2,1,2	0,0,1,0	11,2,2,5	2,8,5,3	1121	149	6.22E-05	0.001701329	1.0,1.0,0.117,1.0	0.422,0.032,0.05,0.181	0.608
DCC_vs_LC.RI	ENSG00000224078	SNHG14	chr15	+	25093833	25095828	25093833	25093974	25095626	25095828	9,2,11,19	0,0,0,0	38,33,66,43	13,6,11,4	1801	149	1.08E-11	1.74E-09	1.0,1.0,1.0,1.0	0.195,0.313,0.332,0.471	0.672
DCC_vs_LC.SE
DCC_vs_LC.SE	GeneID	geneSymbol	chr	strand	exonStart_0base	exonEnd	upstreamES	upstreamEE	downstreamES	downstreamEE	IJC_SAMPLE_1	SJC_SAMPLE_1	IJC_SAMPLE_2	SJC_SAMPLE_2	IncFormLen	SkipFormLen	PValue	FDR	IncLevel1	IncLevel2	IncLevelDifference
DCC_vs_LC.SE	ENSG00000157036	EXOG	chr3	+	38497628	38497684	38496271	38496530	38501354	38501494	3,0,2,0	2,2,1,1	1,4,1,4	0,0,0,0	205	149	1.55E-05	0.002173663	0.522,0.0,0.592,0.0	1.0,1.0,1.0,1.0	-0.722
DCC_vs_LC.SE	ENSG00000155957	TMBIM4	chr12	-	66169289	66169353	66161087	66161172	66169854	66169969	0,1,1,0	6,3,22,2	7,0,1,2	0,2,0,0	213	149	2.32E-07	0.00010326	0.0,0.189,0.031,0.0	1.0,0.0,1.0,1.0	-0.695
DCC_vs_LC.SE	ENSG00000133612	AGAP3	chr7	+	151120519	151120745	151119986	151120145	151122724	151122878	0,1,1,0	2,1,1,1	2,2,6,2	0,0,1,1	375	149	1.15E-09	1.44E-06	0.0,0.284,0.284,0.0	1.0,1.0,0.704,0.443	-0.645
DCC_vs_LC.SE	ENSG00000060237	WNK1	chr12	+	865109	865364	862082	862270	867865	869104	2,2,1,1	0,2,5,3	8,8,4,1	0,0,0,0	404	149	1.13E-09	1.44E-06	1.0,0.269,0.069,0.109	1.0,1.0,1.0,1.0	-0.638
DCC_vs_LC.SE	ENSG00000229180	AC006001.3	chr7	-	66588511	66588580	66584102	66584466	66592256	66592386	0,0,3,0	4,3,4,4	3,5,2,1	0,0,1,2	218	149	5.13E-08	2.96E-05	0.0,0.0,0.339,0.0	1.0,1.0,0.578,0.255	-0.623
DCC_vs_LC.SE	ENSG00000169239	CA5B	chrX	+	15745630	15745710	15721496	15721592	15749970	15750165	0,0,0,0	6,1,6,2	1,1,1,6	6,0,1,0	229	149	0.000815281	0.04517813	0.0,0.0,0.0,0.0	0.098,1.0,0.394,1.0	-0.623
DCC_vs_LC.SE	ENSG00000261824	LINC00662	chr19	-	27771543	27771989	27746097	27746340	27792999	27793232	0,1,4,1	2,4,4,1	13,11,10,11	0,2,0,5	595	149	3.18E-06	0.000697225	0.0,0.059,0.2,0.2	1.0,0.579,1.0,0.355	-0.619
DCC_vs_LC.SE	ENSG00000115459	ELMOD3	chr2	+	85355075	85355170	85354393	85354829	85355554	85355598	1,0,4,0	3,1,3,4	9,9,2,8	0,3,2,0	244	149	5.13E-06	0.000961962	0.169,0.0,0.449,0.0	1.0,0.647,0.379,1.0	-0.602
DCC_vs_LC.SE	ENSG00000075223	SEMA3C	chr7	-	80905828	80905916	80828584	80828745	80916678	80916819	0,1,3,1	1,2,1,6	3,7,2,1	3,0,0,0	237	149	5.14E-06	0.000961962	0.0,0.239,0.654,0.095	0.386,1.0,1.0,1.0	-0.6
DCC_vs_LC.SE	ENSG00000168675	LDLRAD4	chr18	+	13484036	13484119	13387340	13387762	13621116	13621270	0,0,0,0	2,1,1,1	1,7,0,4	1,0,3,0	232	149	1.49E-05	0.002126447	0.0,0.0,0.0,0.0	0.391,1.0,0.0,1.0	-0.598
DCC_vs_LC.SE	ENSG00000103254	FAM173A	chr16	+	722083	722134	721800	721941	722308	722590	0,0,27,11	3,4,2,9	27,33,39,41	3,2,1,0	200	149	2.63E-06	0.000636458	0.0,0.0,0.91,0.477	0.87,0.925,0.967,1.0	-0.594
DCC_vs_LC.SE	ENSG00000050426	LETMD1	chr12	+	51052087	51052207	51049033	51049185	51053777	51053860	5,2,4,0	2,1,2,2	15,5,9,16	0,0,0,0	269	149	1.69E-05	0.002315466	0.581,0.526,0.526,0.0	1.0,1.0,1.0,1.0	-0.592
DCC_vs_LC.SE	ENSG00000163681	SLMAP	chr3	+	57864806	57864857	57864547	57864716	57890040	57890100	2,1,10,0	2,2,7,4	6,16,10,12	1,2,1,0	200	149	3.21E-07	0.000129854	0.427,0.271,0.516,0.0	0.817,0.856,0.882,1.0	-0.585
DCC_vs_LC.SE	ENSG00000163681	SLMAP	chr3	+	57871635	57871698	57864547	57864716	57890040	57890100	3,2,1,1	2,2,7,4	8,8,9,12	1,2,1,0	212	149	4.65E-08	2.72E-05	0.513,0.413,0.091,0.149	0.849,0.738,0.863,1.0	-0.571
DCC_vs_LC.SE	ENSG00000261824	LINC00662	chr19	-	27771663	27771989	27746097	27746340	27792999	27793232	0,0,3,0	2,4,4,1	6,2,7,4	0,2,0,5	475	149	1.13E-05	0.001707246	0.0,0.0,0.19,0.0	1.0,0.239,1.0,0.201	-0.563
DCC_vs_LC.SE	ENSG00000238035	AC138035.1	chr5	+	181315836	181315953	181313828	181313952	181316289	181316497	1,1,6,0	0,3,2,1	1,1,4,8	0,0,0,0	266	149	0.000485346	0.030724289	1.0,0.157,0.627,0.0	1.0,1.0,1.0,1.0	-0.554
DCC_vs_LC.SE	ENSG00000091039	OSBPL8	chr12	-	76537003	76537041	76487549	76487618	76537956	76537986	1,1,4,3	3,1,4,3	5,5,4,8	0,0,0,3	187	149	3.14E-06	0.000692786	0.21,0.443,0.443,0.443	1.0,1.0,1.0,0.68	-0.535
DCC_vs_LC.SE	ENSG00000137210	TMEM14B	chr6	+	10755141	10755232	10749621	10749698	10829006	10829205	12,11,1,1	11,3,2,3	1,5,6,5	0,2,0,0	240	149	2.29E-06	0.000570954	0.404,0.695,0.237,0.171	1.0,0.608,1.0,1.0	-0.525
DCC_vs_LC.SE	ENSG00000133193	FAM104A	chr17	-	73212677	73212740	73207352	73209768	73232085	73232371	9,8,6,14	36,20,5,6	5,3,4,5	0,0,0,3	212	149	2.27E-06	0.000570954	0.149,0.219,0.458,0.621	1.0,1.0,1.0,0.539	-0.523
DCC_vs_LC.SE	ENSG00000284770	TBCE	chr1	+	235432945	235433098	235430704	235430804	235434203	235434280	0,0,1,1	4,3,3,11	5,5,1,5	13,1,1,0	302	149	3.79E-06	0.0007753	0.0,0.0,0.141,0.043	0.159,0.712,0.33,1.0	-0.504
DCC_vs_LC.SE	ENSG00000168118	RAB4A	chr1	+	229288728	229288843	229271131	229271370	229295847	229295910	2,6,6,0	1,3,2,5	9,4,11,11	0,0,3,0	264	149	5.34E-06	0.00097542	0.53,0.53,0.629,0.0	1.0,1.0,0.674,1.0	-0.496
DCC_vs_LC.SE	ENSG00000052802	MSMO1	chr4	+	165333339	165333625	165327668	165327764	165337788	165337937	28,23,42,9	8,19,2,8	72,71,66,68	0,0,0,1	435	149	2.58E-13	9.68E-10	0.545,0.293,0.878,0.278	1.0,1.0,1.0,0.959	-0.491
DCC_vs_LC.SE	ENSG00000122644	ARL4A	chr7	+	12687634	12687728	12686855	12687043	12688168	12688914	0,6,1,5	4,11,8,7	4,2,0,6	0,1,1,0	243	149	1.53E-05	0.002155546	0.0,0.251,0.071,0.305	1.0,0.551,0.0,1.0	-0.481
DCC_vs_LC.SE	ENSG00000134452	FBH1	chr10	+	5903019	5903175	5890202	5890346	5908924	5909055	5,4,9,5	2,5,6,2	9,15,24,20	0,1,0,3	305	149	4.86E-07	0.000175534	0.55,0.281,0.423,0.55	1.0,0.88,1.0,0.765	-0.46
DCC_vs_LC.SE	ENSG00000114841	DNAH1	chr3	+	52321647	52321745	52316318	52316545	52322408	52322775	6,0,14,8	0,5,7,5	48,23,30,21	0,0,0,2	247	149	2.65E-07	0.000112712	1.0,0.0,0.547,0.491	1.0,1.0,1.0,0.864	-0.456
DCC_vs_LC.SE	ENSG00000243064	ABCC13	chr21	+	14279595	14279657	14273798	14274157	14287549	14287697	40,94,0,0	12,26,3,25	9,19,1,12	0,3,1,0	211	149	4.82E-06	0.000935151	0.702,0.719,0.0,0.0	1.0,0.817,0.414,1.0	-0.453
DCC_vs_LC.SE	ENSG00000083457	ITGAE	chr17	-	3723287	3723383	3720306	3720402	3723687	3723744	0,0,3,3	2,3,2,7	26,18,18,16	7,6,10,6	245	149	8.58E-05	0.008238443	0.0,0.0,0.477,0.207	0.693,0.646,0.523,0.619	-0.449
DCC_vs_LC.SE	ENSG00000130816	DNMT1	chr19	-	10180186	10180234	10177291	10177367	10180349	10180381	0,0,0,0	11,2,3,5	10,7,13,12	5,6,14,21	197	149	1.58E-11	3.30E-08	0.0,0.0,0.0,0.0	0.602,0.469,0.413,0.302	-0.447
DCC_vs_LC.SE	ENSG00000079805	DNM2	chr19	+	10808568	10808580	10805915	10805967	10812263	10812377	0,4,8,0	8,12,11,9	9,12,10,8	5,12,6,3	161	149	6.66E-05	0.006723828	0.0,0.236,0.402,0.0	0.625,0.481,0.607,0.712	-0.447
DCC_vs_LC.SE	ENSG00000203667	COX20	chr1	+	244841943	244842058	244835657	244835756	244842194	244842258	1,2,10,11	5,4,0,1	23,22,15,24	0,1,0,0	264	149	6.39E-05	0.00652389	0.101,0.22,1.0,0.861	1.0,0.925,1.0,1.0	-0.436
DCC_vs_LC.SE	ENSG00000137210	TMEM14B	chr6	+	10770076	10770204	10749621	10749698	10829006	10829165	4,5,1,9	11,3,2,3	1,1,1,5	0,2,0,0	277	149	9.07E-05	0.008554937	0.164,0.473,0.212,0.617	1.0,0.212,1.0,1.0	-0.436
DCC_vs_LC.SE	ENSG00000143164	DCAF6	chr1	+	168019544	168019667	168004532	168004793	168022987	168024050	5,7,11,5	31,33,18,51	17,19,7,18	14,17,5,0	272	149	8.87E-06	0.001420551	0.081,0.104,0.251,0.051	0.399,0.38,0.434,1.0	-0.431
DCC_vs_LC.SE	ENSG00000144677	CTDSPL	chr3	+	37957110	37957143	37947056	37947211	37964570	37964672	0,3,1,0	5,0,2,1	2,7,11,5	2,0,3,1	182	149	0.000526874	0.032755077	0.0,1.0,0.29,0.0	0.45,1.0,0.75,0.804	-0.429
DCC_vs_LC.SE	ENSG00000168096	ANKS3	chr16	-	4726978	4727177	4726658	4726780	4729979	4730151	2,1,2,1	2,2,1,0	4,3,4,11	1,0,0,0	348	149	0.000575716	0.03472839	0.3,0.176,0.461,1.0	0.631,1.0,1.0,1.0	-0.424
DCC_vs_LC.SE	ENSG00000237943	PRKCQ-AS1	chr10	+	6582137	6582201	6580424	6580927	6583675	6584028	1,0,0,0	6,8,6,3	26,23,22,17	27,14,12,31	213	149	4.60E-11	8.62E-08	0.104,0.0,0.0,0.0	0.402,0.535,0.562,0.277	-0.418
DCC_vs_LC.SE	ENSG00000179818	PCBP1-AS1	chr2	-	69964230	69964427	69962262	69963500	69996685	69996888	5,2,5,1	1,1,4,2	4,1,3,5	0,0,3,0	346	149	0.000754873	0.042586682	0.683,0.463,0.35,0.177	1.0,1.0,0.301,1.0	-0.407
DCC_vs_LC.SE	ENSG00000179818	PCBP1-AS1	chr2	-	70052619	70052800	70051202	70051305	70053730	70053792	0,0,0,0	1,5,3,1	7,4,5,2	12,0,5,11	330	149	0.0001027	0.009475701	0.0,0.0,0.0,0.0	0.208,1.0,0.311,0.076	-0.399
DCC_vs_LC.SE	ENSG00000141644	MBD1	chr18	-	50271468	50271540	50267516	50267663	50272676	50272738	6,7,17,6	3,4,0,9	26,9,15,12	0,0,0,0	221	149	4.35E-08	2.63E-05	0.574,0.541,1.0,0.31	1.0,1.0,1.0,1.0	-0.394
DCC_vs_LC.SE	ENSG00000249859	PVT1	chr8	+	128031958	128032272	128010317	128010444	128070159	128070272	2,1,1,4	7,1,5,1	11,10,12,15	5,5,0,2	463	149	0.000587494	0.035268468	0.084,0.243,0.06,0.563	0.415,0.392,1.0,0.707	-0.391
DCC_vs_LC.SE	ENSG00000178209	PLEC	chr8	-	143922503	143925884	143915146	143922395	143926783	143926882	175,481,370,334	13,52,22,26	611,509,755,669	15,6,1,20	3530	149	3.04E-08	1.93E-05	0.362,0.281,0.415,0.352	0.632,0.782,0.97,0.585	-0.39
DCC_vs_LC.SE	ENSG00000214087	ARL16	chr17	-	81682442	81682675	81682033	81682149	81683012	81683126	6,1,12,6	3,7,4,5	23,27,35,24	4,5,2,5	382	149	0.00028257	0.020474004	0.438,0.053,0.539,0.319	0.692,0.678,0.872,0.652	-0.386
DCC_vs_LC.SE	ENSG00000154928	EPHB1	chr3	+	134779737	134779881	134615364	134615438	134925815	134925880	11,1,22,4	0,1,18,4	23,11,21,20	0,4,0,0	293	149	0.00025689	0.019017998	1.0,0.337,0.383,0.337	1.0,0.583,1.0,1.0	-0.382
DCC_vs_LC.SE	ENSG00000173064	HECTD4	chr12	-	112168632	112168806	112167813	112167917	112169502	112169658	0,0,2,0	7,6,5,8	8,2,7,4	8,9,0,5	323	149	5.21E-06	0.000970131	0.0,0.0,0.156,0.0	0.316,0.093,1.0,0.27	-0.381
DCC_vs_LC.SE	ENSG00000214087	ARL16	chr17	-	81682490	81682675	81682033	81682149	81683012	81683126	5,1,11,5	3,7,4,5	19,27,25,19	4,5,2,5	334	149	0.000490952	0.030961371	0.426,0.06,0.551,0.308	0.679,0.707,0.848,0.629	-0.38
DCC_vs_LC.SE	ENSG00000156171	DRAM2	chr1	-	111139500	111139666	111137522	111137586	111140037	111140090	34,36,8,30	9,14,35,14	53,106,48,66	2,13,8,6	315	149	1.07E-05	0.001639509	0.641,0.549,0.098,0.503	0.926,0.794,0.739,0.839	-0.377
DCC_vs_LC.SE	ENSG00000155542	SETD9	chr5	+	56911308	56911536	56909623	56909743	56913010	56913134	10,6,4,2	1,0,6,2	9,10,2,2	1,0,0,0	377	149	0.000172331	0.013912725	0.798,1.0,0.209,0.283	0.781,1.0,1.0,1.0	-0.373
DCC_vs_LC.SE	ENSG00000156831	NSMCE2	chr8	+	125102050	125102146	125091843	125091958	125102316	125102464	15,6,5,4	0,5,4,2	28,26,22,24	0,0,0,2	245	149	2.74E-06	0.000652705	1.0,0.422,0.432,0.549	1.0,1.0,1.0,0.879	-0.369
DCC_vs_LC.SE	ENSG00000243696	AC006254.1	chr3	-	52831407	52831478	52830552	52830670	52833113	52833247	0,2,0,2	3,5,6,0	8,3,6,3	2,5,2,0	220	149	0.000889331	0.048211799	0.0,0.213,0.0,1.0	0.73,0.289,0.67,1.0	-0.369
DCC_vs_LC.SE	ENSG00000235944	ZNF815P	chr7	+	5833526	5833568	5823215	5823526	5840689	5840856	1,0,1,0	0,2,1,2	8,4,1,1	1,1,2,0	191	149	8.98E-06	0.001431675	1.0,0.0,0.438,0.0	0.862,0.757,0.281,1.0	-0.365
DCC_vs_LC.SE	ENSG00000251562	MALAT1	chr11	+	65504132	65504206	65498968	65503905	65504325	65504358	53,40,60,51	0,0,170,55	128,101,137,142	0,0,0,0	223	149	0.00016246	0.013405135	1.0,1.0,0.191,0.383	1.0,1.0,1.0,1.0	-0.357
DCC_vs_LC.SE	ENSG00000172273	HINFP	chr11	+	119121782	119122013	119121608	119121639	119126934	119127125	1,1,6,3	0,1,4,2	8,4,11,8	0,2,0,0	380	149	8.90E-05	0.008441215	1.0,0.282,0.37,0.37	1.0,0.44,1.0,1.0	-0.354
DCC_vs_LC.SE	ENSG00000108219	TSPAN14	chr10	+	80468546	80468687	80454309	80454371	80489216	80489314	34,38,88,63	19,47,45,31	102,109,122,91	33,0,45,0	290	149	1.50E-06	0.000419183	0.479,0.293,0.501,0.511	0.614,1.0,0.582,1.0	-0.353
DCC_vs_LC.SE	ENSG00000133641	C12orf29	chr12	+	88040147	88040265	88035535	88035738	88042824	88042920	1,10,4,1	29,12,2,16	24,14,28,25	4,12,17,7	267	149	2.02E-05	0.002650307	0.019,0.317,0.527,0.034	0.77,0.394,0.479,0.666	-0.353
DCC_vs_LC.SE	ENSG00000116698	SMG7	chr1	+	183473720	183473898	183472620	183472649	183501130	183501267	7,1,3,1	0,6,6,0	4,1,1,4	0,0,0,1	327	149	0.000472456	0.030201702	1.0,0.071,0.186,1.0	1.0,1.0,1.0,0.646	-0.347
DCC_vs_LC.SE	ENSG00000278540	ACACA	chr17	-	37289417	37289528	37284837	37284970	37330172	37330425	0,0,2,4	3,3,16,5	8,6,11,3	4,5,8,3	260	149	4.71E-05	0.005176259	0.0,0.0,0.067,0.314	0.534,0.407,0.441,0.364	-0.341
DCC_vs_LC.SE	ENSG00000223482	NUTM2A-AS1	chr10	-	87241181	87245855	87208185	87208512	87246114	87246212	211,239,437,238	3,13,4,2	572,487,588,648	0,0,0,1	4823	149	5.05E-11	9.00E-08	0.685,0.362,0.771,0.786	1.0,1.0,1.0,0.952	-0.337
DCC_vs_LC.SE	ENSG00000148660	CAMK2G	chr10	-	73818208	73818895	73817478	73817554	73819531	73819645	26,38,128,29	1,12,22,10	101,98,60,52	8,1,2,1	836	149	0.000183588	0.01466015	0.823,0.361,0.509,0.341	0.692,0.946,0.842,0.903	-0.337
DCC_vs_LC.SE	ENSG00000159216	RUNX1	chr21	-	34892924	34892963	34886842	34887096	35048841	35048958	16,10,39,10	4,9,12,6	66,64,60,67	0,0,0,9	188	149	1.03E-09	1.44E-06	0.76,0.468,0.72,0.569	1.0,1.0,1.0,0.855	-0.335
DCC_vs_LC.SE	ENSG00000005379	TSPOAP1	chr17	-	58304337	58304399	58301230	58302447	58305060	58305171	1,0,0,0	2,1,1,5	8,5,4,5	24,33,0,8	211	149	1.72E-05	0.002348132	0.261,0.0,0.0,0.0	0.191,0.097,1.0,0.306	-0.333
DCC_vs_LC.SE	ENSG00000089775	ZBTB25	chr14	-	64502900	64503127	64490360	64490540	64503660	64503845	4,1,17,2	12,3,5,10	55,31,35,47	15,6,20,16	376	149	0.000574591	0.03471644	0.117,0.117,0.574,0.073	0.592,0.672,0.41,0.538	-0.333
DCC_vs_LC.SE	ENSG00000172785	CBWD1	chr9	-	177722	177820	175697	175784	178815	179016	0,3,0,0	1,3,7,4	6,5,11,5	5,5,10,3	247	149	8.50E-06	0.001377636	0.0,0.376,0.0,0.0	0.42,0.376,0.399,0.501	-0.33
DCC_vs_LC.SE	ENSG00000134452	FBH1	chr10	+	5903019	5903175	5890202	5890346	5906036	5906621	16,16,38,20	3,5,7,11	40,34,53,60	0,3,0,1	305	149	1.14E-09	1.44E-06	0.723,0.61,0.726,0.47	1.0,0.847,1.0,0.967	-0.321
DCC_vs_LC.SE	ENSG00000156831	NSMCE2	chr8	+	125102013	125102146	125091843	125091958	125102316	125102487	16,10,5,7	0,5,4,2	35,26,29,20	0,0,0,2	282	149	2.82E-06	0.000669699	1.0,0.514,0.398,0.649	1.0,1.0,1.0,0.841	-0.32
DCC_vs_LC.SE	ENSG00000155542	SETD9	chr5	+	56911168	56911536	56909259	56909743	56913010	56913134	11,11,13,3	1,0,6,2	9,16,5,2	1,0,0,0	517	149	0.000161745	0.013405135	0.76,1.0,0.384,0.302	0.722,1.0,1.0,1.0	-0.319
DCC_vs_LC.SE	ENSG00000125375	DMAC2L	chr14	+	50323944	50324116	50322510	50322806	50325608	50325645	17,9,15,11	2,7,0,4	17,16,12,19	0,0,0,0	321	149	1.23E-06	0.000363453	0.798,0.374,1.0,0.561	1.0,1.0,1.0,1.0	-0.317
DCC_vs_LC.SE	ENSG00000244687	UBE2V1	chr20	-	50096482	50096820	50084128	50084254	50113106	50113133	49,90,81,58	8,20,16,19	64,78,74,79	2,3,3,3	487	149	1.65E-09	1.87E-06	0.652,0.579,0.608,0.483	0.907,0.888,0.883,0.89	-0.311
DCC_vs_LC.SE	ENSG00000196204	RNF216P1	chr7	+	4995474	4995582	4989062	4989177	4996609	4996673	1,1,0,0	0,0,6,1	1,6,12,20	2,0,0,0	257	149	0.000162465	0.013405135	1.0,1.0,0.0,0.0	0.225,1.0,1.0,1.0	-0.306
DCC_vs_LC.SE	ENSG00000117625	RCOR3	chr1	+	211312354	211312487	211304010	211304140	211312719	211312819	3,12,3,13	34,44,18,25	23,12,8,18	14,13,7,9	282	149	7.35E-08	3.83E-05	0.045,0.126,0.081,0.216	0.465,0.328,0.377,0.514	-0.304
DCC_vs_LC.SE	ENSG00000172775	FAM192A	chr16	-	57174168	57174286	57173727	57173869	57174619	57174886	2,0,0,0	0,4,15,9	11,6,11,9	5,3,2,8	267	149	1.26E-05	0.00187672	1.0,0.0,0.0,0.0	0.551,0.527,0.754,0.386	-0.304
DCC_vs_LC.SE	ENSG00000130177	CDC16	chr13	+	114236644	114236699	114234886	114235132	114236798	114236896	7,7,24,19	6,5,7,3	38,49,35,69	3,0,4,3	204	149	1.49E-05	0.002126447	0.46,0.506,0.715,0.822	0.902,1.0,0.865,0.944	-0.302
DCC_vs_LC.SE	ENSG00000185917	SETD4	chr21	-	36057383	36057477	36057108	36057204	36058815	36058924	1,0,0,0	1,1,3,5	2,2,3,3	3,1,2,5	243	149	1.75E-05	0.002373189	0.38,0.0,0.0,0.0	0.29,0.551,0.479,0.269	-0.302
DCC_vs_LC.SE	ENSG00000175324	LSM1	chr8	-	38169801	38169917	38163338	38163840	38171964	38172033	16,32,21,17	23,15,3,13	23,30,40,15	2,7,4,2	265	149	0.000803728	0.044736481	0.281,0.545,0.797,0.424	0.866,0.707,0.849,0.808	-0.296
DCC_vs_LC.SE	ENSG00000119681	LTBP2	chr14	-	74502563	74502934	74501440	74501590	74503218	74503386	52,10,9,58	12,6,0,1	17,10,5,19	0,0,0,0	520	149	7.62E-06	0.001275004	0.554,0.323,1.0,0.943	1.0,1.0,1.0,1.0	-0.295
DCC_vs_LC.SE	ENSG00000197081	IGF2R	chr6	+	160112564	160112673	160103745	160103815	160113421	160113507	0,1,1,1	2,3,0,1	1,0,4,2	0,2,1,0	258	149	0.00053608	0.033028885	0.0,0.161,1.0,0.366	1.0,0.0,0.698,1.0	-0.293
DCC_vs_LC.SE	ENSG00000074054	CLASP1	chr2	-	121409023	121409047	121407470	121407715	121410865	121410969	0,3,0,2	16,18,26,13	17,12,6,9	24,26,11,11	173	149	4.92E-09	4.01E-06	0.0,0.126,0.0,0.117	0.379,0.284,0.32,0.413	-0.288
DCC_vs_LC.SE	ENSG00000174776	WDR49	chr3	-	167626851	167627292	167604300	167604468	167653260	167653499	2,12,1,0	2,0,0,4	8,10,3,7	0,1,0,1	590	149	0.000600939	0.035903005	0.202,1.0,1.0,0.0	1.0,0.716,1.0,0.639	-0.288
DCC_vs_LC.SE	ENSG00000133193	FAM104A	chr17	-	73227164	73227182	73209604	73209768	73232085	73232320	36,40,11,21	36,20,5,6	3,2,5,7	0,0,0,3	167	149	6.66E-05	0.006723828	0.472,0.641,0.662,0.757	1.0,1.0,1.0,0.676	-0.286
DCC_vs_LC.SE	ENSG00000113971	NPHP3	chr3	-	132699352	132699450	132697259	132697362	132699917	132700061	2,1,1,0	9,3,6,1	10,12,10,4	7,4,15,17	247	149	0.000205021	0.015921274	0.118,0.167,0.091,0.0	0.463,0.644,0.287,0.124	-0.285
DCC_vs_LC.SE	ENSG00000123200	ZC3H13	chr13	-	46051931	46051989	46045390	46045516	46052403	46052685	0,0,0,0	1,5,3,9	3,10,5,3	9,6,10,14	207	149	2.76E-09	2.53E-06	0.0,0.0,0.0,0.0	0.194,0.545,0.265,0.134	-0.284
DCC_vs_LC.SE	ENSG00000011243	AKAP8L	chr19	-	15398629	15398766	15397713	15397855	15399301	15399410	0,0,2,5	17,10,11,21	7,15,12,17	6,15,15,19	286	149	8.05E-09	6.03E-06	0.0,0.0,0.087,0.11	0.378,0.343,0.294,0.318	-0.284
DCC_vs_LC.SE	ENSG00000169621	APLF	chr2	+	68513079	68513227	68502730	68502903	68513547	68513680	14,15,16,18	2,9,7,7	16,7,12,7	0,4,0,0	297	149	0.000338472	0.023611073	0.778,0.455,0.534,0.563	1.0,0.468,1.0,1.0	-0.284
DCC_vs_LC.SE	ENSG00000110274	CEP164	chr11	+	117363428	117363506	117362403	117362538	117371079	117371466	0,2,0,1	2,0,5,0	10,8,12,1	0,0,1,2	227	149	0.000763754	0.042829701	0.0,1.0,0.0,1.0	1.0,1.0,0.887,0.247	-0.283
DCC_vs_LC.SE	ENSG00000186260	MRTFB	chr16	+	14092720	14092882	14079289	14079354	14140543	14140760	2,0,0,0	2,4,3,4	12,5,3,2	12,2,2,5	311	149	6.36E-06	0.001108792	0.324,0.0,0.0,0.0	0.324,0.545,0.418,0.161	-0.281
DCC_vs_LC.SE	ENSG00000165178	NCF1C	chr7	-	75166536	75166702	75165123	75165179	75168631	75168710	44,30,204,13	4,8,25,15	166,171,137,141	2,3,13,6	315	149	5.82E-05	0.006092125	0.839,0.639,0.794,0.291	0.975,0.964,0.833,0.917	-0.281
DCC_vs_LC.SE	ENSG00000186654	PRR5	chr22	+	44679346	44679885	44677084	44677240	44702491	44702608	11,5,17,32	86,86,13,136	68,38,58,79	22,41,12,32	688	149	7.88E-15	4.92E-11	0.027,0.012,0.221,0.048	0.401,0.167,0.511,0.348	-0.28
DCC_vs_LC.SE	ENSG00000087206	UIMC1	chr5	-	176970741	176970866	176958092	176958154	176975395	176975480	14,9,25,15	7,4,2,5	19,13,24,12	0,0,3,1	274	149	7.92E-05	0.007709455	0.521,0.55,0.872,0.62	1.0,1.0,0.813,0.867	-0.279
DCC_vs_LC.SE	ENSG00000105821	DNAJC2	chr7	-	103327331	103327378	103326542	103326684	103327655	103327754	0,0,0,0	7,2,8,3	10,3,4,6	9,20,11,10	196	149	1.73E-09	1.90E-06	0.0,0.0,0.0,0.0	0.458,0.102,0.217,0.313	-0.273
DCC_vs_LC.SE	ENSG00000168675	LDLRAD4	chr18	+	13484036	13484119	13465014	13465111	13621116	13621270	0,0,1,0	6,3,9,1	0,13,1,10	4,10,8,4	232	149	5.41E-06	0.000981829	0.0,0.0,0.067,0.0	0.0,0.455,0.074,0.616	-0.27
DCC_vs_LC.SE	ENSG00000181666	ZNF875	chr19	+	37357961	37358039	37347562	37347872	37362108	37364445	0,2,0,0	3,3,2,1	4,3,3,1	3,1,11,6	227	149	0.00010734	0.009855261	0.0,0.304,0.0,0.0	0.467,0.663,0.152,0.099	-0.269
DCC_vs_LC.SE	ENSG00000106714	CNTNAP3	chr9	-	39144239	39144346	39140518	39140638	39165932	39166076	0,0,0,0	3,1,1,7	5,5,5,2	9,5,8,5	256	149	9.79E-09	7.19E-06	0.0,0.0,0.0,0.0	0.244,0.368,0.267,0.189	-0.267
DCC_vs_LC.SE	ENSG00000125375	DMAC2L	chr14	+	50323944	50324116	50322510	50322719	50325608	50325645	35,24,38,19	0,10,0,13	31,36,25,24	0,0,0,0	321	149	3.74E-05	0.004345805	1.0,0.527,1.0,0.404	1.0,1.0,1.0,1.0	-0.267
DCC_vs_LC.SE	ENSG00000275052	PPP4R3B	chr2	-	55578246	55578342	55577314	55577356	55579678	55579781	16,21,55,26	16,33,58,30	86,60,61,63	43,38,10,25	245	149	3.36E-05	0.003975982	0.378,0.279,0.366,0.345	0.549,0.49,0.788,0.605	-0.266
DCC_vs_LC.SE	ENSG00000234608	MAPKAPK5-AS1	chr12	-	111841326	111841470	111839772	111840477	111841683	111841686	0,0,3,0	9,2,1,1	8,11,3,5	5,9,4,2	293	149	6.25E-05	0.006403991	0.0,0.0,0.604,0.0	0.449,0.383,0.276,0.56	-0.266
DCC_vs_LC.SE	ENSG00000175348	TMEM9B	chr11	-	8962091	8962183	8956189	8956298	8964208	8964442	102,90,107,79	61,64,10,43	105,65,98,87	8,12,7,9	241	149	2.66E-05	0.003289697	0.508,0.465,0.869,0.532	0.89,0.77,0.896,0.857	-0.26
DCC_vs_LC.SE	ENSG00000111785	RIC8B	chr12	+	106870822	106870942	106860267	106860412	106885903	106889316	0,0,0,1	1,1,5,0	4,3,4,1	0,2,4,2	269	149	0.000131875	0.011515247	0.0,0.0,0.0,1.0	1.0,0.454,0.356,0.217	-0.257
DCC_vs_LC.SE	ENSG00000120837	NFYB	chr12	-	104131753	104131838	104128423	104128517	104135447	104135532	0,0,1,0	7,3,4,6	10,12,3,2	9,10,9,8	234	149	1.26E-07	5.98E-05	0.0,0.0,0.137,0.0	0.414,0.433,0.175,0.137	-0.256
DCC_vs_LC.SE	ENSG00000147202	DIAPH2	chrX	+	96763099	96763120	96758153	96758258	96881578	96881718	7,14,34,11	8,7,12,6	76,47,48,48	1,6,14,10	170	149	0.000428604	0.028167549	0.434,0.637,0.713,0.616	0.985,0.873,0.75,0.808	-0.254
DCC_vs_LC.SE	ENSG00000140396	NCOA2	chr8	-	70144641	70144848	70141183	70141399	70148272	70148483	26,47,55,46	7,26,31,17	52,52,64,43	6,16,10,2	356	149	0.000528138	0.032755077	0.609,0.431,0.426,0.531	0.784,0.576,0.728,0.9	-0.248
DCC_vs_LC.SE	ENSG00000119801	YPEL5	chr2	+	30148244	30148541	30147956	30148091	30156627	30156792	51,106,27,22	5,7,1,7	51,58,37,31	0,0,0,0	446	149	2.59E-09	2.52E-06	0.773,0.835,0.9,0.512	1.0,1.0,1.0,1.0	-0.245
DCC_vs_LC.SE	ENSG00000153130	SCOC	chr4	+	140373936	140374316	140373648	140373717	140379120	140379192	0,0,3,0	4,1,5,7	10,4,3,4	9,1,10,3	529	149	9.24E-05	0.008651535	0.0,0.0,0.145,0.0	0.238,0.53,0.078,0.273	-0.243
DCC_vs_LC.SE	ENSG00000197721	CR1L	chr1	+	207708177	207708263	207701518	207701618	207717463	207717691	13,17,7,7	10,2,2,1	5,7,7,4	1,0,0,0	235	149	1.82E-06	0.000484584	0.452,0.843,0.689,0.816	0.76,1.0,1.0,1.0	-0.24
DCC_vs_LC.SE	ENSG00000135597	REPS1	chr6	-	138926400	138926478	138921036	138921124	138929976	138929997	2,1,2,1	3,6,10,6	6,10,7,12	10,6,13,8	227	149	0.000768842	0.043049423	0.304,0.099,0.116,0.099	0.283,0.522,0.261,0.496	-0.236
DCC_vs_LC.SE	ENSG00000060237	WNK1	chr12	+	879572	880031	878211	878361	880720	880814	96,124,103,87	28,64,35,22	51,49,31,56	5,4,4,13	608	149	0.000850294	0.046635453	0.457,0.322,0.419,0.492	0.714,0.75,0.655,0.514	-0.236
DCC_vs_LC.SE	ENSG00000151466	SCLT1	chr4	-	128942995	128943188	128936654	128936851	128946006	128946152	8,10,26,15	3,0,6,3	29,41,18,20	2,1,0,0	342	149	4.02E-05	0.004546343	0.537,1.0,0.654,0.685	0.863,0.947,1.0,1.0	-0.234
DCC_vs_LC.SE	ENSG00000196535	MYO18A	chr17	-	29137015	29137084	29122165	29122253	29140339	29140379	0,0,0,0	1,2,9,3	2,6,6,0	6,5,10,6	218	149	3.03E-06	0.00068477	0.0,0.0,0.0,0.0	0.186,0.451,0.291,0.0	-0.232
DCC_vs_LC.SE	ENSG00000142694	EVA1B	chr1	-	36322970	36323067	36322030	36322725	36323458	36323615	27,4,28,7	2,1,6,4	24,43,29,35	0,0,2,3	246	149	0.000735275	0.041853422	0.891,0.708,0.739,0.515	1.0,1.0,0.898,0.876	-0.23
DCC_vs_LC.SE	ENSG00000079385	CEACAM1	chr19	-	42518947	42519235	42512349	42512479	42521266	42521521	14,19,92,7	0,5,7,2	3,27,29,10	0,0,2,0	437	149	3.83E-05	0.004411232	1.0,0.564,0.818,0.544	1.0,1.0,0.832,1.0	-0.226
DCC_vs_LC.SE	ENSG00000168734	PKIG	chr20	+	44582584	44582731	44531784	44531978	44589796	44589866	6,12,11,6	0,3,1,13	16,6,21,3	0,0,0,1	296	149	4.45E-05	0.004959018	1.0,0.668,0.847,0.189	1.0,1.0,1.0,0.602	-0.224
DCC_vs_LC.SE	ENSG00000115935	WIPF1	chr2	-	174597600	174597858	174585522	174585611	174634517	174634605	36,57,187,85	11,9,30,5	186,171,235,228	10,7,0,7	407	149	5.55E-07	0.00019432	0.545,0.699,0.695,0.862	0.872,0.899,1.0,0.923	-0.223
DCC_vs_LC.SE	ENSG00000067221	STOML1	chr15	-	73990814	73990945	73990350	73990457	73992090	73992230	0,0,0,0	2,1,2,1	0,4,6,3	5,2,14,7	280	149	0.000185811	0.014732279	0.0,0.0,0.0,0.0	0.0,0.516,0.186,0.186	-0.222
DCC_vs_LC.SE	ENSG00000206560	ANKRD28	chr3	-	15814239	15814309	15795222	15795306	15859376	15859469	0,0,0,0	3,4,5,2	11,1,1,3	7,5,9,10	219	149	5.06E-06	0.000956909	0.0,0.0,0.0,0.0	0.517,0.12,0.07,0.17	-0.219
DCC_vs_LC.SE	ENSG00000255221	CARD17	chr11	-	105100512	105100779	105099362	105099421	105101407	105101414	3,9,78,13	0,1,9,3	8,2,5,6	0,0,0,0	416	149	5.99E-06	0.001055016	1.0,0.763,0.756,0.608	1.0,1.0,1.0,1.0	-0.218
DCC_vs_LC.SE	ENSG00000165689	ENTR1	chr9	-	136408998	136409067	136407825	136407938	136410327	136410593	0,0,1,0	9,4,15,4	3,6,2,11	15,7,15,15	218	149	2.62E-07	0.000112712	0.0,0.0,0.044,0.0	0.12,0.369,0.084,0.334	-0.216
DCC_vs_LC.SE	ENSG00000243716	NPIPB5	chr16	+	22513423	22513521	22491706	22491786	22513763	22513921	9,16,20,4	7,0,5,0	9,12,14,31	0,0,0,0	247	149	0.000280568	0.020368342	0.437,1.0,0.707,1.0	1.0,1.0,1.0,1.0	-0.214
DCC_vs_LC.SE	ENSG00000143479	DYRK3	chr1	+	206638924	206639042	206637649	206637761	206647387	206649193	5,0,0,2	55,21,5,16	4,3,0,6	3,6,1,7	267	149	0.000300919	0.021457375	0.048,0.0,0.0,0.065	0.427,0.218,0.0,0.324	-0.214
DCC_vs_LC.SE	ENSG00000172775	FAM192A	chr16	-	57174168	57174286	57173727	57173869	57178501	57178852	4,0,0,0	2,3,10,11	11,7,9,10	14,4,13,13	267	149	6.90E-05	0.006895609	0.527,0.0,0.0,0.0	0.305,0.494,0.279,0.3	-0.213
DCC_vs_LC.SE	ENSG00000156170	NDUFAF6	chr8	+	95036301	95036494	95035453	95035576	95041569	95041626	0,1,3,0	2,1,8,2	7,8,5,6	19,5,4,4	342	149	0.000914838	0.04945144	0.0,0.303,0.14,0.0	0.138,0.411,0.353,0.395	-0.213
DCC_vs_LC.SE	ENSG00000169762	TAPT1	chr4	-	16170652	16170729	16166632	16166793	16174203	16174272	8,14,46,14	4,1,10,4	33,28,42,27	1,3,0,1	226	149	6.73E-05	0.006766709	0.569,0.902,0.752,0.698	0.956,0.86,1.0,0.947	-0.211
DCC_vs_LC.SE	ENSG00000135272	MDFIC	chr7	+	114979505	114979781	114942274	114942397	115015687	115015765	30,11,74,30	4,2,6,1	139,108,131,139	0,0,0,3	425	149	4.35E-06	0.000853219	0.724,0.658,0.812,0.913	1.0,1.0,1.0,0.942	-0.209
DCC_vs_LC.SE	ENSG00000177409	SAMD9L	chr7	-	93145908	93146040	93145384	93145532	93148193	93148345	7,13,73,15	0,8,5,3	13,24,38,19	0,0,2,0	281	149	1.78E-05	0.002395284	1.0,0.463,0.886,0.726	1.0,1.0,0.91,1.0	-0.209
DCC_vs_LC.SE	ENSG00000178927	CYBC1	chr17	-	82449430	82449480	82449169	82449292	82450532	82450708	5,7,18,8	0,2,6,2	4,11,12,12	0,0,0,0	199	149	9.31E-05	0.00867672	1.0,0.724,0.692,0.75	1.0,1.0,1.0,1.0	-0.209
DCC_vs_LC.SE	ENSG00000013306	SLC25A39	chr17	-	44324129	44324199	44323477	44323577	44324298	44324770	11,23,42,61	6,14,1,3	12,19,11,23	0,3,0,0	219	149	0.000218842	0.016794033	0.555,0.528,0.966,0.933	1.0,0.812,1.0,1.0	-0.208
DCC_vs_LC.SE	ENSG00000213397	HAUS7	chrX	-	153454876	153455053	153454393	153454508	153455541	153455766	2,0,1,2	4,5,8,7	10,4,8,5	9,8,4,10	326	149	0.000444862	0.028931472	0.186,0.0,0.054,0.116	0.337,0.186,0.478,0.186	-0.208
DCC_vs_LC.SE	ENSG00000119681	LTBP2	chr14	-	74502652	74502934	74501440	74501590	74503218	74503386	75,19,12,81	12,6,0,1	21,12,5,28	0,0,0,0	431	149	2.86E-06	0.000672047	0.684,0.523,1.0,0.966	1.0,1.0,1.0,1.0	-0.207
DCC_vs_LC.SE	ENSG00000039319	ZFYVE16	chr5	+	80448282	80448404	80445262	80445405	80449590	80449713	6,31,24,10	0,6,18,2	27,21,23,32	4,0,1,0	271	149	0.000451621	0.029168478	1.0,0.74,0.423,0.733	0.788,1.0,0.927,1.0	-0.205
DCC_vs_LC.SE	ENSG00000182473	EXOC7	chr17	-	76090328	76090481	76089174	76089320	76091142	76091235	3,14,19,19	2,3,0,8	18,11,6,16	0,2,1,0	302	149	0.000490831	0.030961371	0.425,0.697,1.0,0.54	1.0,0.731,0.747,1.0	-0.204
DCC_vs_LC.SE	ENSG00000198363	ASPH	chr8	-	61646749	61646878	61644599	61644632	61651049	61651124	7,26,13,4	1,6,3,0	14,5,6,5	0,0,0,0	278	149	6.02E-05	0.006219985	0.79,0.699,0.699,1.0	1.0,1.0,1.0,1.0	-0.203
DCC_vs_LC.SE	ENSG00000274265	AC245297.3	chr1	+	149177157	149177212	149175769	149176250	149250564	149251066	0,0,1,0	4,7,13,4	0,4,1,6	4,5,9,6	204	149	0.000167182	0.013703794	0.0,0.0,0.053,0.0	0.0,0.369,0.075,0.422	-0.203
DCC_vs_LC.SE	ENSG00000253710	ALG11	chr13	+	52018912	52019143	52012397	52012462	52028318	52032171	4,3,13,4	1,0,6,2	15,8,13,6	0,2,0,1	380	149	5.68E-05	0.005980236	0.611,1.0,0.459,0.44	1.0,0.611,1.0,0.702	-0.201
DCC_vs_LC.SE	ENSG00000102312	PORCN	chrX	+	48509423	48509577	48509029	48509103	48509783	48509956	1,0,0,0	3,1,3,2	1,2,4,5	4,5,2,12	303	149	0.00015088	0.012729616	0.141,0.0,0.0,0.0	0.109,0.164,0.496,0.17	-0.2
DCC_vs_LC.SE	ENSG00000111271	ACAD10	chr12	+	111710272	111710365	111709525	111709684	111712497	111712657	0,0,0,1	8,6,8,5	1,5,3,6	9,5,9,9	242	149	3.56E-06	0.000749084	0.0,0.0,0.0,0.11	0.064,0.381,0.17,0.291	-0.199
DCC_vs_LC.SE	ENSG00000108021	TASOR2	chr10	+	5712393	5712539	5709529	5709663	5712822	5712918	44,28,12,11	3,5,2,3	28,24,17,23	0,0,2,0	295	149	3.15E-05	0.003784874	0.881,0.739,0.752,0.649	1.0,1.0,0.811,1.0	-0.198
DCC_vs_LC.SE	ENSG00000011243	AKAP8L	chr19	-	15398629	15398703	15397713	15397855	15399301	15399410	0,0,1,3	17,10,11,21	2,8,7,9	6,15,15,19	223	149	8.22E-07	0.000265578	0.0,0.0,0.057,0.087	0.182,0.263,0.238,0.24	-0.195
DCC_vs_LC.SE	ENSG00000163946	TASOR	chr3	-	56666259	56666384	56663540	56663572	56668396	56668489	57,44,53,64	12,12,14,19	112,88,75,96	16,5,1,12	274	149	5.25E-05	0.005615289	0.721,0.666,0.673,0.647	0.792,0.905,0.976,0.813	-0.195
DCC_vs_LC.SE	ENSG00000168118	RAB4A	chr1	+	229286485	229286566	229271074	229271370	229295847	229295910	17,8,21,12	1,3,2,5	17,25,19,20	0,0,3,0	230	149	3.92E-05	0.004480298	0.917,0.633,0.872,0.609	1.0,1.0,0.804,1.0	-0.193
DCC_vs_LC.SE	ENSG00000153094	BCL2L11	chr2	+	111150043	111150147	111123732	111124139	111164132	111164231	9,23,33,14	2,1,10,3	47,24,37,36	0,0,5,0	253	149	0.000148291	0.01254071	0.726,0.931,0.66,0.733	1.0,1.0,0.813,1.0	-0.191
DCC_vs_LC.SE	ENSG00000075151	EIF4G3	chr1	-	20892618	20892729	20886200	20886371	20893516	20893636	0,2,5,4	4,14,49,9	7,12,11,6	10,16,15,13	260	149	5.44E-05	0.005790012	0.0,0.076,0.055,0.203	0.286,0.301,0.296,0.209	-0.19
DCC_vs_LC.SE	ENSG00000172661	WASHC2C	chr10	+	45751481	45751553	45750750	45750838	45752587	45752706	12,33,16,11	5,2,2,1	34,20,12,26	0,0,0,0	221	149	0.000655495	0.038426976	0.618,0.918,0.844,0.881	1.0,1.0,1.0,1.0	-0.185
DCC_vs_LC.SE	ENSG00000140750	ARHGAP17	chr16	-	24927683	24927732	24919394	24920260	24930783	24931160	0,0,1,0	2,6,6,7	0,4,15,1	9,9,9,18	198	149	9.52E-05	0.008845589	0.0,0.0,0.111,0.0	0.0,0.251,0.556,0.04	-0.184
DCC_vs_LC.SE	ENSG00000243716	NPIPB5	chr16	+	22513521	22513610	22491706	22491786	22513763	22513834	17,22,16,27	7,0,5,0	9,34,35,36	0,0,0,0	238	149	0.000337611	0.023611073	0.603,1.0,0.667,1.0	1.0,1.0,1.0,1.0	-0.182
DCC_vs_LC.SE	ENSG00000117625	RCOR3	chr1	+	211312719	211312835	211304082	211304140	211313423	211313672	30,36,16,21	10,11,0,0	11,11,6,5	0,0,0,0	265	149	3.17E-07	0.000129854	0.628,0.648,1.0,1.0	1.0,1.0,1.0,1.0	-0.181
DCC_vs_LC.SE	ENSG00000244687	UBE2V1	chr20	-	50096671	50096820	50083877	50084254	50113106	50113125	85,135,74,60	8,20,16,19	46,64,50,57	2,3,3,3	298	149	4.60E-05	0.005099182	0.842,0.771,0.698,0.612	0.92,0.914,0.893,0.905	-0.177
DCC_vs_LC.SE	ENSG00000181090	EHMT1	chr9	+	137650859	137651037	137619002	137619049	137710966	137711030	0,0,1,0	3,6,10,9	13,2,6,2	15,3,13,15	327	149	6.36E-07	0.000214735	0.0,0.0,0.044,0.0	0.283,0.233,0.174,0.057	-0.176
DCC_vs_LC.SE	ENSG00000060237	WNK1	chr12	+	867865	869104	862082	862270	871264	871348	83,113,185,101	194,193,152,138	149,123,165,189	33,62,49,72	1388	149	0	0	0.044,0.059,0.116,0.073	0.326,0.176,0.266,0.22	-0.174
DCC_vs_LC.SE	ENSG00000109689	STIM2	chr4	+	27021493	27021612	27017710	27017984	27022518	27022840	1,0,1,0	6,14,35,4	5,6,11,15	15,15,21,28	268	149	1.92E-09	2.06E-06	0.085,0.0,0.016,0.0	0.156,0.182,0.226,0.229	-0.173
DCC_vs_LC.SE	ENSG00000179262	RAD23A	chr19	+	12948513	12948552	12948176	12948358	12948685	12948813	49,86,35,118	11,18,8,11	24,39,27,39	0,0,1,1	188	149	4.37E-09	3.72E-06	0.779,0.791,0.776,0.895	1.0,1.0,0.955,0.969	-0.171
DCC_vs_LC.SE	ENSG00000139668	WDFY2	chr13	+	51675169	51675243	51660595	51660663	51703595	51703650	56,36,103,43	4,6,26,10	116,86,84,130	0,2,3,6	223	149	5.20E-09	4.14E-06	0.903,0.8,0.726,0.742	1.0,0.966,0.949,0.935	-0.17
DCC_vs_LC.SE	ENSG00000134864	GGACT	chr13	-	100533562	100533774	100530182	100532601	100583824	100583997	0,0,0,0	1,4,9,5	5,8,0,8	11,9,11,10	361	149	2.51E-07	0.000110577	0.0,0.0,0.0,0.0	0.158,0.268,0.0,0.248	-0.169
DCC_vs_LC.SE	ENSG00000160908	ZNF394	chr7	-	99498715	99498842	99493239	99494631	99499637	99499871	22,22,72,45	4,5,3,5	74,62,88,68	1,1,2,1	276	149	4.67E-05	0.005140079	0.748,0.704,0.928,0.829	0.976,0.971,0.96,0.973	-0.168
DCC_vs_LC.SE	ENSG00000167851	CD300A	chr17	+	74469945	74470242	74466675	74466743	74473535	74473874	13,13,83,57	66,101,186,63	98,76,65,63	53,65,71,71	446	149	4.51E-08	2.68E-05	0.062,0.041,0.13,0.232	0.382,0.281,0.234,0.229	-0.165
DCC_vs_LC.SE	ENSG00000140416	TPM1	chr15	+	63064063	63064982	63062575	63062645	63065895	63066035	49,46,23,20	8,4,0,0	22,39,27,19	0,2,0,0	1068	149	5.17E-05	0.00556577	0.461,0.616,1.0,1.0	1.0,0.731,1.0,1.0	-0.163
DCC_vs_LC.SE	ENSG00000161791	FMNL3	chr12	-	49646638	49646753	49644930	49645903	49646885	49647009	0,0,0,0	4,6,28,13	3,13,17,7	31,28,35,19	264	149	2.70E-09	2.53E-06	0.0,0.0,0.0,0.0	0.052,0.208,0.215,0.172	-0.162
DCC_vs_LC.SE	ENSG00000151023	ENKUR	chr10	-	24999400	24999546	24995645	24995869	25015859	25016156	0,0,0,1	2,4,1,3	1,5,2,3	5,8,3,6	295	149	0.000142049	0.012204517	0.0,0.0,0.0,0.144	0.092,0.24,0.252,0.202	-0.161
DCC_vs_LC.SE	ENSG00000137073	UBAP2	chr9	-	33948373	33948587	33944364	33944639	33953284	33953474	33,45,36,44	5,3,3,3	29,28,35,35	0,1,0,0	363	149	4.92E-06	0.000939975	0.73,0.86,0.831,0.858	1.0,0.92,1.0,1.0	-0.16
DCC_vs_LC.SE	ENSG00000100731	PCNX1	chr14	+	70995740	70995925	70988566	70988699	71009633	71009724	4,63,14,21	0,6,8,0	56,34,55,47	3,0,0,0	334	149	0.000604535	0.036002977	1.0,0.824,0.438,1.0	0.893,1.0,1.0,1.0	-0.158
DCC_vs_LC.SE	ENSG00000163393	SLC22A15	chr1	+	116026892	116027022	116020720	116020885	116031365	116031581	11,32,51,22	3,4,1,3	18,43,17,26	1,1,0,0	279	149	0.000523376	0.032676114	0.662,0.81,0.965,0.797	0.906,0.958,1.0,1.0	-0.157
DCC_vs_LC.SE	ENSG00000176623	RMDN1	chr8	-	86494828	86494966	86488551	86488639	86506994	86507112	0,0,2,0	2,3,18,9	7,3,7,5	19,19,13,9	287	149	9.90E-06	0.001540631	0.0,0.0,0.055,0.0	0.161,0.076,0.218,0.224	-0.156
DCC_vs_LC.SE	ENSG00000172890	NADSYN1	chr11	+	71480218	71480274	71478394	71478469	71480754	71480879	5,6,18,7	54,35,62,24	28,27,34,20	51,45,41,66	205	149	0.000125375	0.011080298	0.063,0.111,0.174,0.175	0.285,0.304,0.376,0.18	-0.156
DCC_vs_LC.SE	ENSG00000187010	RHD	chr1	+	25306595	25306729	25303321	25303459	25316999	25317079	63,99,22,52	16,8,2,6	9,23,17,5	1,0,0,0	283	149	1.27E-06	0.000366947	0.675,0.867,0.853,0.82	0.826,1.0,1.0,1.0	-0.153
DCC_vs_LC.SE	ENSG00000068305	MEF2A	chr15	+	99598429	99598511	99565699	99566104	99632977	99633173	33,101,105,26	8,13,14,5	62,54,73,47	6,3,1,0	231	149	8.87E-05	0.008428861	0.727,0.834,0.829,0.77	0.87,0.921,0.979,1.0	-0.153
DCC_vs_LC.SE	ENSG00000100138	SNU13	chr22	-	41681225	41681559	41680243	41680364	41682355	41682456	0,0,2,0	16,9,14,20	18,13,7,6	25,21,12,10	483	149	1.55E-10	2.41E-07	0.0,0.0,0.042,0.0	0.182,0.16,0.153,0.156	-0.152
DCC_vs_LC.SE	ENSG00000081237	PTPRC	chr1	+	198699563	198699704	198692346	198692373	198703297	198703346	119,139,200,113	136,414,453,110	293,279,245,309	207,249,188,233	290	149	2.73E-06	0.000652705	0.31,0.147,0.185,0.345	0.421,0.365,0.401,0.405	-0.151
DCC_vs_LC.SE	ENSG00000172331	BPGM	chr7	+	134658347	134658668	134647134	134647259	134661446	134662108	87,105,23,35	4,17,0,4	16,20,7,21	0,0,0,1	470	149	6.08E-06	0.001064635	0.873,0.662,1.0,0.735	1.0,1.0,1.0,0.869	-0.15
DCC_vs_LC.SE	ENSG00000158555	GDPD5	chr11	-	75452815	75452970	75449884	75449983	75456756	75456816	0,0,3,2	40,23,64,25	0,7,5,6	6,21,6,10	304	149	3.33E-06	0.000715884	0.0,0.0,0.022,0.038	0.0,0.14,0.29,0.227	-0.149
DCC_vs_LC.SE	ENSG00000181722	ZBTB20	chr3	-	114710267	114710313	114693527	114693575	114801100	114801174	0,0,2,0	5,8,14,8	4,8,8,7	41,20,25,22	195	149	1.68E-05	0.002315466	0.0,0.0,0.098,0.0	0.069,0.234,0.196,0.196	-0.149
DCC_vs_LC.SE	ENSG00000189091	SF3B3	chr16	+	70539103	70539207	70538322	70538460	70541668	70541834	45,49,103,63	22,6,5,2	110,79,98,96	1,1,8,0	253	149	0.000422592	0.027870254	0.546,0.828,0.924,0.949	0.985,0.979,0.878,1.0	-0.149
DCC_vs_LC.SE	ENSG00000239779	WBP1	chr2	+	74459477	74459562	74458449	74458671	74459642	74459745	0,1,0,0	13,4,18,7	10,5,5,6	15,18,17,27	234	149	2.95E-07	0.000124219	0.0,0.137,0.0,0.0	0.298,0.15,0.158,0.124	-0.148
DCC_vs_LC.SE	ENSG00000166716	ZNF592	chr15	+	84778182	84778312	84764706	84764815	84782656	84784895	28,43,79,39	4,3,7,4	71,62,94,70	0,0,0,2	279	149	6.30E-07	0.000214562	0.789,0.884,0.858,0.839	1.0,1.0,1.0,0.949	-0.145
DCC_vs_LC.SE	ENSG00000172775	FAM192A	chr16	-	57174168	57174286	57173727	57173869	57185820	57186055	2,0,0,0	11,22,32,15	11,6,9,9	30,28,17,26	267	149	7.05E-09	5.50E-06	0.092,0.0,0.0,0.0	0.17,0.107,0.228,0.162	-0.144
DCC_vs_LC.SE	ENSG00000109920	FNBP4	chr11	-	47725736	47725836	47724471	47724778	47731373	47731561	0,1,0,4	21,5,27,9	18,19,23,14	37,54,25,54	249	149	2.35E-06	0.000583146	0.0,0.107,0.0,0.21	0.225,0.174,0.355,0.134	-0.143
DCC_vs_LC.SE	ENSG00000074603	DPP8	chr15	-	65455711	65455841	65454262	65454415	65456224	65456371	0,3,2,0	4,8,8,9	6,7,9,15	15,16,19,20	279	149	0.000680631	0.039652313	0.0,0.167,0.118,0.0	0.176,0.189,0.202,0.286	-0.142
DCC_vs_LC.SE	ENSG00000005844	ITGAL	chr16	+	30473964	30474083	30472721	30472898	30474195	30474298	1,5,8,1	32,49,124,59	41,24,24,78	87,90,146,129	268	149	4.55E-12	1.31E-08	0.017,0.054,0.035,0.009	0.208,0.129,0.084,0.252	-0.14
DCC_vs_LC.SE	ENSG00000158578	ALAS2	chrX	-	55027750	55027857	55025819	55026015	55030941	55030977	121,215,798,151,307	1,421,656,351,323,610	107,283,161,240	143,272,320,247	256	149	7.82E-06	0.001295476	0.332,0.123,0.085,0.174	0.303,0.377,0.227,0.361	-0.138
DCC_vs_LC.SE	ENSG00000205639	MFSD2B	chr2	+	24017457	24017588	24013284	24013410	24021647	24021738	76,95,30,39	10,9,2,5	5,10,4,17	0,0,0,1	280	149	1.17E-05	0.001752647	0.802,0.849,0.889,0.806	1.0,1.0,1.0,0.9	-0.138
DCC_vs_LC.SE	ENSG00000117625	RCOR3	chr1	+	211312719	211312961	211301460	211304140	211313423	211313839	62,86,70,63	10,11,0,0	54,44,44,50	0,0,0,0	391	149	6.21E-07	0.000213434	0.703,0.749,1.0,1.0	1.0,1.0,1.0,1.0	-0.137
DCC_vs_LC.SE	ENSG00000214078	CPNE1	chr20	-	35655201	35655344	35632794	35632923	35664801	35664882	3,3,9,4	14,34,20,22	21,11,18,13	22,23,28,28	292	149	0.000363801	0.024825613	0.099,0.043,0.187,0.085	0.328,0.196,0.247,0.192	-0.137
DCC_vs_LC.SE	ENSG00000152229	PSTPIP2	chr18	-	46024608	46024686	46015902	46015937	46039946	46040047	20,58,276,12	2,1,23,4	59,71,47,46	0,2,0,1	227	149	7.13E-05	0.007066602	0.868,0.974,0.887,0.663	1.0,0.959,1.0,0.968	-0.134
DCC_vs_LC.SE	ENSG00000240038	AMY2B	chr1	+	103577489	103577608	103575440	103575540	103577719	103577845	5,12,39,11	0,2,8,1	31,30,13,12	2,0,0,0	268	149	0.00011159	0.010195551	1.0,0.769,0.73,0.859	0.896,1.0,1.0,1.0	-0.134
DCC_vs_LC.SE	ENSG00000108021	TASOR2	chr10	+	5735303	5735546	5730486	5731203	5739617	5740497	20,9,67,36	0,1,7,3	56,55,55,78	0,0,2,0	392	149	0.000186415	0.014732279	1.0,0.774,0.784,0.82	1.0,1.0,0.913,1.0	-0.134
DCC_vs_LC.SE	ENSG00000104164	BLOC1S6	chr15	+	45603103	45603187	45592123	45592276	45605427	45605514	7,17,37,24	1,1,8,1	26,33,28,22	0,1,0,0	233	149	0.000187398	0.014747766	0.817,0.916,0.747,0.939	1.0,0.955,1.0,1.0	-0.134
DCC_vs_LC.SE	ENSG00000157764	BRAF	chr7	-	140808236	140808316	140807959	140808062	140808891	140808995	11,5,6,6	34,63,72,46	15,10,14,18	62,29,25,28	229	149	0.000127181	0.011183607	0.174,0.049,0.051,0.078	0.136,0.183,0.267,0.295	-0.132
DCC_vs_LC.SE	ENSG00000131051	RBM39	chr20	-	35729461	35729551	35729311	35729365	35731940	35732135	20,42,65,34	0,5,21,4	98,71,75,78	2,4,0,1	239	149	6.60E-06	0.001133745	1.0,0.84,0.659,0.841	0.968,0.917,1.0,0.98	-0.131
DCC_vs_LC.SE	ENSG00000059378	PARP12	chr7	-	140027275	140027406	140026195	140026348	140028612	140028688	33,31,260,49	3,0,18,9	100,99,134,107	0,0,0,0	280	149	4.19E-09	3.65E-06	0.854,1.0,0.885,0.743	1.0,1.0,1.0,1.0	-0.13
DCC_vs_LC.SE	ENSG00000136840	ST6GALNAC4	chr9	-	127909950	127910528	127908317	127908581	127912267	127912680	241,161,81,290	17,11,2,7	48,72,57,84	0,0,3,0	727	149	1.89E-05	0.002496092	0.744,0.75,0.892,0.895	1.0,1.0,0.796,1.0	-0.129
DCC_vs_LC.SE	ENSG00000205639	MFSD2B	chr2	+	24017285	24017364	24016844	24016968	24017457	24017588	106,104,41,75	7,18,7,24	12,41,11,20	0,1,3,0	228	149	0.000133248	0.011585104	0.908,0.791,0.793,0.671	1.0,0.964,0.706,1.0	-0.127
DCC_vs_LC.SE	ENSG00000015133	CCDC88C	chr14	-	91281161	91281308	91279237	91279306	91281456	91281525	0,0,0,1	15,7,22,9	19,11,1,21	29,42,50,50	296	149	1.25E-07	5.98E-05	0.0,0.0,0.0,0.053	0.248,0.116,0.01,0.175	-0.124
DCC_vs_LC.SE	ENSG00000119820	YIPF4	chr2	+	32298233	32298311	32277903	32278234	32301381	32301495	20,45,78,32	2,11,0,4	62,45,30,41	0,1,0,1	227	149	2.45E-05	0.003073029	0.868,0.729,1.0,0.84	1.0,0.967,1.0,0.964	-0.124
DCC_vs_LC.SE	ENSG00000101901	ALG13	chrX	+	111686136	111686174	111684964	111685103	111687886	111688128	0,1,1,0	7,6,2,4	1,14,0,5	8,14,30,7	187	149	0.000212897	0.016409739	0.0,0.117,0.285,0.0	0.091,0.443,0.0,0.363	-0.124
DCC_vs_LC.SE	ENSG00000177409	SAMD9L	chr7	-	93147087	93147146	93145384	93145532	93148193	93148345	10,13,135,29	0,8,5,3	22,29,17,19	0,0,2,0	208	149	0.000726176	0.041530599	1.0,0.538,0.951,0.874	1.0,1.0,0.859,1.0	-0.124
DCC_vs_LC.SE	ENSG00000158201	ABHD3	chr18	-	21683919	21683965	21663677	21664230	21702315	21702498	35,39,169,46	3,12,27,0	52,87,47,63	0,0,2,1	195	149	6.16E-08	3.34E-05	0.899,0.713,0.827,1.0	1.0,1.0,0.947,0.98	-0.122
DCC_vs_LC.SE	ENSG00000093183	SEC22C	chr3	-	42563764	42563880	42563522	42563686	42568864	42569073	0,0,0,0	11,12,13,9	9,4,6,4	39,10,27,27	265	149	1.85E-06	0.000486993	0.0,0.0,0.0,0.0	0.115,0.184,0.111,0.077	-0.122
DCC_vs_LC.SE	ENSG00000204371	EHMT2	chr6	-	31893361	31893662	31892825	31892910	31896262	31896504	0,0,1,0	6,1,14,4	7,3,2,13	20,10,9,13	450	149	3.27E-06	0.000708735	0.0,0.0,0.023,0.0	0.104,0.09,0.069,0.249	-0.122
DCC_vs_LC.SE	ENSG00000039319	ZFYVE16	chr5	+	80448025	80448404	80445262	80445405	80449590	80449713	44,109,121,46	0,6,18,2	128,107,62,128	4,0,1,0	528	149	3.81E-05	0.004407601	1.0,0.837,0.655,0.866	0.9,1.0,0.946,1.0	-0.122
DCC_vs_LC.SE	ENSG00000188428	BLOC1S5	chr6	-	8027206	8027399	8026366	8026425	8041138	8041268	0,0,2,0	3,7,8,5	2,4,8,5	16,18,9,11	342	149	0.000144402	0.012378301	0.0,0.0,0.098,0.0	0.052,0.088,0.279,0.165	-0.122
DCC_vs_LC.SE	ENSG00000143774	GUK1	chr1	+	228141625	228141829	228141123	228141507	228145510	228145624	114,103,62,119	0,3,8,11	34,65,90,70	0,0,0,0	353	149	4.11E-07	0.000155642	1.0,0.935,0.766,0.82	1.0,1.0,1.0,1.0	-0.12
DCC_vs_LC.SE	ENSG00000198925	ATG9A	chr2	-	219228433	219228482	219227921	219228053	219229009	219229325	28,73,47,30	6,3,7,1	9,11,16,8	0,0,0,0	198	149	1.67E-05	0.002301525	0.778,0.948,0.835,0.958	1.0,1.0,1.0,1.0	-0.12
DCC_vs_LC.SE	ENSG00000100401	RANGAP1	chr22	-	41284900	41285153	41280932	41281082	41285985	41286251	0,0,6,1	13,14,38,19	13,7,14,23	30,33,33,37	402	149	1.18E-06	0.000354973	0.0,0.0,0.055,0.019	0.138,0.073,0.136,0.187	-0.115
DCC_vs_LC.SE	ENSG00000135596	MICAL1	chr6	-	109447874	109447963	109447680	109447722	109448202	109448393	54,134,153,41	6,0,13,9	113,98,103,145	1,1,0,4	238	149	2.16E-05	0.002758569	0.849,1.0,0.88,0.74	0.986,0.984,1.0,0.958	-0.115
DCC_vs_LC.SE	ENSG00000107077	KDM4C	chr9	+	6981841	6982765	6980924	6981118	6984165	6984404	24,27,35,23	23,21,30,26	119,61,71,117	57,18,45,46	1073	149	0.000386816	0.026080569	0.127,0.151,0.139,0.109	0.225,0.32,0.18,0.261	-0.115
DCC_vs_LC.SE	ENSG00000119397	CNTRL	chr9	+	121171407	121171548	121169610	121169816	121173242	121173509	11,3,21,4	1,0,9,1	7,14,29,16	2,1,0,0	290	149	0.000111891	0.010198121	0.85,1.0,0.545,0.673	0.643,0.878,1.0,1.0	-0.113
DCC_vs_LC.SE	ENSG00000169026	SLC49A3	chr4	-	686088	686302	685834	685911	686531	686690	22,18,78,12	0,4,18,0	14,30,40,18	1,0,2,0	363	149	0.000299939	0.021442222	1.0,0.649,0.64,1.0	0.852,1.0,0.891,1.0	-0.113
DCC_vs_LC.SE	ENSG00000101236	RNF24	chr20	-	3974331	3974400	3963874	3964024	4015144	4015389	8,24,20,17	1,3,7,1	15,13,14,13	0,0,1,2	218	149	0.00027349	0.019970647	0.845,0.845,0.661,0.921	1.0,1.0,0.905,0.816	-0.112
DCC_vs_LC.SE	ENSG00000183943	PRKX	chrX	-	3611221	3611334	3608624	3608945	3612176	3612281	2,2,2,2	13,12,26,8	12,7,18,13	29,25,33,27	262	149	0.000320774	0.022544483	0.08,0.087,0.042,0.124	0.19,0.137,0.237,0.215	-0.112
DCC_vs_LC.SE	ENSG00000184281	TSSC4	chr11	+	2401838	2402147	2400762	2400798	2402293	2402450	5,2,14,7	33,24,39,35	11,22,10,19	16,22,39,28	458	149	0.000525327	0.03274337	0.047,0.026,0.105,0.061	0.183,0.245,0.077,0.181	-0.112
DCC_vs_LC.SE	ENSG00000087460	GNAS	chr20	+	58898940	58898985	58895162	58895684	58899948	58900030	184,158,128,87	36,17,13,20	64,56,59,81	0,3,8,1	194	149	2.89E-05	0.003546635	0.797,0.877,0.883,0.77	1.0,0.935,0.85,0.984	-0.111
DCC_vs_LC.SE	ENSG00000133193	FAM104A	chr17	-	73227164	73227264	73207352	73209768	73232085	73232367	216,183,64,209	36,20,5,6	36,46,52,47	0,0,0,3	249	149	6.16E-07	0.000213434	0.782,0.846,0.885,0.954	1.0,1.0,1.0,0.904	-0.109
DCC_vs_LC.SE	ENSG00000169727	GPS1	chr17	+	82052255	82052459	82051896	82051964	82053273	82053366	0,0,2,5	32,15,12,16	8,13,14,2	20,20,20,31	353	149	0.00010804	0.009895311	0.0,0.0,0.066,0.117	0.144,0.215,0.228,0.027	-0.108
DCC_vs_LC.SE	ENSG00000141030	COPS3	chr17	-	17276034	17276183	17270895	17271008	17281131	17281191	232,128,96,83	17,19,13,5	85,110,59,76	2,4,0,6	298	149	0.000634058	0.037345616	0.872,0.771,0.787,0.892	0.955,0.932,1.0,0.864	-0.107
DCC_vs_LC.SE	ENSG00000170271	FAXDC2	chr5	-	154834624	154834728	154823307	154823592	154834842	154834934	272,225,72,283	24,25,6,11	60,80,33,126	0,2,0,1	253	149	2.40E-08	1.55E-05	0.87,0.841,0.876,0.938	1.0,0.959,1.0,0.987	-0.105
DCC_vs_LC.SE	ENSG00000189144	ZNF573	chr19	-	37770406	37770597	37770004	37770097	37771563	37771696	2,0,0,1	4,2,14,0	15,11,6,10	19,3,6,6	340	149	0.000390049	0.026164014	0.18,0.0,0.0,1.0	0.257,0.616,0.305,0.422	-0.105
DCC_vs_LC.SE	ENSG00000188559	RALGAPA2	chr20	-	20680690	20680801	20653529	20653587	20712374	20712644	17,68,104,29	2,9,10,1	63,89,65,42	0,5,2,0	260	149	0.000840653	0.046242104	0.83,0.812,0.856,0.943	1.0,0.911,0.949,1.0	-0.105
DCC_vs_LC.SE	ENSG00000182511	FES	chr15	+	90885411	90885585	90885036	90885258	90886960	90887015	92,177,179,66	12,8,15,6	146,154,152,115	6,1,0,7	323	149	0.000212319	0.016398885	0.78,0.911,0.846,0.835	0.918,0.986,1.0,0.883	-0.104
DCC_vs_LC.SE	ENSG00000176915	ANKLE2	chr12	-	132741808	132741891	132741418	132741485	132743153	132743276	0,0,0,0	8,6,10,10	6,6,1,2	18,24,33,16	232	149	0.000449433	0.029147366	0.0,0.0,0.0,0.0	0.176,0.138,0.019,0.074	-0.102
DCC_vs_LC.SE	ENSG00000134982	APC	chr5	+	112823306	112823360	112821948	112821991	112827107	112827247	0,0,1,1	5,16,36,9	5,9,1,0	19,15,20,26	203	149	0.000470073	0.030100721	0.0,0.0,0.02,0.075	0.162,0.306,0.035,0.0	-0.102
DCC_vs_LC.SE	ENSG00000114030	KPNA1	chr3	-	122457725	122457848	122453869	122454001	122461223	122461318	9,6,16,8	31,114,65,44	24,32,25,21	65,63,47,57	272	149	7.44E-06	0.001250211	0.137,0.028,0.119,0.091	0.168,0.218,0.226,0.168	-0.101
DCC_vs_LC.SE	ENSG00000141469	SLC14A1	chr18	+	45748375	45748425	45739501	45739662	45752177	45752520	173,180,95,143	18,15,6,12	10,28,9,23	0,0,0,0	199	149	1.33E-06	0.000376555	0.878,0.9,0.922,0.899	1.0,1.0,1.0,1.0	-0.1
DCC_vs_LC.SE	ENSG00000244687	UBE2V1	chr20	-	50111288	50111562	50096671	50096820	50113106	50113145	6,3,4,2	31,51,26,25	7,17,3,14	18,20,21,25	423	149	5.19E-05	0.00556577	0.064,0.02,0.051,0.027	0.12,0.23,0.048,0.165	-0.1
DCC_vs_LC.SE	ENSG00000125107	CNOT1	chr16	-	58623281	58623409	58599262	58599511	58629727	58629885	0,0,2,0	5,4,20,12	8,7,3,2	18,17,29,46	277	149	0.000346435	0.023987895	0.0,0.0,0.051,0.0	0.193,0.181,0.053,0.023	-0.1
DCC_vs_LC.SE	ENSG00000198223	CSF2RA	chrX	+	1303260	1303362	1300490	1300626	1303922	1304019	3,23,30,17	45,108,130,29	89,52,40,35	149,113,84,74	251	149	0.00041756	0.027635699	0.038,0.112,0.12,0.258	0.262,0.215,0.22,0.219	-0.097
DCC_vs_LC.SE	ENSG00000257267	ZNF271P	chr18	+	35291009	35291232	35290281	35290391	35305975	35308549	52,35,41,15	5,0,6,0	32,18,33,32	0,0,0,1	372	149	0.000485552	0.030724289	0.806,1.0,0.732,1.0	1.0,1.0,1.0,0.928	-0.097
DCC_vs_LC.SE	ENSG00000119231	SENP5	chr3	+	196885150	196886694	196867855	196868073	196899665	196899771	285,301,749,296	2,2,6,7	817,686,696,684	2,0,0,2	1693	149	6.74E-05	0.006766709	0.926,0.93,0.917,0.788	0.973,1.0,1.0,0.968	-0.095
DCC_vs_LC.SE	ENSG00000198911	SREBF2	chr22	+	41878658	41878758	41877941	41878123	41880715	41880992	0,0,0,0	19,20,47,13	6,7,7,7	37,42,31,50	249	149	8.31E-07	0.00026622	0.0,0.0,0.0,0.0	0.088,0.091,0.119,0.077	-0.094
DCC_vs_LC.SE	ENSG00000149532	CPSF7	chr11	-	61421191	61421257	61420469	61420573	61421389	61421608	0,0,1,0	16,30,31,8	0,11,11,3	39,37,35,44	215	149	8.28E-06	0.001354989	0.0,0.0,0.022,0.0	0.0,0.171,0.179,0.045	-0.093
DCC_vs_LC.SE	ENSG00000005206	SPPL2B	chr19	+	2337114	2337333	2334601	2334721	2337442	2337482	0,0,3,0	29,16,31,12	10,13,3,5	40,21,29,26	368	149	4.30E-06	0.000847267	0.0,0.0,0.038,0.0	0.092,0.2,0.04,0.072	-0.092
DCC_vs_LC.SE	ENSG00000119414	PPP6C	chr9	-	125158240	125158382	125153905	125153985	125171084	125171180	61,66,119,64	3,3,14,4	87,120,139,107	0,1,1,4	291	149	1.45E-05	0.002077109	0.912,0.918,0.813,0.891	1.0,0.984,0.986,0.932	-0.092
DCC_vs_LC.SE	ENSG00000109790	KLHL5	chr4	+	39063571	39063797	39062939	39063035	39075964	39076147	1,3,0,0	2,10,21,8	3,5,3,6	11,7,5,16	375	149	0.000537428	0.033044642	0.166,0.107,0.0,0.0	0.098,0.221,0.193,0.13	-0.092
DCC_vs_LC.SE	ENSG00000154889	MPPE1	chr18	-	11897525	11897620	11896982	11897356	11905737	11905953	3,2,43,9	0,0,19,1	6,1,6,26	0,0,1,0	244	149	1.89E-05	0.002496092	1.0,1.0,0.58,0.846	1.0,1.0,0.786,1.0	-0.09
DCC_vs_LC.SE	ENSG00000131069	ACSS2	chr20	+	34908904	34908943	34882793	34882989	34913095	34913187	0,1,1,0	12,19,28,16	4,4,3,5	33,24,20,30	188	149	0.00024241	0.018017203	0.0,0.04,0.028,0.0	0.088,0.117,0.106,0.117	-0.09
DCC_vs_LC.SE	ENSG00000139620	KANSL2	chr12	-	48662559	48662654	48660467	48660619	48667692	48667789	0,2,2,0	13,12,37,26	13,4,10,9	38,50,30,54	244	149	2.14E-05	0.002747137	0.0,0.092,0.032,0.0	0.173,0.047,0.169,0.092	-0.089
DCC_vs_LC.SE	ENSG00000170906	NDUFA3	chr19	+	54106352	54106446	54105933	54106011	54106810	54106961	0,0,0,5	29,23,22,55	2,10,0,19	38,34,73,41	243	149	0.00026812	0.019622585	0.0,0.0,0.0,0.053	0.031,0.153,0.0,0.221	-0.088
DCC_vs_LC.SE	ENSG00000169727	GPS1	chr17	+	82052258	82052459	82051896	82051964	82053273	82053366	0,0,2,5	32,15,12,16	6,13,10,2	20,20,20,31	350	149	0.000756987	0.042641693	0.0,0.0,0.066,0.117	0.113,0.217,0.176,0.027	-0.088
DCC_vs_LC.SE	ENSG00000158856	DMTN	chr8	+	22080804	22080870	22080617	22080625	22081112	22081193	11,286,865,801,051	105,66,71,77	123,298,187,296	6,0,0,16	215	149	1.12E-10	1.82E-07	0.882,0.878,0.85,0.904	0.934,1.0,1.0,0.928	-0.087
DCC_vs_LC.SE	ENSG00000137522	RNF121	chr11	+	71978085	71978235	71960749	71960891	71982760	71982915	0,1,1,0	10,4,12,5	11,2,1,4	14,14,28,13	299	149	0.000398053	0.02662689	0.0,0.111,0.04,0.0	0.281,0.066,0.017,0.133	-0.087
DCC_vs_LC.SE	ENSG00000272886	DCP1A	chr3	-	53338090	53338145	53319406	53319473	53342143	53342271	0,0,2,0	6,10,36,3	6,0,8,3	29,19,25,32	204	149	0.000171172	0.013849036	0.0,0.0,0.039,0.0	0.131,0.0,0.189,0.064	-0.086
DCC_vs_LC.SE	ENSG00000089157	RPLP0	chr12	-	120198553	120198631	120197321	120197462	120198853	120199000	407,312,744,335	91,43,4,1	1,269,990,810,893	0,25,32,7	227	149	0.0001162	0.010475511	0.746,0.826,0.992,0.995	1.0,0.963,0.943,0.988	-0.084
DCC_vs_LC.SE	ENSG00000108559	NUP88	chr17	-	5418014	5418141	5416552	5416682	5419353	5419676	0,1,0,0	12,18,27,16	4,2,13,1	25,42,22,27	276	149	0.000233863	0.01757857	0.0,0.029,0.0,0.0	0.08,0.025,0.242,0.02	-0.084
DCC_vs_LC.SE	ENSG00000116906	GNPAT	chr1	+	231258221	231258309	231250960	231251143	231260506	231260683	2,0,0,1	25,25,38,16	9,9,0,15	32,51,43,50	237	149	6.48E-06	0.001118961	0.048,0.0,0.0,0.038	0.15,0.1,0.0,0.159	-0.081
DCC_vs_LC.SE	ENSG00000197021	CXorf40B	chrX	-	149934376	149934573	149934004	149934137	149937432	149937480	0,0,2,1	11,18,22,69	1,9,3,7	21,33,22,13	346	149	0.000116332	0.010475511	0.0,0.0,0.038,0.006	0.02,0.105,0.055,0.188	-0.081
DCC_vs_LC.SE	ENSG00000153310	FAM49B	chr8	-	129912469	129912515	129904498	129904585	129970942	129970990	0,2,0,0	15,29,69,31	13,0,5,1	31,33,30,39	195	149	0.000152399	0.01277149	0.0,0.05,0.0,0.0	0.243,0.0,0.113,0.019	-0.081
DCC_vs_LC.SE	ENSG00000186074	CD300LF	chr17	-	74698575	74698621	74698368	74698481	74703034	74703098	0,2,1,0	24,42,53,20	2,11,7,0	22,37,38,60	195	149	0.000152365	0.01277149	0.0,0.035,0.014,0.0	0.065,0.185,0.123,0.0	-0.081
DCC_vs_LC.SE	ENSG00000148700	ADD3	chr10	+	110079239	110079297	110008208	110008299	110100624	110100704	0,1,0,0	22,43,48,41	20,5,8,0	57,67,67,87	207	149	5.32E-06	0.00097542	0.0,0.016,0.0,0.0	0.202,0.051,0.079,0.0	-0.079
DCC_vs_LC.SE	ENSG00000172175	MALT1	chr18	+	58710920	58710953	58709321	58710072	58714082	58714109	1,0,1,0	25,7,30,15	0,3,15,5	45,30,48,39	182	149	8.09E-05	0.007851976	0.032,0.0,0.027,0.0	0.0,0.076,0.204,0.095	-0.079
DCC_vs_LC.SE	ENSG00000141030	COPS3	chr17	-	17276034	17276164	17270757	17271008	17281131	17281160	264,185,134,130	17,19,13,5	112,143,97,111	2,4,0,6	279	149	0.000302224	0.021482561	0.892,0.839,0.846,0.933	0.968,0.95,1.0,0.908	-0.079
DCC_vs_LC.SE	ENSG00000081237	PTPRC	chr1	+	198702386	198702530	198692346	198692373	198703297	198703346	15,9,50,24	136,414,453,110	73,63,79,44	207,249,188,233	293	149	1.30E-13	6.88E-10	0.053,0.011,0.053,0.1	0.152,0.114,0.176,0.088	-0.078
DCC_vs_LC.SE	ENSG00000125447	GGA3	chr17	-	75248839	75249008	75246711	75246796	75261547	75261600	0,0,1,0	24,23,40,13	3,1,10,5	27,32,22,25	318	149	0.000366482	0.024960753	0.0,0.0,0.012,0.0	0.049,0.014,0.176,0.086	-0.078
DCC_vs_LC.SE	ENSG00000133816	MICAL2	chr11	+	12276258	12276715	12276079	12276166	12280932	12281099	3,1,3,1	52,25,16,8	3,9,4,5	6,15,8,18	606	149	0.000384513	0.025999754	0.014,0.01,0.044,0.03	0.109,0.129,0.109,0.064	-0.078
DCC_vs_LC.SE	ENSG00000119820	YIPF4	chr2	+	32290482	32290636	32277903	32278234	32301381	32301495	67,108,159,60	2,11,0,4	92,141,130,87	0,1,0,1	303	149	0.00043529	0.028506932	0.943,0.828,1.0,0.881	1.0,0.986,1.0,0.977	-0.078
DCC_vs_LC.SE	ENSG00000163625	WDFY3	chr4	-	84896910	84897010	84860411	84860622	84932269	84932363	48,227,200,55	6,8,9,3	101,62,56,68	3,0,0,1	249	149	0.000591849	0.035416408	0.827,0.944,0.93,0.916	0.953,1.0,1.0,0.976	-0.078
DCC_vs_LC.SE	ENSG00000148110	MFSD14B	chr9	+	94440984	94441099	94438400	94438528	94444963	94445182	62,106,461,57	1,5,18,5	194,170,188,206	0,0,0,0	264	149	3.36E-06	0.000715884	0.972,0.923,0.935,0.865	1.0,1.0,1.0,1.0	-0.076
DCC_vs_LC.SE	ENSG00000197021	CXorf40B	chrX	-	149934376	149934568	149934004	149934137	149937432	149937480	0,0,2,1	11,18,22,69	1,9,3,6	21,33,22,13	341	149	0.000224771	0.017113661	0.0,0.0,0.038,0.006	0.02,0.106,0.056,0.168	-0.076
DCC_vs_LC.SE	ENSG00000163349	HIPK1	chr1	+	113954650	113954770	113952765	113952889	113955562	113955649	218,290,173,174	31,29,0,0	208,214,235,236	0,0,2,6	269	149	4.59E-07	0.000168747	0.796,0.847,1.0,1.0	1.0,1.0,0.985,0.956	-0.075
DCC_vs_LC.SE	ENSG00000173436	MICOS10	chr1	+	19600786	19600971	19596982	19597109	19622099	19622147	3,0,2,5	24,32,48,13	25,7,8,14	37,33,37,50	334	149	5.66E-05	0.005977677	0.053,0.0,0.018,0.146	0.232,0.086,0.088,0.111	-0.075
DCC_vs_LC.SE	ENSG00000107929	LARP4B	chr10	-	870012	870083	864122	864270	884446	884506	2,1,4,5	32,42,98,48	14,19,16,10	90,77,82,67	220	149	4.86E-05	0.005272177	0.041,0.016,0.027,0.066	0.095,0.143,0.117,0.092	-0.074
DCC_vs_LC.SE	ENSG00000170180	GYPA	chr4	-	144120489	144120588	144119362	144119781	144140598	144140635	36,27,9,33	7,3,0,10	2,5,1,7	0,1,0,1	248	149	0.000315851	0.022324108	0.755,0.844,1.0,0.665	1.0,0.75,1.0,0.808	-0.073
DCC_vs_LC.SE	ENSG00000134779	TPGS2	chr18	-	36805373	36805397	36800197	36800311	36807846	36807934	170,75,27,54	9,1,1,10	8,45,14,16	0,0,0,0	173	149	0.000375184	0.025414817	0.942,0.985,0.959,0.823	1.0,1.0,1.0,1.0	-0.073
DCC_vs_LC.SE	ENSG00000135821	GLUL	chr1	-	182390496	182390852	182388571	182388750	182391174	182391346	93,121,303,75	644,884,216,577	107,138,94,100	131,163,159,161	505	149	9.47E-07	0.000298144	0.041,0.039,0.293,0.037	0.194,0.2,0.149,0.155	-0.072
DCC_vs_LC.SE	ENSG00000163328	GPR155	chr2	-	174482872	174482918	174481496	174481987	174486872	174487094	0,2,0,1	10,26,14,4	10,3,1,3	29,13,23,18	195	149	0.000545852	0.033302302	0.0,0.056,0.0,0.16	0.209,0.15,0.032,0.113	-0.072
DCC_vs_LC.SE	ENSG00000219545	UMAD1	chr7	+	7676101	7676208	7673308	7673453	7801669	7801743	0,1,2,0	6,11,27,5	7,12,2,2	39,28,37,21	256	149	0.000760419	0.042770713	0.0,0.05,0.041,0.0	0.095,0.2,0.031,0.053	-0.072
DCC_vs_LC.SE	ENSG00000197622	CDC42SE1	chr1	-	151056650	151056786	151055676	151055993	151059478	151059615	13,30,109,26	146,243,443,172	85,104,82,130	359,326,332,273	285	149	3.28E-05	0.003912256	0.044,0.061,0.114,0.073	0.11,0.143,0.114,0.199	-0.069
DCC_vs_LC.SE	ENSG00000138380	CARF	chr2	+	202924356	202924415	202917876	202918043	202941859	202941980	0,0,0,2	1,2,3,1	2,5,0,8	9,7,4,9	208	149	0.000797623	0.04446271	0.0,0.0,0.0,0.589	0.137,0.338,0.0,0.389	-0.069
DCC_vs_LC.SE	ENSG00000119707	RBM25	chr14	+	73088369	73088474	73088000	73088161	73096914	73097100	0,1,6,1	30,49,78,52	17,21,9,11	95,96,79,107	254	149	2.02E-05	0.002650307	0.0,0.012,0.043,0.011	0.095,0.114,0.063,0.057	-0.066
DCC_vs_LC.SE	ENSG00000197622	CDC42SE1	chr1	-	151056655	151056786	151055582	151055993	151059478	151059773	23,31,113,20	146,243,443,172	97,110,84,117	359,326,332,273	280	149	5.09E-05	0.005494771	0.077,0.064,0.12,0.058	0.126,0.152,0.119,0.186	-0.066
DCC_vs_LC.SE	ENSG00000100225	FBXO7	chr22	+	32479132	32479275	32475236	32475398	32483896	32484124	4,514,260,016,282,610	0,225,65,153	84,714,656,811,620	14,0,11,0	292	149	5.55E-16	5.20E-12	1.0,0.855,0.927,0.897	0.969,1.0,0.969,1.0	-0.065
DCC_vs_LC.SE	ENSG00000048028	USP28	chr11	-	113835206	113835327	113834248	113834335	113840597	113840757	0,0,0,0	10,4,20,15	6,8,3,5	55,61,26,36	270	149	0.000613536	0.036423218	0.0,0.0,0.0,0.0	0.057,0.067,0.06,0.071	-0.064
DCC_vs_LC.SE	ENSG00000109906	ZBTB16	chr11	+	114061370	114061561	114059736	114059882	114063210	114063646	0,0,0,1	3,2,14,3	5,4,1,8	19,15,10,24	340	149	0.000199083	0.01556918	0.0,0.0,0.0,0.127	0.103,0.105,0.042,0.127	-0.063
DCC_vs_LC.SE	ENSG00000170271	FAXDC2	chr5	-	154830800	154830922	154823307	154823592	154834842	154835088	563,400,156,703	24,25,6,11	134,201,115,369	0,2,0,1	271	149	1.18E-07	5.75E-05	0.928,0.898,0.935,0.972	1.0,0.982,1.0,0.995	-0.061
DCC_vs_LC.SE	ENSG00000089157	RPLP0	chr12	-	120198553	120198770	120197321	120197462	120198853	120199000	10,177,301,684,851	91,43,4,1	3,049,242,518,732,150	0,25,32,7	366	149	1.03E-06	0.000321319	0.82,0.874,0.994,0.997	1.0,0.975,0.96,0.992	-0.061
DCC_vs_LC.SE	ENSG00000163444	TMEM183A	chr1	+	203017755	203017919	203015839	203016140	203018480	203018561	4,12,10,9	146,184,80,113	7,9,12,23	47,71,49,61	313	149	6.43E-05	0.006548218	0.013,0.03,0.056,0.037	0.066,0.057,0.104,0.152	-0.061
DCC_vs_LC.SE	ENSG00000114956	DGUOK	chr2	+	73950600	73950732	73946718	73946906	73958145	73958245	0,0,0,2	14,16,25,10	7,5,7,0	22,36,28,27	281	149	0.000626699	0.037145774	0.0,0.0,0.0,0.096	0.144,0.069,0.117,0.0	-0.059
DCC_vs_LC.SE	ENSG00000104824	HNRNPL	chr19	-	38841612	38841682	38840487	38840559	38843841	38843914	1,6,14,5	92,93,156,94	38,22,14,23	148,193,120,184	219	149	0.000234552	0.01757857	0.007,0.042,0.058,0.035	0.149,0.072,0.074,0.078	-0.058
DCC_vs_LC.SE	ENSG00000160712	IL6R	chr1	+	154454487	154454581	154449910	154449980	154465133	154465314	87,163,234,99	5,6,17,4	154,160,162,138	3,0,6,0	243	149	0.000449738	0.029147366	0.914,0.943,0.894,0.938	0.969,1.0,0.943,1.0	-0.056
DCC_vs_LC.SE	ENSG00000166233	ARIH1	chr15	+	72496790	72496858	72474935	72475014	72518066	72518134	1,0,1,0	27,44,33,13	5,4,10,9	61,52,75,72	217	149	0.000146278	0.012481904	0.025,0.0,0.02,0.0	0.053,0.05,0.084,0.079	-0.055
DCC_vs_LC.SE	ENSG00000151923	TIAL1	chr10	-	119580470	119580846	119579934	119580010	119581921	119582009	8,23,46,26	71,124,90,126	67,52,30,46	107,92,86,110	525	149	0.000301297	0.021457375	0.031,0.05,0.127,0.055	0.151,0.138,0.09,0.106	-0.055
DCC_vs_LC.SE	ENSG00000136536	7-Mar	chr2	+	159715680	159715766	159712506	159712661	159729008	159729175	0,3,3,0	38,69,83,51	13,4,7,2	57,51,55,57	235	149	0.000356645	0.024603879	0.0,0.027,0.022,0.0	0.126,0.047,0.075,0.022	-0.055
DCC_vs_LC.SE	ENSG00000131051	RBM39	chr20	-	35729461	35729527	35729311	35729365	35731940	35732135	68,110,182,86	0,5,21,4	198,169,230,201	2,4,0,1	215	149	2.37E-06	0.00058317	1.0,0.938,0.857,0.937	0.986,0.967,1.0,0.993	-0.053
DCC_vs_LC.SE	ENSG00000070540	WIPI1	chr17	-	68434555	68434626	68433463	68433575	68435619	68435712	99,109,43,114	5,16,0,3	39,62,69,28	2,0,0,0	220	149	7.52E-05	0.007371761	0.931,0.822,1.0,0.963	0.93,1.0,1.0,1.0	-0.053
DCC_vs_LC.SE	ENSG00000154803	FLCN	chr17	-	17223921	17224143	17222500	17222661	17226175	17226322	1,275,123,160,149	45,3,3,9	96,120,60,140	2,0,0,3	371	149	0.000539781	0.033093616	0.919,0.943,0.955,0.869	0.951,1.0,1.0,0.949	-0.053
DCC_vs_LC.SE	ENSG00000158856	DMTN	chr8	+	22059372	22059496	22057887	22057965	22066704	22066893	953,387,236,760	88,0,10,0	109,311,150,253	0,0,0,1	273	149	4.52E-07	0.00016778	0.855,1.0,0.928,1.0	1.0,1.0,1.0,0.993	-0.052
DCC_vs_LC.SE	ENSG00000102145	GATA1	chrX	+	48791090	48791329	48786553	48786645	48791843	48792221	340,243,91,412	25,6,0,18	79,182,90,120	1,3,0,2	388	149	0.000241367	0.017975329	0.839,0.94,1.0,0.898	0.968,0.959,1.0,0.958	-0.052
DCC_vs_LC.SE	ENSG00000175634	RPS6KB2	chr11	+	67432355	67432492	67431367	67431515	67432599	67432657	4,2,2,1	76,59,72,59	8,8,8,7	48,59,59,55	286	149	0.000478132	0.030408879	0.027,0.017,0.014,0.009	0.08,0.066,0.066,0.062	-0.052
DCC_vs_LC.SE	ENSG00000243064	ABCC13	chr21	+	14299437	14299681	14291569	14291747	14305695	14305842	147,315,58,73	9,13,3,5	18,36,6,59	0,0,1,0	393	149	3.31E-05	0.003939316	0.861,0.902,0.88,0.847	1.0,1.0,0.695,1.0	-0.051
DCC_vs_LC.SE	ENSG00000175634	RPS6KB2	chr11	+	67432352	67432492	67431367	67431515	67432599	67432657	1,1,2,1	76,59,72,59	5,9,6,8	48,59,59,55	289	149	0.000134519	0.011637564	0.007,0.009,0.014,0.009	0.051,0.073,0.05,0.07	-0.051
DCC_vs_LC.SE	ENSG00000162367	TAL1	chr1	-	47229195	47229351	47225442	47225889	47232166	47232220	131,123,107,114	2,4,10,4	15,35,37,17	1,0,0,0	305	149	0.0005872	0.035268468	0.97,0.938,0.839,0.933	0.88,1.0,1.0,1.0	-0.05
DCC_vs_LC.SE	ENSG00000100225	FBXO7	chr22	+	32478980	32479275	32475256	32475398	32483896	32483983	10,570,523,138,065,500	0,225,65,153	1,904,326,015,533,830	14,0,11,0	444	149	3.33E-16	4.16E-12	1.0,0.886,0.952,0.923	0.979,1.0,0.979,1.0	-0.049
DCC_vs_LC.SE	ENSG00000155744	FAM126B	chr2	-	200987364	200987532	200978492	200981871	200988261	200988421	3,3,7,4	40,133,96,24	27,10,8,13	84,71,91,53	317	149	0.000120358	0.010713878	0.034,0.01,0.033,0.073	0.131,0.062,0.04,0.103	-0.046
DCC_vs_LC.SE	ENSG00000103502	CDIPT	chr16	-	29862585	29862635	29861105	29861259	29862814	29863276	73,99,140,77	0,8,15,0	31,47,31,55	0,0,1,0	199	149	0.000204812	0.015921274	1.0,0.903,0.875,1.0	1.0,1.0,0.959,1.0	-0.045
DCC_vs_LC.SE	ENSG00000108774	RAB5C	chr17	-	42137761	42137878	42130336	42130590	42154892	42154964	2,23,7,0	144,221,222,210	22,25,16,19	151,169,157,196	266	149	4.35E-05	0.004899567	0.008,0.055,0.017,0.0	0.075,0.077,0.054,0.052	-0.044
DCC_vs_LC.SE	ENSG00000169189	NSMCE1	chr16	-	27241352	27241889	27235177	27235299	27257434	27257581	0,5,3,1	24,8,51,19	25,19,6,21	45,60,41,36	686	149	1.02E-05	0.001573793	0.0,0.12,0.013,0.011	0.108,0.064,0.031,0.112	-0.043
DCC_vs_LC.SE	ENSG00000104974	LILRA1	chr19	+	54594196	54594278	54593647	54593781	54594440	54594476	0,2,2,0	36,54,115,44	4,15,7,3	63,98,72,95	231	149	0.000703923	0.04069281	0.0,0.023,0.011,0.0	0.039,0.09,0.059,0.02	-0.043
DCC_vs_LC.SE	ENSG00000163374	YY1AP1	chr1	-	155680415	155680456	155679408	155679512	155688070	155688201	263,235,196,253	17,14,7,13	143,139,132,152	6,0,2,2	190	149	0.000921322	0.049658582	0.924,0.929,0.956,0.939	0.949,1.0,0.981,0.983	-0.041
DCC_vs_LC.SE	ENSG00000089157	RPLP0	chr12	-	120198553	120198739	120197321	120197462	120198853	120199000	1,559,108,026,121,390	91,43,4,1	4,637,372,831,753,480	0,25,32,7	335	149	1.04E-07	5.21E-05	0.884,0.918,0.997,0.998	1.0,0.985,0.978,0.995	-0.04
DCC_vs_LC.SE	ENSG00000070190	DAPP1	chr4	+	99866556	99866618	99866033	99866121	99868116	99870154	2,0,6,2	54,93,318,77	5,7,15,6	91,111,110,86	211	149	0.000388375	0.026119458	0.025,0.0,0.013,0.018	0.037,0.043,0.088,0.047	-0.04
DCC_vs_LC.SE	ENSG00000143774	GUK1	chr1	+	228141625	228141829	228141123	228141288	228145510	228145624	139,132,85,151	9,958,454,511,045	57,83,109,89	270,380,274,401	353	149	0.000738524	0.041853422	0.056,0.062,0.074,0.057	0.082,0.084,0.144,0.086	-0.037
DCC_vs_LC.SE	ENSG00000123933	MXD4	chr4	-	2258884	2259057	2257981	2258011	2261724	2261824	11,2,2,20	368,274,229,344	22,9,14,17	132,168,158,161	322	149	0.000275377	0.020030322	0.014,0.003,0.004,0.026	0.072,0.024,0.039,0.047	-0.034
DCC_vs_LC.SE	ENSG00000197111	PCBP2	chr12	+	53467804	53467843	53467220	53467293	53468779	53468832	558,689,571,797	19,19,32,16	307,391,356,386	0,0,3,7	188	149	3.12E-05	0.003762262	0.959,0.966,0.934,0.975	1.0,1.0,0.989,0.978	-0.033
DCC_vs_LC.SE	ENSG00000282851	BISPR	chr19	+	17413096	17413305	17406076	17406296	17414390	17415005	34,21,157,32	0,0,17,0	53,45,61,60	0,0,0,3	358	149	0.000763378	0.042829701	1.0,1.0,0.794,1.0	1.0,1.0,1.0,0.893	-0.025
DCC_vs_LC.SE	ENSG00000135821	GLUL	chr1	-	182390496	182390852	182388571	182388750	182391678	182391759	94,117,309,81	131,811,615,941,061	107,136,105,100	346,528,331,549	505	149	0.000222556	0.016979549	0.021,0.029,0.133,0.022	0.084,0.071,0.086,0.051	-0.022
DCC_vs_LC.SE	ENSG00000137959	IFI44L	chr1	+	78629719	78629915	78625669	78628999	78635336	78635489	1,201,331,078,270	1,0,60,8	112,84,113,101	3,2,0,0	345	149	0.000296855	0.021262304	0.981,1.0,0.886,0.936	0.942,0.948,1.0,1.0	-0.022
DCC_vs_LC.SE	ENSG00000198019	FCGR1B	chr1	+	121088682	121088908	121087820	121087841	121092995	121093250	30,110,467,28	0,0,17,0	53,48,62,53	0,0,0,2	375	149	0.000320021	0.022533819	1.0,1.0,0.916,1.0	1.0,1.0,1.0,0.913	0.001
DCC_vs_LC.SE	ENSG00000185507	IRF7	chr11	-	613950	614037	613784	613865	614173	614399	47,64,253,62	0,0,14,0	70,57,50,101	0,0,3,0	236	149	0.000603688	0.036002977	1.0,1.0,0.919,1.0	1.0,1.0,0.913,1.0	0.001
DCC_vs_LC.SE	ENSG00000198019	FCGR1B	chr1	+	121088650	121088908	121087820	121087841	121092995	121093250	30,110,611,28	0,0,17,0	67,48,68,53	0,0,0,2	407	149	0.000511921	0.032067819	1.0,1.0,0.929,1.0	1.0,1.0,1.0,0.907	0.006
DCC_vs_LC.SE	ENSG00000198019	FCGR1B	chr1	+	121088653	121088908	121087820	121087841	121092995	121093250	30,110,744,30	0,0,17,0	76,48,73,53	0,0,0,2	404	149	0.000856389	0.046832616	1.0,1.0,0.942,1.0	1.0,1.0,1.0,0.907	0.009
DCC_vs_LC.SE	ENSG00000112787	FBRSL1	chr12	+	132571067	132571136	132570334	132570540	132571306	132571524	2,0,2,4	0,1,0,0	7,3,17,8	1,0,3,13	218	149	0.000926058	0.049842121	1.0,0.0,1.0,1.0	0.827,1.0,0.795,0.296	0.021
DCC_vs_LC.SE	ENSG00000186517	ARHGAP30	chr1	-	161059613	161059716	161056387	161056532	161069527	161069666	208,377,630,289	1,6,0,4	574,540,513,589	24,22,13,8	252	149	3.80E-05	0.004407601	0.992,0.974,1.0,0.977	0.934,0.936,0.959,0.978	0.034
DCC_vs_LC.SE	ENSG00000197713	RPE	chr2	+	210009656	210009736	210002564	210002783	210015972	210016112	34,20,63,5	0,0,0,2	72,86,70,71	9,10,3,8	229	149	4.64E-05	0.005124245	1.0,1.0,1.0,0.619	0.839,0.848,0.938,0.852	0.035
DCC_vs_LC.SE	ENSG00000158578	ALAS2	chrX	-	55025819	55026015	55024717	55024840	55030941	55030976	11,946,408,823,244,000,000	183,251,188,185	1,098,239,723,012,130	21,75,45,73	345	149	1.61E-13	6.88E-10	0.966,0.986,0.987,0.981	0.958,0.932,0.957,0.927	0.036
DCC_vs_LC.SE	ENSG00000158517	NCF1	chr7	+	74779256	74779422	74777268	74777347	74780779	74780802	63,141,702,183	2,0,3,5	77,247,202,150	3,16,5,2	315	149	0.000845416	0.046435923	0.937,1.0,0.991,0.945	0.924,0.88,0.95,0.973	0.036
DCC_vs_LC.SE	ENSG00000151135	TMEM263	chr12	+	106957081	106957149	106955827	106956065	106967110	106967180	4,2,2,1	2,0,0,0	16,6,23,16	3,0,9,0	217	149	0.000475732	0.030359305	0.579,1.0,1.0,1.0	0.786,1.0,0.637,1.0	0.039
DCC_vs_LC.SE	ENSG00000132589	FLOT2	chr17	-	28884224	28884315	28882978	28883231	28888944	28889026	170,744,455,250	4,7,4,5	309,280,335,295	17,9,17,10	240	149	9.55E-05	0.008857978	0.963,0.985,0.986,0.969	0.919,0.951,0.924,0.948	0.04
DCC_vs_LC.SE	ENSG00000175387	SMAD2	chr18	-	47870474	47870564	47869242	47869436	47896520	47896809	200,177,233,143	0,1,3,2	315,250,238,230	7,9,10,9	239	149	0.000657418	0.038479499	1.0,0.991,0.98,0.978	0.966,0.945,0.937,0.941	0.04
DCC_vs_LC.SE	ENSG00000186469	GNG2	chr14	+	51877616	51877657	51860641	51860790	51950649	51950765	76,76,126,80	2,0,0,2	139,223,179,179	13,9,7,4	190	149	0.000789207	0.044059162	0.968,1.0,1.0,0.969	0.893,0.951,0.953,0.972	0.042
DCC_vs_LC.SE	ENSG00000160570	DEDD2	chr19	-	42216679	42217045	42215132	42215252	42217631	42217669	384,471,735,395	1,0,5,3	587,477,423,470	3,9,6,17	515	149	0.000439407	0.028676272	0.991,1.0,0.977,0.974	0.983,0.939,0.953,0.889	0.044
DCC_vs_LC.SE	ENSG00000111271	ACAD10	chr12	+	111702161	111702310	111692696	111692896	111705737	111705932	9,12,33,13	1,1,0,0	49,34,22,22	10,1,2,0	298	149	0.00073215	0.041744797	0.818,0.857,1.0,1.0	0.71,0.944,0.846,1.0	0.044
DCC_vs_LC.SE	ENSG00000119801	YPEL5	chr2	+	30148244	30148305	30147006	30147062	30156627	30156792	4,15,4,10	54,84,99,80	1,2,1,6	90,87,110,66	210	149	0.00087384	0.047455717	0.05,0.112,0.028,0.081	0.008,0.016,0.006,0.061	0.045
DCC_vs_LC.SE	ENSG00000136003	ISCU	chr12	+	108567657	108567757	108567189	108567268	108568830	108569368	18,16,3,6	66,184,117,128	2,3,0,1	66,79,83,91	249	149	0.000303553	0.021536142	0.14,0.049,0.015,0.027	0.018,0.022,0.0,0.007	0.046
DCC_vs_LC.SE	ENSG00000172673	THEMIS	chr6	-	127900841	127901081	127855029	127855188	127918427	127918540	34,7,56,127	0,0,2,0	221,103,156,240	7,0,7,9	389	149	0.000521104	0.032588605	1.0,1.0,0.915,1.0	0.924,1.0,0.895,0.911	0.046
DCC_vs_LC.SE	ENSG00000140931	CMTM3	chr16	+	66609434	66609530	66608308	66608464	66609882	66610003	93,165,276,126	0,0,0,0	264,216,228,334	6,6,12,8	245	149	0.000363835	0.024825613	1.0,1.0,1.0,1.0	0.964,0.956,0.92,0.962	0.05
DCC_vs_LC.SE	ENSG00000185811	IKZF1	chr7	+	50387344	50387470	50382539	50382707	50391728	50391863	91,78,211,113	0,0,0,5	283,182,238,286	0,11,3,30	275	149	0.000112629	0.010240448	1.0,1.0,1.0,0.925	1.0,0.9,0.977,0.838	0.052
DCC_vs_LC.SE	ENSG00000159753	CARMIL2	chr16	+	67645539	67645631	67645143	67645286	67645723	67645777	4,7,14,6	2,0,0,0	41,17,22,31	2,0,5,9	241	149	0.000702759	0.040688315	0.553,1.0,1.0,1.0	0.927,1.0,0.731,0.68	0.054
DCC_vs_LC.SE	ENSG00000266094	RASSF5	chr1	+	206585179	206585295	206584386	206584684	206586825	206587712	103,197,305,132	0,0,0,1	273,252,260,303	10,5,8,16	265	149	2.10E-06	0.000538394	1.0,1.0,1.0,0.987	0.939,0.966,0.948,0.914	0.055
DCC_vs_LC.SE	ENSG00000166888	STAT6	chr12	-	57107604	57107743	57107230	57107314	57108162	57108283	420,476,691,318	19,24,24,12	694,655,436,524	56,60,23,47	288	149	0.000209539	0.016217639	0.92,0.911,0.937,0.932	0.865,0.85,0.907,0.852	0.056
DCC_vs_LC.SE	ENSG00000120899	PTK2B	chr8	+	27451042	27451078	27450748	27450895	27451484	27451509	121,150,309,117	4,0,0,14	191,204,163,176	8,5,36,16	185	149	0.000275244	0.020030322	0.961,1.0,1.0,0.871	0.951,0.97,0.785,0.899	0.057
DCC_vs_LC.SE	ENSG00000154358	OBSCN	chr1	+	228219323	228219599	228217012	228217288	228243182	228243458	0,4,10,2	1,0,1,0	10,8,8,5	2,2,6,0	425	149	0.000874118	0.047455717	0.0,1.0,0.778,1.0	0.637,0.584,0.319,1.0	0.059
DCC_vs_LC.SE	ENSG00000131370	SH3BP5	chr3	-	15259760	15259803	15258830	15259050	15262158	15262289	29,56,47,32	0,1,1,0	89,64,112,116	4,6,7,5	192	149	0.000717553	0.041289597	1.0,0.978,0.973,1.0	0.945,0.892,0.925,0.947	0.06
DCC_vs_LC.SE	ENSG00000127603	MACF1	chr1	+	39315512	39315691	39310830	39311000	39316390	39316529	73,147,195,105	0,0,1,0	345,250,234,276	7,13,8,5	328	149	1.87E-05	0.002488199	1.0,1.0,0.989,1.0	0.957,0.897,0.93,0.962	0.061
DCC_vs_LC.SE	ENSG00000107521	HPS1	chr10	-	98435271	98435414	98433939	98434091	98435634	98435772	25,321,552,997,966	62,40,29,16	262,492,343,403	11,13,20,50	292	149	3.70E-05	0.004313981	0.954,0.952,0.946,0.969	0.924,0.951,0.897,0.804	0.061
DCC_vs_LC.SE	ENSG00000106565	TMEM176B	chr7	-	150793960	150794071	150793543	150793600	150796365	150796574	16,243,46,183	0,1,0,4	34,260,261,28	3,26,1,0	260	149	0.000234785	0.01757857	1.0,0.993,1.0,0.963	0.867,0.851,0.993,1.0	0.061
DCC_vs_LC.SE	ENSG00000165629	ATP5F1C	chr10	+	7801512	7801569	7800051	7800091	7802269	7802425	15,9,2,11	76,89,79,61	3,2,0,3	68,115,73,75	206	149	1.66E-05	0.002300825	0.125,0.068,0.018,0.115	0.031,0.012,0.0,0.028	0.064
DCC_vs_LC.SE	ENSG00000166783	MARF1	chr16	-	15625371	15625800	15625015	15625173	15630331	15630504	500,489,760,432	4,2,11,3	479,467,369,435	15,16,10,7	578	149	0.000231006	0.017517208	0.97,0.984,0.947,0.974	0.892,0.883,0.905,0.941	0.064
DCC_vs_LC.SE	ENSG00000115993	TRAK2	chr2	-	201401017	201401094	201399376	201399493	201407402	201407597	374,752,214,356	10,5,0,2	95,130,67,143	9,9,4,1	226	149	0.000390435	0.026164014	0.961,0.99,1.0,0.992	0.874,0.905,0.917,0.99	0.064
DCC_vs_LC.SE	ENSG00000109466	KLHL2	chr4	+	165238777	165238899	165228806	165228913	165263196	165263281	44,210,144,60	0,0,3,1	100,75,84,58	2,9,6,0	271	149	0.00054381	0.03323187	1.0,1.0,0.963,0.971	0.965,0.821,0.885,1.0	0.066
DCC_vs_LC.SE	ENSG00000106635	BCL7B	chr7	-	73553547	73553669	73552166	73552242	73557486	73557676	0,4,10,7	12,21,55,21	0,2,6,1	48,60,64,54	271	149	0.000832609	0.046002265	0.0,0.095,0.091,0.155	0.0,0.018,0.049,0.01	0.066
DCC_vs_LC.SE	ENSG00000138867	GUCD1	chr22	-	24554948	24555136	24548916	24549001	24555614	24555859	140,110,394,811,387	6,15,24,10	299,430,295,373	12,18,17,27	337	149	2.46E-09	2.49E-06	0.99,0.968,0.899,0.984	0.917,0.914,0.885,0.859	0.067
DCC_vs_LC.SE	ENSG00000186635	ARAP1	chr11	-	72732514	72732597	72726619	72727172	72752327	72752403	75,221,473,98	0,0,14,0	225,187,262,158	21,15,3,6	232	149	0.000265615	0.019509655	1.0,1.0,0.956,1.0	0.873,0.889,0.982,0.944	0.067
DCC_vs_LC.SE	ENSG00000115419	GLS	chr2	+	190913192	190913364	190910262	190910321	190921023	190921056	4,7,29,12	37,25,72,36	23,9,12,8	136,108,114,126	321	149	0.000345472	0.023980505	0.048,0.115,0.158,0.134	0.073,0.037,0.047,0.029	0.067
DCC_vs_LC.SE	ENSG00000104731	KLHDC4	chr16	-	87756398	87756477	87755193	87755292	87761948	87762040	11,3,25,8	0,0,1,1	31,72,39,56	4,2,1,12	228	149	0.000420185	0.027760348	1.0,1.0,0.942,0.839	0.835,0.959,0.962,0.753	0.068
DCC_vs_LC.SE	ENSG00000137312	FLOT1	chr6	-	30741613	30741704	30741189	30741333	30742146	30742203	33,125,79,31	0,0,2,1	72,61,87,60	7,0,10,3	240	149	5.72E-05	0.006005709	1.0,1.0,0.961,0.951	0.865,1.0,0.844,0.925	0.069
DCC_vs_LC.SE	ENSG00000197111	PCBP2	chr12	+	53467804	53467843	53467220	53467293	53468776	53468832	1,120,144,712,081,590	191,210,261,273	656,749,671,805	215,160,160,233	188	149	5.49E-05	0.005812329	0.823,0.845,0.786,0.822	0.707,0.788,0.769,0.732	0.07
DCC_vs_LC.SE	ENSG00000010810	FYN	chr6	-	111699514	111699670	111696276	111696456	111702884	111703034	87,71,143,80	0,2,0,0	392,266,281,330	11,11,17,18	305	149	4.87E-07	0.000175534	1.0,0.945,1.0,1.0	0.946,0.922,0.89,0.9	0.072
DCC_vs_LC.SE	ENSG00000166783	MARF1	chr16	-	15625371	15625797	15625015	15625173	15630331	15630504	464,427,646,359	4,2,11,3	425,392,307,374	15,16,10,7	575	149	0.000133807	0.011602816	0.968,0.982,0.938,0.969	0.88,0.864,0.888,0.933	0.073
DCC_vs_LC.SE	ENSG00000130830	MPP1	chrX	-	154789953	154790022	154786203	154786400	154805271	154805485	82,116,587,211,277	97,96,62,120	225,432,212,358	30,46,57,50	218	149	0.000715456	0.041232276	0.853,0.922,0.888,0.879	0.837,0.865,0.718,0.83	0.073
DCC_vs_LC.SE	ENSG00000271601	LIX1L	chr1	-	145937603	145937699	145936907	145936985	145942712	145942853	27,38,54,56	0,0,3,0	139,99,104,145	9,6,10,5	245	149	0.000152939	0.012788192	1.0,1.0,0.916,1.0	0.904,0.909,0.863,0.946	0.074
DCC_vs_LC.SE	ENSG00000162894	FCMR	chr1	-	206913758	206914094	206903316	206905147	206921817	206921867	129,57,379,113	1,0,1,0	710,396,575,453	12,12,15,18	485	149	3.99E-07	0.000152485	0.975,1.0,0.991,1.0	0.948,0.91,0.922,0.885	0.075
DCC_vs_LC.SE	ENSG00000119782	FKBP1B	chr2	+	24054103	24054192	24053901	24053949	24060813	24060926	17,13,0,13	114,59,15,40	0,0,1,0	3,20,8,16	238	149	4.55E-06	0.000887378	0.085,0.121,0.0,0.169	0.0,0.0,0.073,0.0	0.075
DCC_vs_LC.SE	ENSG00000087274	ADD1	chr4	+	2926641	2926675	2926013	2926112	2928170	2928523	36,30,10,23	150,138,83,119	4,15,8,2	56,128,74,104	183	149	9.02E-05	0.008528794	0.163,0.15,0.089,0.136	0.055,0.087,0.081,0.015	0.075
DCC_vs_LC.SE	ENSG00000079263	SP140	chr2	+	230292645	230292788	230290459	230290564	230294270	230294318	18,16,131,14	0,2,0,1	47,35,72,42	11,0,5,5	292	149	2.91E-05	0.003561181	1.0,0.803,1.0,0.877	0.686,1.0,0.88,0.811	0.076
DCC_vs_LC.SE	ENSG00000064201	TSPAN32	chr11	+	2308735	2308810	2304106	2304204	2313653	2313708	39,22,52,40	0,0,1,0	132,119,128,97	0,0,7,22	224	149	0.000135983	0.011710165	1.0,1.0,0.972,1.0	1.0,1.0,0.924,0.746	0.076
DCC_vs_LC.SE	ENSG00000108309	RUNDC3A	chr17	+	44317039	44317123	44316384	44316725	44317484	44317870	1,2,22,2	66,65,40,31	0,0,0,1	17,17,10,27	233	149	0.000350253	0.024207557	0.01,0.019,0.26,0.04	0.0,0.0,0.0,0.023	0.076
DCC_vs_LC.SE	ENSG00000071462	BUD23	chr7	+	73690915	73691012	73686817	73686900	73692595	73692646	13,6,40,22	0,1,0,0	41,27,23,68	1,2,5,5	246	149	0.000437671	0.028612847	1.0,0.784,1.0,1.0	0.961,0.891,0.736,0.892	0.076
DCC_vs_LC.SE	ENSG00000072778	ACADVL	chr17	+	7224145	7224243	7223812	7224069	7224320	7224393	78,71,84,106	0,0,0,0	130,145,137,112	5,4,7,10	247	149	5.90E-06	0.001047098	1.0,1.0,1.0,1.0	0.94,0.956,0.922,0.871	0.078
DCC_vs_LC.SE	ENSG00000089248	ERP29	chr12	+	112019755	112019894	112013425	112013609	112022149	112023168	99,73,235,77	8,6,7,7	253,231,243,276	28,29,36,34	288	149	0.000542044	0.03317803	0.865,0.863,0.946,0.851	0.824,0.805,0.777,0.808	0.078
DCC_vs_LC.SE	ENSG00000254996	ANKHD1-EIF4EBP3	chr5	+	140535361	140535538	140528183	140529796	140537337	140537589	38,56,93,47	0,0,2,0	108,69,53,134	5,4,2,5	326	149	0.000653116	0.03834753	1.0,1.0,0.955,1.0	0.908,0.887,0.924,0.925	0.078
DCC_vs_LC.SE	ENSG00000185122	HSF1	chr8	+	144292482	144292619	144291604	144291874	144308905	144309014	5,4,10,25	56,52,54,53	0,5,0,2	47,67,77,76	286	149	1.18E-07	5.75E-05	0.044,0.039,0.088,0.197	0.0,0.037,0.0,0.014	0.079
DCC_vs_LC.SE	ENSG00000213983	AP1G2	chr14	-	23561961	23562066	23561511	23561635	23562287	23562415	34,45,61,37	0,0,0,0	106,85,79,88	1,4,11,2	254	149	0.000359705	0.024723935	1.0,1.0,1.0,1.0	0.984,0.926,0.808,0.963	0.08
DCC_vs_LC.SE	ENSG00000164062	APEH	chr3	+	49676377	49676515	49676055	49676219	49676608	49676700	51,73,94,75	0,0,5,0	97,74,103,119	10,2,13,0	287	149	0.000658454	0.038479984	1.0,1.0,0.907,1.0	0.834,0.951,0.804,1.0	0.08
DCC_vs_LC.SE	ENSG00000088888	MAVS	chr20	+	3861331	3861504	3857634	3857809	3862253	3862413	28,31,53,32	1,0,0,3	95,73,101,93	13,7,2,6	322	149	0.000736402	0.041853422	0.928,1.0,1.0,0.832	0.772,0.828,0.959,0.878	0.081
DCC_vs_LC.SE	ENSG00000136003	ISCU	chr12	+	108564059	108564155	108562605	108562736	108564278	108564392	27,56,13,41	111,220,247,122	10,16,0,2	112,118,141,119	245	149	2.03E-07	9.23E-05	0.129,0.134,0.031,0.17	0.052,0.076,0.0,0.01	0.082
DCC_vs_LC.SE	ENSG00000115935	WIPF1	chr2	-	174629665	174629868	174625623	174625960	174634517	174634536	12,32,68,27	0,3,0,0	57,52,34,57	8,0,5,0	352	149	0.000529984	0.032815227	1.0,0.819,1.0,1.0	0.751,1.0,0.742,1.0	0.082
DCC_vs_LC.SE	ENSG00000152601	MBNL1	chr3	+	152446703	152446757	152445281	152445539	152447619	152447773	5,27,21,13	75,61,165,88	3,19,4,16	190,198,167,240	203	149	4.37E-05	0.004899567	0.047,0.245,0.085,0.098	0.011,0.066,0.017,0.047	0.083
DCC_vs_LC.SE	ENSG00000134444	RELCH	chr18	+	62264728	62264852	62263988	62264145	62266700	62266749	28,56,108,41	0,1,2,0	90,71,104,91	3,7,2,9	273	149	0.000135872	0.011710165	1.0,0.968,0.967,1.0	0.942,0.847,0.966,0.847	0.083
DCC_vs_LC.SE	ENSG00000141293	SKAP1	chr17	-	48184722	48184847	48182393	48182457	48187842	48187926	17,8,29,37	1,0,1,0	84,53,85,65	6,5,3,7	274	149	0.000161811	0.013405135	0.902,1.0,0.94,1.0	0.884,0.852,0.939,0.835	0.083
DCC_vs_LC.SE	ENSG00000153187	HNRNPU	chr1	-	244862618	244862730	244860334	244862534	244863673	244864091	60,45,75,54	0,0,0,0	86,81,102,84	5,9,0,4	261	149	0.0001864	0.014732279	1.0,1.0,1.0,1.0	0.908,0.837,1.0,0.923	0.083
DCC_vs_LC.SE	ENSG00000213024	NUP62	chr19	-	49927693	49927848	49908104	49909884	49929349	49929763	3,13,38,18	1,0,0,0	30,30,32,32	11,5,0,1	304	149	2.48E-05	0.003091631	0.595,1.0,1.0,1.0	0.572,0.746,1.0,0.94	0.084
DCC_vs_LC.SE	ENSG00000148660	CAMK2G	chr10	-	73819531	73819617	73817478	73817554	73821681	73821730	1,8,13,5	20,34,85,16	5,1,1,0	62,62,33,71	235	149	2.97E-05	0.003622734	0.031,0.13,0.088,0.165	0.049,0.01,0.019,0.0	0.084
DCC_vs_LC.SE	ENSG00000013306	SLC25A39	chr17	-	44324129	44324199	44323477	44323800	44324710	44324870	30,10,10,13	62,54,51,121	3,2,0,5	16,60,40,42	219	149	0.000103867	0.009559827	0.248,0.112,0.118,0.068	0.113,0.022,0.0,0.075	0.084
DCC_vs_LC.SE	ENSG00000214655	ZSWIM8	chr10	+	73791323	73791499	73790974	73791176	73791858	73792490	17,26,104,25	2,0,0,0	76,61,63,42	2,3,3,8	325	149	0.000167817	0.013725836	0.796,1.0,1.0,1.0	0.946,0.903,0.906,0.706	0.084
DCC_vs_LC.SE	ENSG00000114423	CBLB	chr3	-	105751461	105751618	105745916	105746038	105776395	105776542	20,8,48,47	0,0,2,1	137,138,86,147	9,3,8,11	306	149	0.000434183	0.028484233	1.0,1.0,0.921,0.958	0.881,0.957,0.84,0.867	0.084
DCC_vs_LC.SE	ENSG00000172671	ZFAND4	chr10	-	45662579	45662681	45652983	45653059	45663541	45663842	11,0,1,3	21,9,18,5	0,0,0,2	22,9,16,5	251	149	0.000528031	0.032755077	0.237,0.0,0.032,0.263	0.0,0.0,0.0,0.192	0.085
DCC_vs_LC.SE	ENSG00000213024	NUP62	chr19	-	49927693	49927815	49907542	49909884	49929349	49929763	3,6,35,17	1,0,0,0	28,29,28,27	11,5,0,1	271	149	2.27E-05	0.002860809	0.623,1.0,1.0,1.0	0.583,0.761,1.0,0.937	0.086
DCC_vs_LC.SE	ENSG00000024048	UBR2	chr6	+	42594190	42594304	42573733	42573993	42603587	42603718	71,98,123,58	0,0,4,0	128,98,60,92	10,6,3,6	263	149	1.29E-05	0.001903084	1.0,1.0,0.946,1.0	0.879,0.902,0.919,0.897	0.087
DCC_vs_LC.SE	ENSG00000171045	TSNARE1	chr8	-	142343965	142344472	142331753	142331831	142354636	142354724	31,7,45,28	0,0,2,0	74,69,97,115	8,0,3,2	656	149	0.00018514	0.014724683	1.0,1.0,0.836,1.0	0.678,1.0,0.88,0.929	0.087
DCC_vs_LC.SE	ENSG00000161618	ALDH16A1	chr19	+	49461883	49462036	49461618	49461800	49462569	49462755	16,9,39,15	2,0,0,1	25,49,54,15	0,5,7,3	302	149	0.000699059	0.04053676	0.798,1.0,1.0,0.881	1.0,0.829,0.792,0.712	0.087
DCC_vs_LC.SE	ENSG00000065809	FAM107B	chr10	-	14553321	14553387	14530331	14530515	14571762	14572155	8,3,17,5	0,0,2,0	29,31,26,35	5,1,6,0	215	149	0.000872732	0.047455717	1.0,1.0,0.855,1.0	0.801,0.956,0.75,1.0	0.087
DCC_vs_LC.SE	ENSG00000215845	TSTD1	chr1	-	161038550	161038673	161037630	161038075	161038879	161038937	11,24,48,11	1,0,0,0	36,48,31,63	5,7,0,3	272	149	2.19E-05	0.002793056	0.858,1.0,1.0,1.0	0.798,0.79,1.0,0.92	0.088
DCC_vs_LC.SE	ENSG00000204482	LST1	chr6	+	31587640	31587733	31587116	31587318	31587943	31587966	182,271,617,123	16,35,12,23	184,204,313,253	33,43,37,58	242	149	0.000157325	0.01312564	0.875,0.827,0.969,0.767	0.774,0.745,0.839,0.729	0.088
DCC_vs_LC.SE	ENSG00000135926	TMBIM1	chr2	-	218284038	218284160	218282003	218282181	218285762	218286008	11,2,2,3	34,31,6,16	0,2,0,0	7,13,13,17	271	149	0.000235226	0.01757857	0.151,0.034,0.155,0.093	0.0,0.078,0.0,0.0	0.089
DCC_vs_LC.SE	ENSG00000154889	MPPE1	chr18	-	11905911	11905953	11897058	11897356	11906202	11906309	3,0,20,5	28,53,56,14	0,0,3,5	82,87,69,29	191	149	7.71E-05	0.00754351	0.077,0.0,0.218,0.218	0.0,0.0,0.033,0.119	0.09
DCC_vs_LC.SE	ENSG00000117448	AKR1A1	chr1	+	45568484	45568684	45567981	45568177	45568926	45568999	69,53,148,44	1,0,1,0	132,116,108,147	9,8,8,0	349	149	7.21E-06	0.001216973	0.967,1.0,0.984,1.0	0.862,0.861,0.852,1.0	0.094
DCC_vs_LC.SE	ENSG00000116688	MFN2	chr1	+	11981809	11981853	11980298	11980484	11981969	11982114	5,8,1,4	31,30,41,35	0,0,0,0	11,16,14,20	193	149	7.34E-05	0.007237027	0.111,0.171,0.018,0.081	0.0,0.0,0.0,0.0	0.095
DCC_vs_LC.SE	ENSG00000117362	APH1A	chr1	-	150267956	150267991	150267715	150267789	150268697	150269015	9,15,29,7	0,0,0,0	38,23,36,35	5,0,0,9	184	149	0.000534783	0.033003236	1.0,1.0,1.0,1.0	0.86,1.0,1.0,0.759	0.095
DCC_vs_LC.SE	ENSG00000142330	CAPN10	chr2	+	240596680	240596942	240595933	240596521	240597887	240598087	22,32,67,28	1,0,0,0	86,87,82,80	14,2,3,1	411	149	2.25E-05	0.002851789	0.889,1.0,1.0,1.0	0.69,0.94,0.908,0.967	0.096
DCC_vs_LC.SE	ENSG00000094975	SUCO	chr1	+	172553259	172553370	172551511	172551626	172555868	172556023	211,172,95,115	0,3,7,8	68,76,62,62	9,7,6,7	260	149	0.000372501	0.025278778	1.0,0.97,0.886,0.892	0.812,0.862,0.856,0.835	0.096
DCC_vs_LC.SE	ENSG00000134452	FBH1	chr10	+	5921257	5921357	5918341	5918478	5921447	5921569	47,74,63,37	0,1,3,0	74,39,42,56	4,5,6,1	249	149	0.000547464	0.033346352	1.0,0.978,0.926,1.0	0.917,0.824,0.807,0.971	0.096
DCC_vs_LC.SE	ENSG00000247774	PCED1B-AS1	chr12	-	47206510	47206588	47205897	47206145	47210639	47210761	10,5,19,3	0,0,1,0	36,24,31,42	5,1,5,1	227	149	0.000769971	0.043049423	1.0,1.0,0.926,1.0	0.825,0.94,0.803,0.965	0.098
DCC_vs_LC.SE	ENSG00000110931	CAMKK2	chr12	-	121276322	121276467	121274055	121274585	121296637	121296673	4,5,19,0	8,38,36,24	2,0,0,1	14,16,35,46	294	149	4.88E-06	0.0009381	0.202,0.063,0.211,0.0	0.068,0.0,0.0,0.011	0.099
DCC_vs_LC.SE	ENSG00000011451	WIZ	chr19	-	15428109	15428508	15426981	15427533	15429585	15430089	32,5,33,26	0,1,0,0	44,47,46,79	8,0,9,0	548	149	2.29E-05	0.002881864	1.0,0.576,1.0,1.0	0.599,1.0,0.582,1.0	0.099
DCC_vs_LC.SE	ENSG00000168904	LRRC28	chr15	+	99276575	99276616	99255897	99256125	99287256	99287294	41,21,32,17	3,0,0,0	38,24,25,27	10,2,3,0	190	149	0.000258239	0.019080164	0.915,1.0,1.0,1.0	0.749,0.904,0.867,1.0	0.099
DCC_vs_LC.SE	ENSG00000185596	WASH3P	chr15	+	101972582	101972694	101966051	101966223	101972900	101973047	43,23,32,104	2,0,2,2	53,53,81,85	4,7,11,6	261	149	0.000457439	0.029493405	0.925,1.0,0.901,0.967	0.883,0.812,0.808,0.89	0.1
DCC_vs_LC.SE	ENSG00000166888	STAT6	chr12	-	57107658	57107743	57107230	57107314	57108162	57108299	169,217,280,117	19,24,24,12	275,248,168,204	56,60,23,47	234	149	3.86E-05	0.004419914	0.85,0.852,0.881,0.861	0.758,0.725,0.823,0.734	0.101
DCC_vs_LC.SE	ENSG00000105374	NKG7	chr19	-	51372160	51372202	51371939	51372074	51372378	51372410	18,22,61,76	0,4,5,2	174,300,235,257	39,29,50,42	191	149	0.000411499	0.027331119	1.0,0.811,0.905,0.967	0.777,0.89,0.786,0.827	0.101
DCC_vs_LC.SE	ENSG00000114956	DGUOK	chr2	+	73957124	73957240	73950584	73950732	73958145	73958245	22,23,38,13	0,0,0,2	63,46,59,35	7,7,11,0	265	149	1.04E-05	0.001609402	1.0,1.0,1.0,0.785	0.835,0.787,0.751,1.0	0.103
DCC_vs_LC.SE	ENSG00000114904	NEK4	chr3	-	52749691	52749829	52746733	52746904	52751931	52752070	24,12,7,5	0,1,0,1	23,22,36,21	7,3,2,2	287	149	0.000169562	0.013778286	1.0,0.862,1.0,0.722	0.63,0.792,0.903,0.845	0.104
DCC_vs_LC.SE	ENSG00000144674	GOLGA4	chr3	+	37273535	37273601	37251394	37251484	37281957	37281985	18,20,37,21	0,0,0,0	56,59,66,64	6,8,1,5	215	149	2.96E-06	0.00068477	1.0,1.0,1.0,1.0	0.866,0.836,0.979,0.899	0.105
DCC_vs_LC.SE	ENSG00000242802	AP5Z1	chr7	+	4781567	4781754	4781174	4781312	4783315	4783460	37,46,128,43	0,4,0,0	121,113,123,130	6,12,8,11	336	149	8.61E-06	0.00139098	1.0,0.836,1.0,1.0	0.899,0.807,0.872,0.84	0.105
DCC_vs_LC.SE	ENSG00000168890	TMEM150A	chr2	-	85600344	85600412	85599890	85600018	85601020	85601107	4,3,11,6	1,0,0,0	23,14,17,27	8,1,4,0	217	149	3.36E-05	0.003975982	0.733,1.0,1.0,1.0	0.664,0.906,0.745,1.0	0.105
DCC_vs_LC.SE	ENSG00000012822	CALCOCO1	chr12	-	53712774	53712846	53711118	53712121	53713099	53713206	2,15,13,3	41,37,52,13	0,3,2,3	62,53,45,55	221	149	2.87E-06	0.000672047	0.032,0.215,0.144,0.135	0.0,0.037,0.029,0.035	0.106
DCC_vs_LC.SE	ENSG00000135164	DMTF1	chr7	+	87194683	87194828	87193724	87194102	87195030	87195166	13,29,65,21	0,0,1,0	65,64,58,64	2,2,6,7	294	149	1.58E-05	0.00219382	1.0,1.0,0.971,1.0	0.943,0.942,0.83,0.822	0.109
DCC_vs_LC.SE	ENSG00000110514	MADD	chr11	+	47273826	47273976	47270147	47270246	47274562	47274726	31,15,39,26	0,1,0,0	67,66,82,65	2,7,6,8	299	149	3.68E-06	0.00076538	1.0,0.882,1.0,1.0	0.943,0.825,0.872,0.802	0.11
DCC_vs_LC.SE	ENSG00000204131	NHSL2	chrX	+	72137093	72137225	72134508	72134704	72138440	72140771	26,23,77,26	3,0,0,0	37,37,63,51	2,8,7,2	281	149	4.82E-05	0.00525237	0.821,1.0,1.0,1.0	0.907,0.71,0.827,0.931	0.111
DCC_vs_LC.SE	ENSG00000144659	SLC25A38	chr3	+	39389361	39389389	39383388	39383793	39389494	39389616	11,4,3,12	33,41,31,40	0,6,0,4	56,58,36,64	177	149	8.72E-05	0.008309613	0.219,0.076,0.075,0.202	0.0,0.08,0.0,0.05	0.111
DCC_vs_LC.SE	ENSG00000114779	ABHD14B	chr3	-	51971459	51971892	51969942	51970184	51973964	51974031	65,41,68,58	0,0,3,0	120,70,128,135	7,6,5,1	582	149	0.0002682	0.019622585	1.0,1.0,0.853,1.0	0.814,0.749,0.868,0.972	0.112
DCC_vs_LC.SE	ENSG00000247774	PCED1B-AS1	chr12	-	47206510	47206585	47205897	47206145	47210639	47210737	8,5,19,3	0,0,1,0	31,24,26,33	5,1,5,1	224	149	0.000362812	0.024825613	1.0,1.0,0.927,1.0	0.805,0.941,0.776,0.956	0.112
DCC_vs_LC.SE	ENSG00000148660	CAMK2G	chr10	-	73819531	73819645	73817478	73817554	73821681	73821730	3,14,29,11	20,34,85,16	11,2,6,7	62,62,33,71	263	149	0.000123012	0.010919484	0.078,0.189,0.162,0.28	0.091,0.018,0.093,0.053	0.114
DCC_vs_LC.SE	ENSG00000182628	SKA2	chr17	-	59119318	59119495	59109856	59112345	59131280	59131367	3,5,6,13	1,0,0,1	10,23,21,23	1,11,2,2	326	149	0.000133294	0.011585104	0.578,1.0,1.0,0.856	0.82,0.489,0.828,0.84	0.114
DCC_vs_LC.SE	ENSG00000135837	CEP350	chr1	+	179990506	179990621	179987239	179987286	179992061	179992221	43,53,75,42	1,1,3,1	73,92,78,93	10,9,15,2	264	149	0.000170392	0.013815788	0.96,0.968,0.934,0.96	0.805,0.852,0.746,0.963	0.114
DCC_vs_LC.SE	ENSG00000136731	UGGT1	chr2	+	128156391	128156415	128155488	128155587	128157251	128157346	5,3,5,1	21,19,43,11	0,0,0,0	27,23,25,31	173	149	0.00018716	0.014747766	0.17,0.12,0.091,0.073	0.0,0.0,0.0,0.0	0.114
DCC_vs_LC.SE	ENSG00000197713	RPE	chr2	+	210009638	210009736	210002623	210002783	210015972	210016112	13,13,15,4	0,0,0,2	42,38,39,44	9,10,3,8	247	149	4.54E-05	0.005047534	1.0,1.0,1.0,0.547	0.738,0.696,0.887,0.768	0.115
DCC_vs_LC.SE	ENSG00000137075	RNF38	chr9	-	36372495	36372593	36369718	36369932	36375933	36376127	7,5,1,2	14,13,32,19	2,0,0,0	28,47,44,28	247	149	0.000235276	0.01757857	0.232,0.188,0.019,0.06	0.041,0.0,0.0,0.0	0.115
DCC_vs_LC.SE	ENSG00000113716	HMGXB3	chr5	+	150010110	150010608	150006472	150006647	150012254	150012353	28,27,69,44	0,0,3,0	96,88,120,117	2,3,3,12	647	149	0.000477465	0.030408879	1.0,1.0,0.841,1.0	0.917,0.871,0.902,0.692	0.115
DCC_vs_LC.SE	ENSG00000196693	ZNF33B	chr10	-	42632294	42632439	42631807	42632024	42636919	42636972	16,7,22,14	0,1,0,0	35,27,35,42	8,4,3,0	294	149	4.07E-06	0.000811238	1.0,0.78,1.0,1.0	0.689,0.774,0.855,1.0	0.116
DCC_vs_LC.SE	ENSG00000136840	ST6GALNAC4	chr9	-	127916407	127916494	127914655	127914841	127916825	127917018	683,345,169,606	85,0,5,70	76,158,95,130	16,20,15,22	236	149	0.000362689	0.024825613	0.835,1.0,0.955,0.845	0.75,0.833,0.8,0.789	0.116
DCC_vs_LC.SE	ENSG00000068912	ERLEC1	chr2	+	53808298	53808460	53801712	53801842	53809213	53809273	20,28,57,16	0,0,0,1	33,64,98,70	5,3,3,8	311	149	1.14E-05	0.001707599	1.0,1.0,1.0,0.885	0.76,0.911,0.94,0.807	0.117
DCC_vs_LC.SE	ENSG00000170271	FAXDC2	chr5	-	154834624	154834728	154830326	154830922	154834842	154834934	452,468,136,527	170,94,40,194	107,121,66,214	44,72,30,117	253	149	0.000839582	0.046242104	0.61,0.746,0.667,0.615	0.589,0.497,0.564,0.519	0.117
DCC_vs_LC.SE	ENSG00000196531	NACA	chr12	-	56719725	56721459	56719536	56719596	56724451	56724523	6,6,59,8	0,1,0,0	59,26,51,59	5,0,7,0	1883	149	0.000229855	0.01746527	1.0,0.322,1.0,1.0	0.483,1.0,0.366,1.0	0.118
DCC_vs_LC.SE	ENSG00000124203	ZNF831	chr20	+	59159651	59160895	59146230	59146374	59190983	59194757	50,7,76,96	0,0,0,0	340,187,212,380	0,5,5,4	1393	149	0.000259258	0.019117695	1.0,1.0,1.0,1.0	1.0,0.8,0.819,0.91	0.118
DCC_vs_LC.SE	ENSG00000171045	TSNARE1	chr8	-	142345742	142345892	142343965	142344472	142354636	142354724	8,4,20,5	0,0,1,0	35,26,29,44	0,6,1,5	299	149	0.000294974	0.021168075	1.0,1.0,0.909,1.0	1.0,0.683,0.935,0.814	0.119
DCC_vs_LC.SE	ENSG00000153310	FAM49B	chr8	-	129904498	129904585	129903311	129903350	129939607	129939746	16,53,57,30	2,0,2,0	34,50,35,36	3,9,12,0	236	149	3.68E-05	0.004305003	0.835,1.0,0.947,1.0	0.877,0.778,0.648,1.0	0.12
DCC_vs_LC.SE	ENSG00000054277	OPN3	chr1	-	241604259	241604579	241597745	241597997	241639881	241640369	27,12,13,9	0,2,0,0	34,32,21,34	0,1,2,11	469	149	6.14E-05	0.006322364	1.0,0.656,1.0,1.0	1.0,0.91,0.769,0.495	0.12
DCC_vs_LC.SE	ENSG00000215845	TSTD1	chr1	-	161038550	161038694	161037912	161038075	161038879	161038950	9,16,30,5	1,0,0,0	30,30,16,47	5,7,0,3	293	149	3.56E-06	0.000749084	0.821,1.0,1.0,1.0	0.753,0.685,1.0,0.888	0.124
DCC_vs_LC.SE	ENSG00000106785	TRIM14	chr9	-	98094866	98095029	98084352	98088005	98099930	98099976	43,30,91,55	0,0,3,0	90,78,86,112	13,4,8,4	312	149	3.81E-06	0.0007753	1.0,1.0,0.935,1.0	0.768,0.903,0.837,0.93	0.124
DCC_vs_LC.SE	ENSG00000145982	FARS2	chr6	+	5404541	5404701	5368549	5369182	5431040	5431172	12,15,30,33	1,0,0,0	67,51,59,70	10,4,1,11	309	149	1.39E-06	0.000392822	0.853,1.0,1.0,1.0	0.764,0.86,0.966,0.754	0.127
DCC_vs_LC.SE	ENSG00000154803	FLCN	chr17	-	17231793	17231882	17227888	17228161	17232787	17232901	1107,140,92,107	29,1,11,5	61,93,67,74	14,3,10,18	238	149	5.31E-06	0.00097542	0.96,0.989,0.84,0.931	0.732,0.951,0.807,0.72	0.127
DCC_vs_LC.SE	ENSG00000163812	ZDHHC3	chr3	-	44932906	44932990	44929305	44929436	44933117	44933199	47,25,13,25	91,63,29,41	5,12,4,8	19,42,55,44	233	149	3.41E-05	0.004022483	0.248,0.202,0.223,0.281	0.144,0.154,0.044,0.104	0.127
DCC_vs_LC.SE	ENSG00000116237	ICMT	chr1	-	6233473	6233643	6231901	6232119	6234885	6234974	10,18,41,16	1,0,1,0	45,37,41,52	4,5,6,3	319	149	3.53E-05	0.004150047	0.824,1.0,0.95,1.0	0.84,0.776,0.761,0.89	0.127
DCC_vs_LC.SE	ENSG00000185019	UBOX5	chr20	-	3115304	3115466	3107572	3110314	3121383	3122584	9,11,18,8	0,0,3,0	12,15,22,21	2,0,3,4	311	149	0.000897983	0.048610446	1.0,1.0,0.742,1.0	0.742,1.0,0.778,0.716	0.127
DCC_vs_LC.SE	ENSG00000131374	TBC1D5	chr3	-	17428449	17428519	17406417	17406526	17508473	17508605	28,22,51,24	0,2,0,0	42,58,54,50	10,3,16,0	219	149	3.35E-06	0.000715884	1.0,0.882,1.0,1.0	0.741,0.929,0.697,1.0	0.129
DCC_vs_LC.SE	ENSG00000138641	HERC3	chr4	+	88676217	88676241	88670138	88670252	88676333	88676423	25,34,108,19	0,7,0,3	71,58,49,46	21,3,16,15	173	149	6.82E-05	0.006832683	1.0,0.807,1.0,0.845	0.744,0.943,0.725,0.725	0.129
DCC_vs_LC.SE	ENSG00000060339	CCAR1	chr10	+	68756272	68756483	68755369	68755536	68757293	68757298	23,23,38,35	0,0,0,0	55,37,79,54	7,3,0,3	360	149	0.000216412	0.01664636	1.0,1.0,1.0,1.0	0.765,0.836,1.0,0.882	0.129
DCC_vs_LC.SE	ENSG00000162066	AMDHD2	chr16	+	2528649	2528718	2528351	2528559	2528993	2529060	7,8,28,21	0,0,2,0	32,36,26,28	2,0,3,12	218	149	0.000169325	0.013778286	1.0,1.0,0.905,1.0	0.916,1.0,0.856,0.615	0.13
DCC_vs_LC.SE	ENSG00000182473	EXOC7	chr17	-	76091142	76091235	76089174	76089320	76094413	76094581	5,6,1,17	13,28,19,18	0,5,1,1	20,18,32,26	242	149	0.000311309	0.022044709	0.191,0.117,0.031,0.368	0.0,0.146,0.019,0.023	0.13
DCC_vs_LC.SE	ENSG00000090857	PDPR	chr16	+	70143509	70143658	70142470	70142686	70144420	70144533	22,9,13,12	1,0,0,0	34,46,42,20	3,1,2,5	298	149	0.000737989	0.041853422	0.917,1.0,1.0,1.0	0.85,0.958,0.913,0.667	0.132
DCC_vs_LC.SE	ENSG00000167272	POP5	chr12	-	120579773	120579923	120579513	120579597	120581114	120581257	20,9,57,18	1,0,0,0	46,32,50,48	2,2,4,10	299	149	3.21E-06	0.000699226	0.909,1.0,1.0,1.0	0.92,0.889,0.862,0.705	0.133
DCC_vs_LC.SE	ENSG00000188313	PLSCR1	chr3	-	146528613	146528831	146525604	146525647	146533469	146533550	168,449,657,148	17,27,57,16	184,167,170,141	45,22,26,31	367	149	1.18E-05	0.001759683	0.8,0.871,0.824,0.79	0.624,0.755,0.726,0.649	0.133
DCC_vs_LC.SE	ENSG00000110665	C11orf21	chr11	-	2300519	2300613	2299427	2299707	2302881	2303049	21,27,21,22	0,0,0,0	18,40,82,32	1,6,1,6	243	149	0.000118753	0.010642322	1.0,1.0,1.0,1.0	0.917,0.803,0.98,0.766	0.133
DCC_vs_LC.SE	ENSG00000043143	JADE2	chr5	+	134576767	134576896	134573644	134573762	134578496	134579475	10,14,27,8	0,0,1,2	34,28,40,56	7,4,6,8	278	149	0.000164473	0.013541024	1.0,1.0,0.935,0.682	0.722,0.79,0.781,0.79	0.133
DCC_vs_LC.SE	ENSG00000146872	TLK2	chr17	+	62524235	62524331	62523133	62523177	62536169	62536337	16,31,19,23	1,1,0,2	39,48,29,24	2,6,9,4	245	149	0.000503707	0.031659151	0.907,0.95,1.0,0.875	0.922,0.83,0.662,0.785	0.133
DCC_vs_LC.SE	ENSG00000167965	MLST8	chr16	+	2208209	2208334	2207192	2207345	2208449	2208558	18,22,19,34	3,0,0,0	22,28,25,33	0,4,4,9	274	149	9.17E-05	0.008606447	0.765,1.0,1.0,1.0	1.0,0.792,0.773,0.666	0.134
DCC_vs_LC.SE	ENSG00000040341	STAU2	chr8	-	73709031	73709162	73688650	73688813	73738283	73738344	4,8,24,9	9,15,28,15	5,1,10,8	37,27,26,20	280	149	0.000727409	0.041537701	0.191,0.221,0.313,0.242	0.067,0.019,0.17,0.176	0.134
DCC_vs_LC.SE	ENSG00000111596	AC092881.1	chr12	+	70332766	70332846	70319297	70319364	70335437	70335466	11,4,26,6	0,0,0,1	23,16,10,25	8,2,0,5	229	149	1.63E-06	0.00044639	1.0,1.0,1.0,0.796	0.652,0.839,1.0,0.765	0.135
DCC_vs_LC.SE	ENSG00000116871	MAP7D1	chr1	+	36174897	36175008	36173363	36173478	36176198	36176321	63,109,124,57	0,0,12,7	125,106,143,143	6,28,22,28	260	149	0.000291335	0.020947065	1.0,1.0,0.856,0.824	0.923,0.684,0.788,0.745	0.135
DCC_vs_LC.SE	ENSG00000059588	TARBP1	chr1	-	234463836	234463934	234460260	234460396	234465655	234465708	4,7,22,18	0,0,1,2	42,44,35,44	7,4,9,4	247	149	0.000344874	0.023980505	1.0,1.0,0.93,0.844	0.784,0.869,0.701,0.869	0.138
DCC_vs_LC.SE	ENSG00000146830	GIGYF1	chr7	-	100689301	100689555	100688591	100688718	100693936	100693968	11,14,18,10	0,0,1,1	48,29,39,35	7,3,4,3	403	149	6.03E-05	0.006219985	1.0,1.0,0.869,0.787	0.717,0.781,0.783,0.812	0.141
DCC_vs_LC.SE	ENSG00000120798	NR2C1	chr12	-	95040475	95040597	95031348	95031488	95049067	95049233	5,4,7,8	1,0,0,1	23,11,6,6	2,3,4,0	271	149	0.000867946	0.047326407	0.733,1.0,1.0,0.815	0.863,0.668,0.452,1.0	0.141
DCC_vs_LC.SE	ENSG00000106785	TRIM14	chr9	-	98091908	98092001	98084352	98088005	98099930	98099976	21,10,49,37	0,0,3,0	62,46,56,61	13,4,8,4	242	149	6.71E-06	0.001147828	1.0,1.0,0.91,1.0	0.746,0.876,0.812,0.904	0.143
DCC_vs_LC.SE	ENSG00000003756	RBM5	chr3	+	50100531	50100605	50099981	50100051	50103082	50103107	32,42,111,31	1,1,4,2	55,58,59,44	10,11,9,6	223	149	9.57E-06	0.00151288	0.955,0.966,0.949,0.912	0.786,0.779,0.814,0.831	0.143
DCC_vs_LC.SE	ENSG00000100284	TOM1	chr22	+	35321958	35322019	35317876	35317961	35323027	35323177	8,16,22,4	0,1,0,0	16,23,16,18	3,1,2,4	210	149	0.000451304	0.029168478	1.0,0.919,1.0,1.0	0.791,0.942,0.85,0.761	0.144
DCC_vs_LC.SE	ENSG00000100445	SDR39U1	chr14	-	24441673	24441795	24440203	24440926	24442177	24442260	20,18,36,5	0,0,0,1	57,40,37,45	7,11,5,4	271	149	3.22E-07	0.000129854	1.0,1.0,1.0,0.733	0.817,0.667,0.803,0.861	0.146
DCC_vs_LC.SE	ENSG00000013725	CD6	chr11	+	61013918	61014014	61013422	61013563	61015712	61015835	9,2,21,14	0,0,0,2	77,29,79,98	18,3,10,13	245	149	1.34E-05	0.001951339	1.0,1.0,1.0,0.81	0.722,0.855,0.828,0.821	0.146
DCC_vs_LC.SE	ENSG00000175105	ZNF654	chr3	+	88128808	88129011	88113114	88113196	88129686	88129826	16,17,56,16	2,0,0,0	36,25,28,36	6,3,2,3	352	149	3.07E-05	0.003724956	0.772,1.0,1.0,1.0	0.717,0.779,0.856,0.836	0.146
DCC_vs_LC.SE	ENSG00000168675	LDLRAD4	chr18	+	13491231	13491469	13484036	13484119	13621116	13621270	13,3,11,8	0,0,1,0	16,20,24,29	0,8,0,4	387	149	0.000232246	0.017575663	1.0,1.0,0.809,1.0	1.0,0.49,1.0,0.736	0.146
DCC_vs_LC.SE	ENSG00000100429	HDAC10	chr22	-	50247691	50247776	50246874	50246966	50247889	50247948	25,12,36,15	2,1,1,1	30,78,60,53	9,4,17,11	234	149	0.000500469	0.031508506	0.888,0.884,0.958,0.905	0.68,0.925,0.692,0.754	0.146
DCC_vs_LC.SE	ENSG00000136521	NDUFB5	chr3	+	179615982	179616049	179604808	179604939	179616982	179617044	20,11,38,14	0,0,3,0	19,36,29,44	8,3,5,0	216	149	0.000505922	0.031745127	1.0,1.0,0.897,1.0	0.621,0.892,0.8,1.0	0.146
DCC_vs_LC.SE	ENSG00000173273	TNKS	chr8	+	9733278	9733444	9726640	9726720	9734864	9735084	3,2,10,3	1,0,1,0	7,4,18,8	3,0,3,3	315	149	5.44E-05	0.005790012	0.587,1.0,0.825,1.0	0.525,1.0,0.739,0.558	0.147
DCC_vs_LC.SE	ENSG00000145388	METTL14	chr4	+	118705610	118705821	118703934	118704051	118709997	118715430	8,6,40,18	0,1,0,1	45,36,46,29	7,6,6,3	360	149	6.89E-06	0.001173843	1.0,0.713,1.0,0.882	0.727,0.713,0.76,0.8	0.149
DCC_vs_LC.SE	ENSG00000213024	NUP62	chr19	-	49927693	49927815	49907542	49909884	49929325	49929429	9,8,46,27	0,1,1,0	40,45,43,36	0,0,16,14	271	149	4.36E-05	0.004899567	1.0,0.815,0.962,1.0	1.0,1.0,0.596,0.586	0.149
DCC_vs_LC.SE	ENSG00000198690	FAN1	chr15	+	30910613	30910815	30908117	30908258	30913857	30914091	2,5,3,5	0,0,0,2	35,23,16,9	2,1,4,4	351	149	0.000589426	0.035327812	1.0,1.0,1.0,0.515	0.881,0.907,0.629,0.489	0.152
DCC_vs_LC.SE	ENSG00000130254	SAFB2	chr19	-	5611119	5611630	5610638	5610688	5612539	5612567	16,4,26,21	1,0,1,0	25,15,24,31	7,0,4,0	660	149	0.000174052	0.013991381	0.783,1.0,0.854,1.0	0.446,1.0,0.575,1.0	0.154
DCC_vs_LC.SE	ENSG00000139436	GIT2	chr12	-	109951166	109951316	109947255	109947504	109953091	109953234	21,37,90,20	0,0,1,0	40,32,57,41	7,8,0,1	299	149	8.12E-06	0.001334171	1.0,1.0,0.978,1.0	0.74,0.666,1.0,0.953	0.155
DCC_vs_LC.SE	ENSG00000260528	FAM157C	chr16	+	90161683	90162369	90159432	90159497	90162596	90162654	10,92,153,139	0,2,0,3	310,84,223,71	12,3,22,2	835	149	4.42E-05	0.004940304	1.0,0.891,1.0,0.892	0.822,0.833,0.644,0.864	0.155
DCC_vs_LC.SE	ENSG00000162104	ADCY9	chr16	-	4007367	4007558	3993348	3993510	4113749	4114026	4,6,8,3	0,0,1,0	43,22,18,20	1,1,4,5	340	149	7.51E-05	0.007371761	1.0,1.0,0.778,1.0	0.95,0.906,0.664,0.637	0.155
DCC_vs_LC.SE	ENSG00000132254	ARFIP2	chr11	-	6480322	6480463	6479305	6480068	6481230	6481297	7,4,8,6	0,0,0,0	33,16,23,23	6,1,0,4	290	149	0.000168552	0.013755866	1.0,1.0,1.0,1.0	0.739,0.892,1.0,0.747	0.155
DCC_vs_LC.SE	ENSG00000064687	ABCA7	chr19	+	1054569	1054694	1054192	1054341	1054779	1054878	40,58,210,39	0,0,16,2	120,74,60,74	20,10,8,10	274	149	0.000202883	0.015833319	1.0,1.0,0.877,0.914	0.765,0.801,0.803,0.801	0.155
DCC_vs_LC.SE	ENSG00000197249	SERPINA1	chr14	-	94388818	94389010	94382591	94383241	94390456	94390676	115,605,546,177	96,230,358,159	119,169,207,255	214,203,340,254	341	149	1.79E-05	0.002406445	0.344,0.535,0.4,0.327	0.195,0.267,0.21,0.305	0.157
DCC_vs_LC.SE	ENSG00000181038	METTL23	chr17	+	76729689	76729794	76726842	76727178	76732977	76733215	10,2,19,9	0,0,0,0	19,14,40,34	6,0,9,0	254	149	2.72E-05	0.003353215	1.0,1.0,1.0,1.0	0.65,1.0,0.723,1.0	0.157
DCC_vs_LC.SE	ENSG00000114209	PDCD10	chr3	-	167734213	167734246	167720061	167720273	167734805	167734851	5,14,0,11	10,34,19,21	1,0,2,3	31,16,20,19	182	149	0.000148306	0.01254071	0.29,0.252,0.0,0.3	0.026,0.0,0.076,0.114	0.157
DCC_vs_LC.SE	ENSG00000121067	SPOP	chr17	-	49668026	49668078	49622732	49622876	49677932	49678003	3,11,16,2	17,16,31,14	0,3,2,2	36,28,21,25	201	149	9.91E-06	0.001540631	0.116,0.338,0.277,0.096	0.0,0.074,0.066,0.056	0.158
DCC_vs_LC.SE	ENSG00000077157	PPP1R12B	chr1	+	202443086	202443127	202442525	202442572	202445045	202445228	6,13,19,17	0,0,0,0	15,14,8,19	9,1,0,2	190	149	0.000289473	0.020893348	1.0,1.0,1.0,1.0	0.567,0.917,1.0,0.882	0.158
DCC_vs_LC.SE	ENSG00000168214	RBPJ	chr4	+	26362445	26362628	26320806	26321048	26386352	26386391	11,18,84,11	0,2,0,0	39,48,37,35	10,0,4,6	332	149	5.33E-06	0.00097542	1.0,0.802,1.0,1.0	0.636,1.0,0.806,0.724	0.159
DCC_vs_LC.SE	ENSG00000015171	ZMYND11	chr10	+	221194	221356	209888	210048	236837	236915	11,9,20,23	0,0,1,0	21,29,36,42	2,4,6,2	311	149	8.85E-06	0.001420551	1.0,1.0,0.905,1.0	0.834,0.776,0.742,0.91	0.161
DCC_vs_LC.SE	ENSG00000186265	BTLA	chr3	-	112471211	112471355	112469757	112469804	112479454	112479769	12,7,59,16	1,0,3,0	80,37,49,32	13,3,5,8	293	149	0.000147481	0.012527502	0.859,1.0,0.909,1.0	0.758,0.862,0.833,0.67	0.161
DCC_vs_LC.SE	ENSG00000155229	MMS19	chr10	-	97461495	97461622	97460906	97461007	97461827	97461896	10,11,30,21	0,0,0,0	44,57,31,68	1,3,15,2	276	149	1.41E-05	0.002033778	1.0,1.0,1.0,1.0	0.96,0.911,0.527,0.948	0.163
DCC_vs_LC.SE	ENSG00000179583	CIITA	chr16	+	10902037	10902184	10901513	10901558	10902657	10902801	89,34,190,49	3,2,11,0	141,134,174,93	14,22,23,21	296	149	6.40E-06	0.001110773	0.937,0.895,0.897,1.0	0.835,0.754,0.792,0.69	0.164
DCC_vs_LC.SE	ENSG00000180747	SMG1P3	chr16	-	21476598	21476812	21473123	21473249	21519827	21520444	24,19,16,1	2,0,0,0	38,28,8,38	7,3,0,7	363	149	2.13E-05	0.002744513	0.831,1.0,1.0,1.0	0.69,0.793,1.0,0.69	0.164
DCC_vs_LC.SE	ENSG00000027697	IFNGR1	chr6	-	137215266	137215377	137206962	137207077	137218671	137219160	0,1,5,7	1,0,0,0	5,9,10,1	2,0,4,3	260	149	0.0005381	0.033044642	0.0,1.0,1.0,1.0	0.589,1.0,0.589,0.16	0.165
DCC_vs_LC.SE	ENSG00000142330	CAPN10	chr2	+	240596849	240596942	240596318	240596521	240597887	240598087	10,6,12,6	1,0,0,0	30,20,24,24	14,2,3,1	242	149	7.01E-06	0.001188498	0.86,1.0,1.0,1.0	0.569,0.86,0.831,0.937	0.166
DCC_vs_LC.SE	ENSG00000165801	ARHGEF40	chr14	+	21075622	21075765	21075331	21075499	21076359	21076456	12,16,20,3	0,0,0,2	24,13,18,5	1,3,4,3	292	149	0.000404908	0.026961241	1.0,1.0,1.0,0.434	0.925,0.689,0.697,0.46	0.166
DCC_vs_LC.SE	ENSG00000079335	CDC14A	chr1	+	100424221	100424301	100390731	100390824	100439931	100439998	4,5,11,9	0,0,0,0	21,16,18,16	4,4,0,2	229	149	0.000584852	0.035222772	1.0,1.0,1.0,1.0	0.774,0.722,1.0,0.839	0.166
DCC_vs_LC.SE	ENSG00000244625	MIATNB	chr22	+	26717252	26717459	26672746	26672987	26726643	26726720	11,7,64,16	0,0,1,0	48,49,35,42	7,1,4,4	356	149	2.00E-06	0.000517115	1.0,1.0,0.964,1.0	0.742,0.954,0.786,0.815	0.167
DCC_vs_LC.SE	ENSG00000017260	ATP2C1	chr3	+	130980581	130980679	130975331	130975488	130992950	130993001	4,11,14,8	1,0,0,0	26,12,15,9	2,3,6,1	247	149	2.04E-05	0.002661949	0.707,1.0,1.0,1.0	0.887,0.707,0.601,0.844	0.167
DCC_vs_LC.SE	ENSG00000112983	BRD8	chr5	-	138166517	138166727	138165827	138166108	138167933	138168078	15,18,45,7	0,1,1,0	43,32,29,47	3,6,4,3	359	149	2.50E-05	0.003113609	1.0,0.882,0.949,1.0	0.856,0.689,0.751,0.867	0.167
DCC_vs_LC.SE	ENSG00000114796	KLHL24	chr3	+	183643479	183643542	183635618	183635793	183650295	183650590	12,11,32,13	0,0,3,0	29,28,60,65	15,7,0,5	212	149	0.000265608	0.019509655	1.0,1.0,0.882,1.0	0.576,0.738,1.0,0.901	0.167
DCC_vs_LC.SE	ENSG00000258315	C17orf49	chr17	+	7016909	7017014	7016494	7016685	7017256	7017375	31,12,48,44	0,0,0,0	49,70,76,63	10,13,0,8	254	149	7.82E-09	5.98E-06	1.0,1.0,1.0,1.0	0.742,0.76,1.0,0.822	0.169
DCC_vs_LC.SE	ENSG00000196839	ADA	chr20	-	44623006	44623078	44622828	44622930	44624201	44624329	13,7,11,10	0,0,0,0	20,28,23,18	0,0,6,8	221	149	8.24E-05	0.007975708	1.0,1.0,1.0,1.0	1.0,1.0,0.721,0.603	0.169
DCC_vs_LC.SE	ENSG00000131797	CLUHP3	chr16	+	31702534	31702681	31700634	31700738	31703155	31703367	19,4,3,5	0,0,0,0	19,29,58,43	5,0,3,7	296	149	5.71E-06	0.001019179	1.0,1.0,1.0,1.0	0.657,1.0,0.907,0.756	0.17
DCC_vs_LC.SE	ENSG00000274536	AL034397.3	chrX	+	66017064	66017189	66015460	66015551	66018823	66020422	34,67,74,33	0,3,2,0	47,47,90,32	3,11,8,6	274	149	9.73E-06	0.001531294	1.0,0.924,0.953,1.0	0.895,0.699,0.86,0.744	0.17
DCC_vs_LC.SE	ENSG00000163660	CCNL1	chr3	-	157157010	157157083	157153035	157153156	157158865	157158975	31,31,111,41	2,3,6,2	54,54,37,73	11,16,12,10	222	149	2.08E-05	0.00269726	0.912,0.874,0.925,0.932	0.767,0.694,0.674,0.83	0.17
DCC_vs_LC.SE	ENSG00000000419	DPM1	chr20	-	50941128	50941209	50940864	50940933	50942030	50942126	1,6,5,1	2,6,7,5	0,2,0,2	17,14,16,3	230	149	0.00014741	0.012527502	0.245,0.393,0.316,0.115	0.0,0.085,0.0,0.302	0.17
DCC_vs_LC.SE	ENSG00000072803	FBXW11	chr5	-	171996889	171997051	171910571	171910797	172006457	172006649	4,1,10,9	0,2,0,0	7,24,10,7	0,11,4,4	311	149	0.000404622	0.026961241	1.0,0.193,1.0,1.0	1.0,0.511,0.545,0.456	0.17
DCC_vs_LC.SE	ENSG00000176715	ACSF3	chr16	+	89098590	89098763	89093808	89093992	89100661	89100767	29,12,6,6	0,0,0,0	29,35,33,67	1,8,1,9	322	149	6.77E-08	3.57E-05	1.0,1.0,1.0,1.0	0.931,0.669,0.939,0.775	0.171
DCC_vs_LC.SE	ENSG00000132950	ZMYM5	chr13	-	19838699	19838985	19837464	19837821	19851354	19851448	9,35,32,24	0,0,1,0	50,30,32,36	2,4,7,0	435	149	1.38E-05	0.002005991	1.0,1.0,0.916,1.0	0.895,0.72,0.61,1.0	0.173
DCC_vs_LC.SE	ENSG00000198648	STK39	chr2	-	168065318	168065381	168063499	168063570	168074981	168075011	5,3,14,13	0,0,0,2	27,26,36,28	8,8,2,5	212	149	3.09E-05	0.003739568	1.0,1.0,1.0,0.82	0.703,0.696,0.927,0.797	0.174
DCC_vs_LC.SE	ENSG00000169062	UPF3A	chr13	+	114298839	114299000	114291604	114291792	114301730	114301756	0,12,7,4	1,1,0,0	4,11,6,8	1,4,5,3	310	149	0.000197873	0.015506985	0.0,0.852,1.0,1.0	0.658,0.569,0.366,0.562	0.174
DCC_vs_LC.SE	ENSG00000163660	CCNL1	chr3	-	157156935	157157083	157153035	157153156	157158865	157158951	49,42,173,47	2,3,6,2	64,76,53,91	11,16,12,10	297	149	2.55E-06	0.000624078	0.925,0.875,0.935,0.922	0.745,0.704,0.689,0.82	0.175
DCC_vs_LC.SE	ENSG00000072803	FBXW11	chr5	-	171914342	171914405	171910571	171910797	172006457	172006873	2,10,9,12	0,2,0,0	30,23,20,13	0,11,4,4	212	149	6.26E-05	0.006403991	1.0,0.778,1.0,1.0	1.0,0.595,0.778,0.696	0.177
DCC_vs_LC.SE	ENSG00000235944	ZNF815P	chr7	+	5833526	5833568	5823215	5823526	5839948	5840075	5,3,4,1	0,2,0,0	18,6,10,9	5,5,5,0	191	149	0.00023557	0.01757857	1.0,0.539,1.0,1.0	0.737,0.484,0.609,1.0	0.177
DCC_vs_LC.SE	ENSG00000100445	SDR39U1	chr14	-	24441677	24441795	24440782	24440926	24442177	24442260	13,10,20,1	0,0,0,1	29,16,25,23	7,11,5,4	267	149	1.73E-06	0.000469139	1.0,1.0,1.0,0.358	0.698,0.448,0.736,0.762	0.178
DCC_vs_LC.SE	ENSG00000244682	FCGR2C	chr1	+	161583089	161583193	161581338	161581549	161588421	161588442	163,18,87,29	125,14,150,61	32,2,126,41	119,493,273,65	253	149	7.91E-07	0.000259867	0.434,0.431,0.255,0.219	0.137,0.002,0.214,0.271	0.179
DCC_vs_LC.SE	ENSG00000163681	SLMAP	chr3	+	57871635	57871698	57865241	57865292	57890040	57890100	3,2,5,1	0,0,0,0	6,16,3,19	1,2,0,8	212	149	5.49E-05	0.005812329	1.0,1.0,1.0,1.0	0.808,0.849,1.0,0.625	0.179
DCC_vs_LC.SE	ENSG00000182923	CEP63	chr3	+	134558141	134558347	134551925	134552012	134559149	134559305	10,17,32,18	0,0,0,0	25,25,27,21	2,3,2,2	355	149	0.000675645	0.039423152	1.0,1.0,1.0,1.0	0.84,0.778,0.85,0.815	0.179
DCC_vs_LC.SE	ENSG00000139436	GIT2	chr12	-	109951211	109951316	109947255	109947504	109953091	109953234	12,28,51,12	0,0,1,0	23,24,47,27	7,8,0,1	254	149	5.49E-06	0.000988033	1.0,1.0,0.968,1.0	0.658,0.638,1.0,0.941	0.183
DCC_vs_LC.SE	ENSG00000197208	SLC22A4	chr5	+	132322183	132322355	132313613	132313768	132327276	132327403	119,327,206,115	5,3,2,4	25,45,21,57	12,3,4,0	321	149	0.00082306	0.045541856	0.917,0.981,0.98,0.93	0.492,0.874,0.709,1.0	0.183
DCC_vs_LC.SE	ENSG00000047849	MAP4	chr3	-	47867245	47867338	47857430	47857512	47870812	47871105	8,1,9,9	0,0,0,2	18,12,15,13	2,2,4,4	242	149	0.00017778	0.014232607	1.0,1.0,1.0,0.735	0.847,0.787,0.698,0.667	0.184
DCC_vs_LC.SE	ENSG00000130803	ZNF317	chr19	+	9157979	9158075	9156611	9157394	9158825	9158908	20,13,51,8	0,0,0,0	35,28,37,33	4,4,0,13	245	149	1.36E-08	9.29E-06	1.0,1.0,1.0,1.0	0.842,0.81,1.0,0.607	0.185
DCC_vs_LC.SE	ENSG00000109667	SLC2A9	chr4	-	9996780	9996941	9985668	9985793	10018974	10019073	19,13,33,12	1,0,0,0	25,13,18,36	0,2,3,9	310	149	3.05E-06	0.00068477	0.901,1.0,1.0,1.0	1.0,0.758,0.743,0.658	0.185
DCC_vs_LC.SE	ENSG00000086848	ALG9	chr11	-	111840654	111840809	111838248	111838378	111844600	111844723	12,18,14,20	0,0,0,0	16,19,29,31	3,2,2,3	304	149	0.000345688	0.023980505	1.0,1.0,1.0,1.0	0.723,0.823,0.877,0.835	0.185
DCC_vs_LC.SE	ENSG00000173542	MOB1B	chr4	+	70950699	70950811	70902377	70902550	70958873	70959040	23,8,14,12	10,25,39,23	3,7,2,0	15,14,20,32	261	149	0.000684623	0.039776951	0.568,0.154,0.17,0.229	0.102,0.222,0.054,0.0	0.186
DCC_vs_LC.SE	ENSG00000104731	KLHDC4	chr16	-	87730551	87730644	87726764	87726924	87748672	87748809	13,8,25,32	0,0,0,0	36,57,46,29	6,4,4,8	242	149	1.94E-08	1.28E-05	1.0,1.0,1.0,1.0	0.787,0.898,0.876,0.691	0.187
DCC_vs_LC.SE	ENSG00000104731	KLHDC4	chr16	-	87756421	87756477	87755193	87755292	87761948	87762040	2,1,12,5	0,0,1,1	10,20,25,14	4,2,1,12	205	149	0.000119142	0.010651672	1.0,1.0,0.897,0.784	0.645,0.879,0.948,0.459	0.188
DCC_vs_LC.SE	ENSG00000197381	ADARB1	chr21	+	45184473	45184593	45183361	45183510	45184922	45185091	6,4,14,10	0,0,1,0	13,21,20,16	9,0,0,4	269	149	0.000335756	0.023553247	1.0,1.0,0.886,1.0	0.444,1.0,1.0,0.689	0.188
DCC_vs_LC.SE	ENSG00000100092	SH3BP1	chr22	+	37655271	37655315	37653778	37653873	37655925	37656042	9,4,9,10	0,0,0,1	12,23,31,21	4,12,3,1	193	149	5.43E-06	0.000981829	1.0,1.0,1.0,0.885	0.698,0.597,0.889,0.942	0.19
DCC_vs_LC.SE	ENSG00000213024	NUP62	chr19	-	49927693	49927848	49908104	49909884	49929325	49929435	3,17,42,18	0,1,1,0	31,34,34,39	0,0,16,14	304	149	4.82E-05	0.00525237	1.0,0.893,0.954,1.0	1.0,1.0,0.51,0.577	0.19
DCC_vs_LC.SE	ENSG00000198270	TMEM116	chr12	-	112003799	112003863	111991743	111991889	112005256	112005303	8,3,6,3	0,0,2,0	13,12,9,21	2,5,2,6	213	149	0.000101764	0.00941251	1.0,1.0,0.677,1.0	0.82,0.627,0.759,0.71	0.19
DCC_vs_LC.SE	ENSG00000240344	PPIL3	chr2	-	200882341	200882435	200881420	200881488	200885261	200885367	5,5,4,2	0,0,1,0	9,6,10,7	6,1,3,0	243	149	4.96E-05	0.005368988	1.0,1.0,0.71,1.0	0.479,0.786,0.671,1.0	0.194
DCC_vs_LC.SE	ENSG00000157426	AASDH	chr4	-	56345126	56345290	56343561	56343684	56349262	56350058	2,2,1,0	0,0,0,1	9,7,6,9	2,3,3,4	313	149	6.00E-05	0.006219985	1.0,1.0,1.0,0.0	0.682,0.526,0.488,0.517	0.197
DCC_vs_LC.SE	ENSG00000157212	PAXIP1	chr7	-	154986016	154986179	154983218	154983332	154991005	154991069	5,3,4,1	6,2,8,7	0,0,1,3	12,16,11,10	312	149	0.000205285	0.015921274	0.285,0.417,0.193,0.064	0.0,0.0,0.042,0.125	0.198
DCC_vs_LC.SE	ENSG00000229180	AC006001.3	chr7	-	66576754	66576932	66573384	66573550	66592256	66592363	11,15,25,10	0,1,0,0	72,35,43,59	11,14,0,7	327	149	1.27E-06	0.000366947	1.0,0.872,1.0,1.0	0.749,0.533,1.0,0.793	0.199
DCC_vs_LC.SE	ENSG00000111554	MDM1	chr12	-	68325440	68325575	68323072	68323240	68326656	68327021	16,11,19,19	0,1,0,0	20,26,14,41	2,5,8,0	284	149	3.04E-06	0.00068477	1.0,0.852,1.0,1.0	0.84,0.732,0.479,1.0	0.2
DCC_vs_LC.SE	ENSG00000082074	FYB1	chr5	-	39125997	39126135	39124252	39124278	39127740	39127807	72,187,382,100	10,37,184,29	157,127,171,159	87,56,110,123	287	149	0.000318826	0.022491916	0.789,0.724,0.519,0.642	0.484,0.541,0.447,0.402	0.2
DCC_vs_LC.SE	ENSG00000099783	HNRNPM	chr19	+	8483157	8483211	8474166	8474244	8485602	8485648	5,10,6,9	0,0,1,0	13,19,7,24	2,1,5,6	203	149	2.24E-06	0.000565792	1.0,1.0,0.815,1.0	0.827,0.933,0.507,0.746	0.201
DCC_vs_LC.SE	ENSG00000050748	MAPK9	chr5	-	180286974	180287067	180280439	180280608	180291847	180292053	2,0,7,2	0,1,0,0	1,2,4,5	1,0,4,4	242	149	0.00012041	0.010713878	1.0,0.0,1.0,1.0	0.381,1.0,0.381,0.435	0.201
DCC_vs_LC.SE	ENSG00000135778	NTPCR	chr1	+	232955556	232955719	232950610	232950744	232956346	232956443	8,1,26,13	0,0,2,0	37,21,35,11	0,7,2,4	312	149	0.0001299	0.011381764	1.0,1.0,0.861,1.0	1.0,0.589,0.893,0.568	0.203
DCC_vs_LC.SE	ENSG00000078589	P2RY10	chrX	+	78952192	78952335	78947814	78947863	78960507	78961080	24,4,42,4	0,1,1,0	39,21,21,29	6,4,14,2	292	149	1.88E-06	0.000493117	1.0,0.671,0.955,1.0	0.768,0.728,0.434,0.881	0.204
DCC_vs_LC.SE	ENSG00000101901	ALG13	chrX	+	111708026	111708393	111689086	111689197	111708964	111708998	18,8,7,12	1,0,0,0	30,26,26,29	1,2,5,3	516	149	4.20E-06	0.000832827	0.839,1.0,1.0,1.0	0.897,0.79,0.6,0.736	0.204
DCC_vs_LC.SE	ENSG00000043143	JADE2	chr5	+	134576767	134577038	134573756	134573762	134578496	134579475	10,16,42,30	0,0,1,2	53,32,44,73	7,4,6,8	420	149	1.75E-05	0.002373189	1.0,1.0,0.937,0.842	0.729,0.739,0.722,0.764	0.206
DCC_vs_LC.SE	ENSG00000055917	PUM2	chr2	-	20331716	20331937	20327309	20327378	20332966	20333063	29,24,17,15	0,0,0,3	40,33,12,25	0,5,5,6	370	149	0.000219228	0.016794033	1.0,1.0,1.0,0.668	1.0,0.727,0.491,0.627	0.206
DCC_vs_LC.SE	ENSG00000028203	VEZT	chr12	+	95257149	95257239	95251939	95252071	95262905	95263059	13,3,3,3	0,0,0,0	13,9,23,17	5,0,1,7	239	149	1.09E-05	0.001648685	1.0,1.0,1.0,1.0	0.618,1.0,0.935,0.602	0.211
DCC_vs_LC.SE	ENSG00000099219	ERMP1	chr9	-	5805610	5805785	5801175	5801328	5810010	5810231	6,6,13,16	0,0,0,0	24,25,22,16	2,3,0,7	324	149	2.56E-05	0.003171452	1.0,1.0,1.0,1.0	0.847,0.793,1.0,0.512	0.212
DCC_vs_LC.SE	ENSG00000159023	EPB41	chr1	+	29060421	29060484	29053103	29053312	29064981	29065158	125,712,453,841,182	0,49,50,40	150,428,152,433	69,71,55,68	212	149	0	0	1.0,0.947,0.844,0.954	0.604,0.809,0.66,0.817	0.214
DCC_vs_LC.SE	ENSG00000172775	FAM192A	chr16	-	57175538	57175700	57173772	57173869	57181553	57181790	1,4,11,2	1,0,0,0	11,15,9,13	16,2,0,8	311	149	1.29E-05	0.001903084	0.324,1.0,1.0,1.0	0.248,0.782,1.0,0.438	0.214
DCC_vs_LC.SE	ENSG00000175105	ZNF654	chr3	+	88126133	88126269	88113114	88113196	88128808	88129011	16,6,28,17	0,0,0,0	20,14,24,32	3,5,0,5	285	149	3.76E-06	0.000774722	1.0,1.0,1.0,1.0	0.777,0.594,1.0,0.77	0.215
DCC_vs_LC.SE	ENSG00000120910	PPP3CC	chr8	+	22539468	22539498	22532920	22533018	22540614	22541056	12,3,35,6	1,0,0,1	21,11,35,18	9,10,11,0	179	149	1.07E-06	0.000327022	0.909,1.0,1.0,0.833	0.66,0.478,0.726,1.0	0.22
DCC_vs_LC.SE	ENSG00000144357	UBR3	chr2	+	170013840	170013972	170008839	170008940	170015280	170015366	2,12,4,0	3,6,11,1	0,0,0,2	20,9,9,19	281	149	2.23E-06	0.000565792	0.261,0.515,0.162,0.0	0.0,0.0,0.0,0.053	0.221
DCC_vs_LC.SE	ENSG00000269609	RPARP-AS1	chr10	+	102451398	102452187	102450186	102450330	102455336	102456265	34,27,102,35	3,0,0,0	116,98,111,123	11,11,12,1	938	149	3.21E-05	0.003838365	0.643,1.0,1.0,1.0	0.626,0.586,0.595,0.951	0.221
DCC_vs_LC.SE	ENSG00000073417	PDE8A	chr15	+	85091043	85091181	85089337	85089416	85097947	85098036	5,1,17,1	0,0,1,0	7,12,8,14	0,1,4,4	287	149	0.000157856	0.013140674	1.0,1.0,0.898,1.0	1.0,0.862,0.509,0.645	0.221
DCC_vs_LC.SE	ENSG00000213995	NAXD	chr13	+	110625189	110625278	110624233	110624279	110627438	110627547	13,5,33,14	0,0,2,0	22,27,26,35	9,4,5,4	238	149	1.57E-06	0.000434613	1.0,1.0,0.912,1.0	0.605,0.809,0.765,0.846	0.222
DCC_vs_LC.SE	ENSG00000229180	AC006001.3	chr7	-	66576754	66576929	66573384	66573550	66592256	66592397	10,12,20,8	0,1,0,0	57,28,29,52	11,14,0,7	324	149	1.10E-06	0.000335837	1.0,0.847,1.0,1.0	0.704,0.479,1.0,0.774	0.223
DCC_vs_LC.SE	ENSG00000225101	OR52K3P	chr11	+	4469366	4469543	4393782	4394165	4474761	4476361	5,16,40,34	0,3,0,2	22,24,18,27	4,9,6,2	326	149	0.000557311	0.033891034	1.0,0.709,1.0,0.886	0.715,0.549,0.578,0.861	0.223
DCC_vs_LC.SE	ENSG00000120899	PTK2B	chr8	+	27445793	27445919	27444205	27444271	27450748	27450895	32,33,59,28	21,29,50,28	6,23,9,19	27,40,51,32	275	149	8.19E-07	0.000265578	0.452,0.381,0.39,0.351	0.107,0.238,0.087,0.243	0.225
DCC_vs_LC.SE	ENSG00000135317	SNX14	chr6	-	85565331	85565419	85557975	85558060	85572136	85572215	3,12,22,11	0,0,0,0	29,16,25,21	2,4,8,3	237	149	2.31E-09	2.41E-06	1.0,1.0,1.0,1.0	0.901,0.715,0.663,0.815	0.227
DCC_vs_LC.SE	ENSG00000162408	NOL9	chr1	-	6541829	6541927	6533279	6533441	6549570	6549698	4,1,6,3	0,0,0,0	14,16,16,18	3,3,1,5	247	149	1.74E-06	0.000469226	1.0,1.0,1.0,1.0	0.738,0.763,0.906,0.685	0.227
DCC_vs_LC.SE	ENSG00000171634	BPTF	chr17	+	67875555	67875744	67874816	67875020	67891843	67892034	15,13,24,11	2,0,0,0	38,45,49,41	0,12,11,14	338	149	3.02E-06	0.00068477	0.768,1.0,1.0,1.0	1.0,0.623,0.663,0.564	0.229
DCC_vs_LC.SE	ENSG00000176155	CCDC57	chr17	-	82207846	82208048	82201537	82201952	82212784	82212819	6,2,6,4	0,0,2,0	8,5,14,11	0,3,2,5	351	149	2.09E-05	0.00269726	1.0,1.0,0.56,1.0	1.0,0.414,0.748,0.483	0.229
DCC_vs_LC.SE	ENSG00000063854	HAGH	chr16	-	1826506	1826602	1822864	1823037	1826711	1826841	66,710,132,701,264	218,252,22,401	153,137,84,114	47,88,62,115	245	149	7.30E-05	0.007216933	0.65,0.71,0.882,0.657	0.664,0.486,0.452,0.376	0.23
DCC_vs_LC.SE	ENSG00000112200	ZNF451	chr6	+	57099468	57099568	57099060	57099141	57124733	57124859	7,15,4,2	7,7,17,11	4,3,0,3	20,23,15,34	249	149	0.000467304	0.029974681	0.374,0.562,0.123,0.098	0.107,0.072,0.0,0.05	0.232
DCC_vs_LC.SE	ENSG00000274211	SOCS7	chr17	+	38365307	38366033	38364751	38364856	38366286	38366417	4,4,6,2	0,2,0,0	8,6,8,15	2,0,1,5	875	149	0.000130043	0.011381764	1.0,0.254,1.0,1.0	0.405,1.0,0.577,0.338	0.234
DCC_vs_LC.SE	ENSG00000120949	TNFRSF8	chr1	+	12126182	12126236	12125898	12126052	12135587	12135613	8,8,17,10	0,0,1,0	14,5,19,34	8,1,8,0	203	149	1.92E-06	0.000498294	1.0,1.0,0.926,1.0	0.562,0.786,0.635,1.0	0.236
DCC_vs_LC.SE	ENSG00000102125	TAZ	chrX	+	154419704	154419746	154419542	154419623	154420031	154420094	6,17,24,4	0,0,2,0	10,22,17,25	5,10,4,1	191	149	3.64E-06	0.000761739	1.0,1.0,0.903,1.0	0.609,0.632,0.768,0.951	0.236
DCC_vs_LC.SE	ENSG00000074603	DPP8	chr15	-	65454262	65454415	65451959	65452102	65455653	65455691	10,29,23,18	0,0,3,1	42,32,33,18	12,6,7,4	302	149	1.51E-05	0.002135581	1.0,1.0,0.791,0.899	0.633,0.725,0.699,0.689	0.236
DCC_vs_LC.SE	ENSG00000083720	OXCT1	chr5	-	41794676	41794749	41794002	41794078	41801021	41801070	13,1,15,7	1,0,1,0	5,9,15,11	11,0,6,0	222	149	0.000723785	0.041520665	0.897,1.0,0.91,1.0	0.234,1.0,0.627,1.0	0.237
DCC_vs_LC.SE	ENSG00000198920	KIAA0753	chr17	-	6611918	6612148	6609993	6610160	6620787	6620998	7,10,24,13	0,0,1,0	12,36,15,25	2,0,5,4	379	149	1.87E-05	0.002488199	1.0,1.0,0.904,1.0	0.702,1.0,0.541,0.711	0.238
DCC_vs_LC.SE	ENSG00000127124	HIVEP3	chr1	-	41524734	41524910	41518401	41518488	41575543	41575689	3,0,2,3	0,1,0,0	5,8,6,4	4,0,4,5	325	149	4.01E-05	0.004546343	1.0,0.0,1.0,1.0	0.364,1.0,0.407,0.268	0.24
DCC_vs_LC.SE	ENSG00000075826	SEC31B	chr10	-	100490007	100490322	100489702	100489761	100490705	100490883	13,11,12,18	0,0,0,0	34,32,36,34	4,1,5,5	464	149	4.49E-09	3.73E-06	1.0,1.0,1.0,1.0	0.732,0.911,0.698,0.686	0.243
DCC_vs_LC.SE	ENSG00000176155	CCDC57	chr17	-	82207730	82208048	82201537	82201952	82212784	82212813	6,2,9,6	0,0,2,0	9,7,16,14	0,3,2,5	467	149	6.54E-05	0.006644044	1.0,1.0,0.589,1.0	1.0,0.427,0.719,0.472	0.243
DCC_vs_LC.SE	ENSG00000179583	CIITA	chr16	+	10901797	10902184	10901513	10901558	10902657	10902722	60,16,124,43	3,2,11,0	127,88,111,71	14,22,23,21	536	149	0.000416751	0.027630973	0.848,0.69,0.758,1.0	0.716,0.527,0.573,0.484	0.249
DCC_vs_LC.SE	ENSG00000166004	CEP295	chr11	+	93702775	93702919	93702459	93702637	93706744	93706897	17,10,15,5	0,0,2,1	35,9,21,20	7,9,5,3	293	149	3.84E-05	0.004418194	1.0,1.0,0.792,0.718	0.718,0.337,0.681,0.772	0.25
DCC_vs_LC.SE	ENSG00000174125	TLR1	chr4	-	38800856	38800948	38796254	38798898	38804753	38804787	104,225,373,77	9,0,27,16	130,156,91,75	72,11,27,65	241	149	2.23E-05	0.00282873	0.877,1.0,0.895,0.748	0.527,0.898,0.676,0.416	0.251
DCC_vs_LC.SE	ENSG00000175061	SNHG29	chr17	+	16439580	16439703	16439077	16439414	16440184	16440253	120,42,40,93	40,12,33,29	53,69,48,67	83,64,80,48	272	149	4.02E-05	0.004546343	0.622,0.657,0.399,0.637	0.259,0.371,0.247,0.433	0.251
DCC_vs_LC.SE	ENSG00000136059	VILL	chr3	+	38002395	38002575	38001701	38001860	38004254	38004399	13,6,19,8	0,0,0,0	16,27,15,42	6,1,3,4	329	149	2.04E-07	9.23E-05	1.0,1.0,1.0,1.0	0.547,0.924,0.694,0.826	0.252
DCC_vs_LC.SE	ENSG00000108423	TUBD1	chr17	-	59866608	59866749	59863663	59863847	59874538	59874703	10,7,18,4	0,1,0,0	16,12,13,8	5,1,7,1	290	149	5.43E-07	0.00019356	1.0,0.782,1.0,1.0	0.622,0.86,0.488,0.804	0.252
DCC_vs_LC.SE	ENSG00000166377	ATP9B	chr18	+	79348131	79348196	79347769	79347925	79359353	79359462	14,7,31,6	1,0,3,0	37,26,30,34	16,4,11,11	214	149	8.32E-06	0.001355614	0.907,1.0,0.878,1.0	0.617,0.819,0.655,0.683	0.253
DCC_vs_LC.SE	ENSG00000119979	FAM45A	chr10	+	119105310	119105495	119104763	119105022	119107947	119108096	8,12,27,4	0,0,1,0	27,9,14,13	1,3,2,3	334	149	0.000116832	0.010495229	1.0,1.0,0.923,1.0	0.923,0.572,0.757,0.659	0.253
DCC_vs_LC.SE	ENSG00000223482	NUTM2A-AS1	chr10	-	87330891	87331096	87326515	87326672	87336785	87336889	32,89,25,21	11,34,17,22	12,9,15,25	30,14,35,40	354	149	3.83E-06	0.0007753	0.55,0.524,0.382,0.287	0.144,0.213,0.153,0.208	0.256
DCC_vs_LC.SE	ENSG00000175061	SNHG29	chr17	+	16439531	16439703	16439326	16439414	16440184	16440253	137,53,63,125	40,12,33,29	72,83,64,90	83,64,80,48	321	149	3.93E-06	0.00078783	0.614,0.672,0.47,0.667	0.287,0.376,0.271,0.465	0.256
DCC_vs_LC.SE	ENSG00000124406	ATP8A1	chr4	-	42594288	42594362	42590810	42590884	42600477	42600518	4,3,4,10	0,0,0,0	9,7,6,6	4,2,2,0	223	149	0.000722563	0.041514115	1.0,1.0,1.0,1.0	0.601,0.7,0.667,1.0	0.258
DCC_vs_LC.SE	ENSG00000085382	HACE1	chr6	-	104811310	104811393	104796928	104797025	104833041	104833173	1,2,3,4	0,0,0,0	7,7,12,5	3,5,1,0	232	149	0.000337999	0.023611073	1.0,1.0,1.0,1.0	0.6,0.473,0.885,1.0	0.26
DCC_vs_LC.SE	ENSG00000163660	CCNL1	chr3	-	157157006	157157083	157153035	157153156	157158865	157158975	21,18,61,25	2,3,6,2	24,32,19,39	11,16,12,10	226	149	1.08E-05	0.001644328	0.874,0.798,0.87,0.892	0.59,0.569,0.511,0.72	0.261
DCC_vs_LC.SE	ENSG00000083828	ZNF586	chr19	+	57776542	57776669	57769654	57769878	57790273	57790400	20,16,28,20	0,6,1,0	15,36,29,15	3,6,15,9	276	149	0.000864205	0.047191152	1.0,0.59,0.938,1.0	0.73,0.764,0.511,0.474	0.262
DCC_vs_LC.SE	ENSG00000071462	BUD23	chr7	+	73686998	73687095	73686817	73686900	73692595	73692646	4,1,7,5	0,1,0,0	8,6,6,6	1,2,5,5	246	149	2.98E-06	0.00068477	1.0,0.377,1.0,1.0	0.829,0.645,0.421,0.421	0.265
DCC_vs_LC.SE	ENSG00000132376	INPP5K	chr17	-	1515568	1515585	1513871	1513979	1515887	1516118	10,6,12,1	8,23,10,18	1,0,1,0	8,9,7,3	166	149	4.87E-06	0.0009381	0.529,0.19,0.519,0.047	0.101,0.0,0.114,0.0	0.267
DCC_vs_LC.SE	ENSG00000176974	SHMT1	chr17	-	18335558	18335675	18333165	18333288	18340042	18340255	2,1,6,4	0,0,0,0	15,15,10,16	0,0,6,11	266	149	5.93E-05	0.006174917	1.0,1.0,1.0,1.0	1.0,1.0,0.483,0.449	0.267
DCC_vs_LC.SE	ENSG00000038219	BOD1L1	chr4	-	13572701	13572842	13569505	13570128	13576837	13576991	9,14,56,10	3,3,8,6	25,25,16,21	25,11,24,20	290	149	0.000746553	0.042244545	0.607,0.706,0.782,0.461	0.339,0.539,0.255,0.35	0.268
DCC_vs_LC.SE	ENSG00000137871	ZNF280D	chr15	-	56707081	56707143	56704120	56704267	56707262	56707306	15,6,9,6	0,0,0,0	10,3,12,14	2,2,5,0	211	149	0.000748153	0.042271226	1.0,1.0,1.0,1.0	0.779,0.514,0.629,1.0	0.269
DCC_vs_LC.SE	ENSG00000082074	FYB1	chr5	-	39212677	39213017	39202773	39202987	39270568	39270828	36,144,297,70	2,4,5,0	147,108,105,96	18,24,22,10	489	149	1.17E-11	2.58E-08	0.846,0.916,0.948,1.0	0.713,0.578,0.593,0.745	0.27
DCC_vs_LC.SE	ENSG00000187118	CMC1	chr3	+	28292735	28292964	28291800	28291954	28316332	28316407	3,10,17,6	0,0,0,0	33,51,19,37	0,21,1,12	378	149	1.10E-08	7.78E-06	1.0,1.0,1.0,1.0	1.0,0.489,0.882,0.549	0.27
DCC_vs_LC.SE	ENSG00000115486	GGCX	chr2	-	85560814	85560985	85558724	85559075	85561385	85561473	6,4,27,13	0,0,4,0	20,32,21,14	4,9,2,6	320	149	0.000808597	0.044874126	1.0,1.0,0.759,1.0	0.7,0.623,0.83,0.521	0.271
DCC_vs_LC.SE	ENSG00000148481	MINDY3	chr10	-	15838227	15838279	15837203	15837318	15841425	15841599	21,18,14,15	13,8,32,16	3,22,9,10	36,39,36,25	201	149	0.000708061	0.040868955	0.545,0.625,0.245,0.41	0.058,0.295,0.156,0.229	0.272
DCC_vs_LC.SE	ENSG00000175061	SNHG29	chr17	+	16439527	16439703	16439062	16439414	16440184	16440253	217,78,90,195	40,12,33,29	100,112,84,130	83,64,80,48	325	149	7.88E-07	0.000259867	0.713,0.749,0.556,0.755	0.356,0.445,0.325,0.554	0.273
DCC_vs_LC.SE	ENSG00000114841	DNAH1	chr3	+	52352551	52352707	52350507	52350590	52353102	52353301	15,6,29,10	4,0,0,0	37,19,22,35	9,7,18,1	305	149	0.000369815	0.025142082	0.647,1.0,1.0,1.0	0.668,0.57,0.374,0.945	0.273
DCC_vs_LC.SE	ENSG00000025156	HSF2	chr6	+	122427902	122427956	122423580	122423686	122431429	122431514	1,2,11,1	0,0,1,1	4,13,12,8	3,4,16,3	203	149	1.52E-05	0.002149982	1.0,1.0,0.89,0.423	0.495,0.705,0.355,0.662	0.274
DCC_vs_LC.SE	ENSG00000028277	POU2F2	chr19	-	42116708	42117005	42110705	42110756	42117249	42117432	3,0,3,2	0,1,1,0	5,2,1,2	0,6,6,2	446	149	0.000725706	0.041530599	1.0,0.0,0.501,1.0	1.0,0.1,0.053,0.25	0.274
DCC_vs_LC.SE	ENSG00000233806	LINC01237	chr2	+	241934073	241934210	241882559	241882635	241965926	241966440	5,2,9,7	0,0,0,1	22,10,8,18	17,0,11,0	286	149	9.15E-05	0.008606447	1.0,1.0,1.0,0.785	0.403,1.0,0.275,1.0	0.277
DCC_vs_LC.SE	ENSG00000138592	USP8	chr15	+	50432337	50432499	50424404	50424654	50439008	50439177	3,10,25,7	0,2,1,0	13,7,9,19	4,5,0,9	311	149	8.60E-05	0.00824011	1.0,0.705,0.923,1.0	0.609,0.401,1.0,0.503	0.279
DCC_vs_LC.SE	ENSG00000065809	FAM107B	chr10	-	14553321	14553387	14530331	14530515	14572228	14572339	8,3,16,5	0,0,2,1	22,35,29,38	11,12,24,7	215	149	9.77E-06	0.001532059	1.0,1.0,0.847,0.776	0.581,0.669,0.456,0.79	0.282
DCC_vs_LC.SE	ENSG00000104365	IKBKB	chr8	+	42288633	42288728	42271462	42272205	42290155	42290273	29,14,42,24	0,0,14,0	69,59,50,84	41,17,22,17	244	149	0.000173997	0.013991381	1.0,1.0,0.647,1.0	0.507,0.679,0.581,0.751	0.282
DCC_vs_LC.SE	ENSG00000101126	ADNP	chr20	-	50928650	50928825	50903888	50904001	50930825	50931375	19,11,25,12	0,0,2,0	32,26,25,15	1,8,3,11	324	149	3.05E-06	0.00068477	1.0,1.0,0.852,1.0	0.936,0.599,0.793,0.385	0.285
DCC_vs_LC.SE	ENSG00000028116	VRK2	chr2	+	58154758	58154802	58146315	58146474	58159348	58159840	2,11,7,2	7,3,18,2	2,0,1,2	6,13,6,14	193	149	0.000426406	0.028072343	0.181,0.739,0.231,0.436	0.205,0.0,0.114,0.099	0.292
DCC_vs_LC.SE	ENSG00000028203	VEZT	chr12	+	95256549	95256622	95251939	95252071	95262905	95263081	1,2,4,7	0,0,0,0	17,9,4,7	5,0,1,7	222	149	3.10E-06	0.000691953	1.0,1.0,1.0,1.0	0.695,1.0,0.729,0.402	0.293
DCC_vs_LC.SE	ENSG00000111653	ING4	chr12	-	6655637	6655913	6652935	6653050	6656726	6656798	14,10,22,9	0,0,2,0	14,21,16,8	1,2,4,4	425	149	5.01E-06	0.000952477	1.0,1.0,0.794,1.0	0.831,0.786,0.584,0.412	0.295
DCC_vs_LC.SE	ENSG00000102763	VWA8	chr13	-	41675214	41675296	41670945	41671147	41685046	41685242	5,1,4,5	1,0,0,0	23,9,2,29	5,4,4,0	231	149	1.71E-05	0.002337616	0.763,1.0,1.0,1.0	0.748,0.592,0.244,1.0	0.295
DCC_vs_LC.SE	ENSG00000100038	TOP3B	chr22	-	21975980	21976187	21975639	21975807	21982729	21982787	5,4,1,8	0,0,1,2	9,6,5,4	3,1,5,8	356	149	0.000564957	0.034244781	1.0,1.0,0.295,0.626	0.557,0.715,0.295,0.173	0.295
DCC_vs_LC.SE	ENSG00000149187	CELF1	chr11	-	47500860	47500932	47499452	47499604	47552991	47553117	3,3,11,3	0,1,0,2	3,2,5,6	3,6,5,0	221	149	0.000387101	0.026080569	1.0,0.669,1.0,0.503	0.403,0.183,0.403,1.0	0.296
DCC_vs_LC.SE	ENSG00000166347	CYB5A	chr18	-	74256829	74256853	74255740	74255775	74260914	74260944	25,46,3,14	0,13,13,9	2,0,0,2	0,6,17,4	173	149	0.000684894	0.039776951	1.0,0.753,0.166,0.573	1.0,0.0,0.0,0.301	0.298
DCC_vs_LC.SE	ENSG00000140563	MCTP2	chr15	+	94442918	94442960	94401899	94402019	94458136	94458246	3,46,23,6	0,0,0,0	17,12,6,12	5,8,4,0	191	149	9.98E-09	7.19E-06	1.0,1.0,1.0,1.0	0.726,0.539,0.539,1.0	0.299
DCC_vs_LC.SE	ENSG00000248429	FAM198B-AS1	chr4	+	158198787	158198870	158179660	158179735	158199087	158199486	1,4,7,3	0,0,2,0	4,3,6,9	4,1,5,0	232	149	1.85E-05	0.002481045	1.0,1.0,0.692,1.0	0.391,0.658,0.435,1.0	0.302
DCC_vs_LC.SE	ENSG00000130803	ZNF317	chr19	+	9157833	9158075	9157267	9157394	9158825	9158908	11,7,34,6	0,0,0,0	20,27,24,23	4,4,0,13	391	149	1.54E-09	1.80E-06	1.0,1.0,1.0,1.0	0.656,0.72,1.0,0.403	0.305
DCC_vs_LC.SE	ENSG00000042088	TDP1	chr14	+	89956577	89956800	89955901	89955970	89963107	89963552	4,2,10,4	0,0,0,0	32,24,25,11	3,2,4,6	372	149	3.97E-09	3.54E-06	1.0,1.0,1.0,1.0	0.81,0.828,0.715,0.423	0.306
DCC_vs_LC.SE	ENSG00000171469	ZNF561	chr19	-	9620915	9621049	9619431	9619582	9621161	9621205	0,4,9,9	2,0,0,0	5,2,2,6	2,2,2,3	283	149	0.000630034	0.037284485	0.0,1.0,1.0,1.0	0.568,0.345,0.345,0.513	0.307
DCC_vs_LC.SE	ENSG00000157193	LRP8	chr1	-	53276691	53277078	53271226	53275753	53280586	53280715	4,2,9,13	0,0,0,0	13,23,7,20	6,1,0,5	536	149	2.61E-06	0.000636004	1.0,1.0,1.0,1.0	0.376,0.865,1.0,0.527	0.308
DCC_vs_LC.SE	ENSG00000125871	MGME1	chr20	+	17975683	17975903	17969800	17970370	17988165	17988298	10,25,23,21	0,0,5,0	23,15,33,18	6,2,10,8	369	149	0.000126779	0.011174471	1.0,1.0,0.65,1.0	0.608,0.752,0.571,0.476	0.311
DCC_vs_LC.SE	ENSG00000166435	XRRA1	chr11	-	74851988	74852082	74850869	74851203	74906238	74906352	1,1,9,1	0,1,2,0	4,2,3,4	4,1,1,6	243	149	0.000480709	0.030520931	1.0,0.38,0.734,1.0	0.38,0.551,0.648,0.29	0.311
DCC_vs_LC.SE	ENSG00000102743	SLC25A15	chr13	+	40807293	40807463	40805117	40805255	40808437	40808470	4,2,4,8	0,0,0,0	15,6,18,11	2,1,2,7	319	149	1.77E-07	8.25E-05	1.0,1.0,1.0,1.0	0.778,0.737,0.808,0.423	0.313
DCC_vs_LC.SE	ENSG00000119688	ABCD4	chr14	-	74293153	74293310	74292747	74292869	74295147	74295198	1,11,3,6	0,0,0,0	10,19,8,15	2,1,4,4	306	149	1.21E-06	0.000361136	1.0,1.0,1.0,1.0	0.709,0.902,0.493,0.646	0.313
DCC_vs_LC.SE	ENSG00000165359	INTS6L	chrX	+	135570435	135570546	135569336	135569431	135572814	135573033	5,8,8,1	0,0,2,0	12,4,3,6	4,1,14,0	260	149	6.00E-06	0.001055016	1.0,1.0,0.696,1.0	0.632,0.696,0.109,1.0	0.315
DCC_vs_LC.SE	ENSG00000078699	CBFA2T2	chr20	+	33573973	33574261	33490116	33490301	33606955	33607099	4,1,3,1	2,0,0,0	10,7,6,4	6,1,1,2	437	149	0.000233338	0.01757857	0.405,1.0,1.0,1.0	0.362,0.705,0.672,0.405	0.315
DCC_vs_LC.SE	ENSG00000171634	BPTF	chr17	+	67886127	67886316	67875555	67875744	67891843	67891962	26,9,51,9	0,0,1,2	52,34,27,20	12,14,3,14	338	149	1.78E-07	8.25E-05	1.0,1.0,0.957,0.665	0.656,0.517,0.799,0.386	0.316
DCC_vs_LC.SE	ENSG00000119688	ABCD4	chr14	-	74293153	74293279	74292747	74292869	74295147	74295198	1,10,3,6	0,0,0,0	8,16,7,15	2,1,4,4	275	149	1.25E-06	0.000364619	1.0,1.0,1.0,1.0	0.684,0.897,0.487,0.67	0.316
DCC_vs_LC.SE	ENSG00000175106	TVP23C	chr17	-	15553684	15553829	15547058	15547148	15555281	15555359	4,10,8,10	0,0,0,1	29,16,25,22	1,8,17,5	294	149	3.22E-07	0.000129854	1.0,1.0,1.0,0.835	0.936,0.503,0.427,0.69	0.32
DCC_vs_LC.SE	ENSG00000008513	ST3GAL1	chr8	-	133539636	133539729	133507198	133507321	133545773	133545926	5,8,0,11	3,0,3,2	0,3,0,0	4,0,3,3	242	149	0.00046524	0.029893449	0.506,1.0,0.0,0.772	0.0,1.0,0.0,0.0	0.32
DCC_vs_LC.SE	ENSG00000112584	FAM120B	chr6	+	170358225	170358318	170330448	170330550	170391012	170391121	2,5,3,1	0,0,0,0	4,7,8,15	3,1,6,0	242	149	0.000113691	0.010311987	1.0,1.0,1.0,1.0	0.451,0.812,0.451,1.0	0.321
DCC_vs_LC.SE	ENSG00000178307	TMEM11	chr17	-	21210935	21211227	21197953	21198840	21214090	21214161	59,90,115,83	3,11,7,0	33,38,27,47	12,4,24,9	441	149	7.01E-05	0.006985397	0.869,0.734,0.847,1.0	0.482,0.762,0.275,0.638	0.323
DCC_vs_LC.SE	ENSG00000028203	VEZT	chr12	+	95257153	95257239	95251939	95252071	95262905	95263081	8,2,3,3	0,0,0,0	6,5,12,7	5,0,1,7	235	149	9.13E-06	0.001448503	1.0,1.0,1.0,1.0	0.432,1.0,0.884,0.388	0.324
DCC_vs_LC.SE	ENSG00000100890	KIAA0391	chr14	+	35123504	35124231	35122758	35122910	35126734	35126782	45,54,90,79	1,1,3,2	201,122,150,124	25,20,16,23	876	149	6.41E-08	3.43E-05	0.884,0.902,0.836,0.87	0.578,0.509,0.615,0.478	0.328
DCC_vs_LC.SE	ENSG00000132199	ENOSF1	chr18	-	677742	677872	677344	677444	678695	678737	2,1,2,5	0,0,0,0	4,13,17,12	8,8,0,0	279	149	0.00044104	0.02873282	1.0,1.0,1.0,1.0	0.211,0.465,1.0,1.0	0.331
DCC_vs_LC.SE	ENSG00000115947	ORC4	chr2	-	147981927	147982081	147975901	147975975	148020632	148020724	30,27,5,8	8,3,8,10	4,13,0,11	18,19,28,13	303	149	0.000632401	0.037306693	0.648,0.816,0.235,0.282	0.099,0.252,0.0,0.294	0.334
DCC_vs_LC.SE	ENSG00000167613	LAIR1	chr19	-	54360021	54360072	54356711	54356966	54360915	54360949	14,28,70,53	0,0,0,0	64,124,38,47	0,0,75,56	200	149	0.000252564	0.018734774	1.0,1.0,1.0,1.0	1.0,1.0,0.274,0.385	0.335
DCC_vs_LC.SE	ENSG00000166130	IKBIP	chr12	-	98634295	98634413	98613404	98614340	98644522	98644788	12,17,18,9	3,0,2,0	9,16,15,11	8,5,9,3	267	149	8.41E-05	0.008100522	0.691,1.0,0.834,1.0	0.386,0.641,0.482,0.672	0.336
DCC_vs_LC.SE	ENSG00000120899	PTK2B	chr8	+	27323266	27323426	27322401	27322499	27325563	27325681	3,3,3,0	0,0,0,2	2,8,0,1	0,3,5,5	309	149	0.000177813	0.014232607	1.0,1.0,1.0,0.0	1.0,0.563,0.0,0.088	0.337
DCC_vs_LC.SE	ENSG00000136932	TRMO	chr9	-	97910917	97912975	97910167	97910616	97913400	97913558	47,32,131,71	0,1,4,0	257,124,184,145	14,13,9,10	2207	149	0.000464441	0.02989341	1.0,0.684,0.689,1.0	0.553,0.392,0.58,0.495	0.338
DCC_vs_LC.SE	ENSG00000160087	UBE2J2	chr1	-	1266097	1266290	1263345	1263386	1267732	1267992	3,4,8,2	0,0,0,0	9,6,6,4	2,4,2,0	342	149	8.28E-05	0.007998751	1.0,1.0,1.0,1.0	0.662,0.395,0.567,1.0	0.344
DCC_vs_LC.SE	ENSG00000132600	PRMT7	chr16	+	68347210	68347294	68346120	68346280	68352247	68352409	1,1,3,2	0,0,0,0	6,5,8,8	7,1,5,0	233	149	1.60E-06	0.000440454	1.0,1.0,1.0,1.0	0.354,0.762,0.506,1.0	0.345
DCC_vs_LC.SE	ENSG00000127334	DYRK2	chr12	+	67649796	67649945	67648720	67649182	67657105	67665406	11,2,34,23	0,0,0,0	50,29,55,75	14,12,7,22	298	149	1.00E-11	2.50E-08	1.0,1.0,1.0,1.0	0.641,0.547,0.797,0.63	0.346
DCC_vs_LC.SE	ENSG00000065427	KARS	chr16	-	75644282	75644462	75641563	75641723	75647577	75647624	17,20,45,30	7,5,43,3	24,18,21,6	19,28,27,35	329	149	0.000284268	0.020557316	0.524,0.644,0.322,0.819	0.364,0.225,0.26,0.072	0.347
DCC_vs_LC.SE	ENSG00000125257	ABCC4	chr13	-	95269309	95269422	95247642	95247753	95301240	95301335	3,8,5,20	6,2,14,10	0,0,2,1	4,4,6,8	262	149	3.75E-06	0.000774722	0.221,0.695,0.169,0.532	0.0,0.0,0.159,0.066	0.348
DCC_vs_LC.SE	ENSG00000213057	C1orf220	chr1	+	178545212	178545903	178542795	178542885	178547093	178548889	21,14,37,2	0,0,0,0	47,22,25,6	3,0,4,2	840	149	7.04E-05	0.006992505	1.0,1.0,1.0,1.0	0.735,1.0,0.526,0.347	0.348
DCC_vs_LC.SE	ENSG00000164144	ARFIP1	chr4	+	152870752	152870848	152863605	152863714	152872451	152872564	12,29,66,25	4,2,9,0	26,42,24,31	33,19,6,34	245	149	1.32E-05	0.001925737	0.646,0.898,0.817,1.0	0.324,0.573,0.709,0.357	0.349
DCC_vs_LC.SE	ENSG00000115207	GTF3C2	chr2	-	27350313	27350632	27343330	27343578	27356738	27356999	6,4,7,3	0,0,1,0	21,12,30,28	0,12,10,7	468	149	1.82E-06	0.000484584	1.0,1.0,0.69,1.0	1.0,0.241,0.489,0.56	0.35
DCC_vs_LC.SE	ENSG00000010810	FYN	chr6	-	111700103	111700268	111696276	111696456	111702884	111703034	12,2,5,21	0,2,0,0	14,27,30,46	11,11,17,18	314	149	3.14E-06	0.000692786	1.0,0.322,1.0,1.0	0.377,0.538,0.456,0.548	0.351
DCC_vs_LC.SE	ENSG00000159023	EPB41	chr1	+	29058588	29058645	29053103	29053312	29064981	29065158	26,26,1,15	0,49,50,40	1,5,0,4	69,71,55,68	206	149	7.79E-05	0.007601019	1.0,0.277,0.014,0.213	0.01,0.048,0.0,0.041	0.351
DCC_vs_LC.SE	ENSG00000196912	ANKRD36B	chr2	-	97560664	97560737	97558965	97558994	97560831	97560860	10,3,19,9	0,0,1,0	10,15,27,50	30,5,9,0	222	149	3.28E-07	0.000130383	1.0,1.0,0.927,1.0	0.183,0.668,0.668,1.0	0.352
DCC_vs_LC.SE	ENSG00000165115	KIF27	chr9	-	83867683	83867860	83859155	83859371	83870518	83870632	6,5,7,3	3,0,0,0	2,10,4,6	3,2,1,3	326	149	0.000566268	0.034268847	0.478,1.0,1.0,1.0	0.234,0.696,0.646,0.478	0.356
DCC_vs_LC.SE	ENSG00000005801	ZNF195	chr11	-	3377616	3377900	3373576	3373656	3379037	3379218	7,5,3,7	0,0,0,0	13,15,8,14	0,7,6,1	433	149	1.30E-06	0.000371708	1.0,1.0,1.0,1.0	1.0,0.424,0.315,0.828	0.358
DCC_vs_LC.SE	ENSG00000196247	ZNF107	chr7	+	64669036	64669178	64666132	64666285	64679176	64679336	2,2,12,5	2,1,1,3	2,6,0,1	17,2,3,7	291	149	0.000851605	0.046639056	0.339,0.506,0.86,0.46	0.057,0.606,0.0,0.068	0.358
DCC_vs_LC.SE	ENSG00000267575	AC006504.5	chr19	+	27794681	27794869	27794017	27794122	27797753	27798315	2,8,5,7	0,0,0,0	9,2,9,4	1,4,3,0	337	149	0.000290965	0.020947065	1.0,1.0,1.0,1.0	0.799,0.181,0.57,1.0	0.363
DCC_vs_LC.SE	ENSG00000002016	RAD52	chr12	-	926795	926946	925449	925525	927144	927263	2,1,5,0	0,0,0,1	5,3,1,4	2,5,5,1	300	149	7.96E-06	0.001313051	1.0,1.0,1.0,0.0	0.554,0.23,0.09,0.665	0.365
DCC_vs_LC.SE	ENSG00000117899	MESD	chr15	-	80970461	80970659	80951958	80952296	80978765	80978813	1,2,18,2	0,0,1,0	17,11,18,20	5,3,6,5	347	149	2.64E-07	0.000112712	1.0,1.0,0.885,1.0	0.593,0.612,0.563,0.632	0.371
DCC_vs_LC.SE	ENSG00000150477	KIAA1328	chr18	+	37084124	37084232	37066889	37067545	37160199	37160381	5,1,1,3	1,0,1,1	4,1,3,2	3,2,3,4	257	149	0.000564254	0.034244781	0.744,1.0,0.367,0.635	0.436,0.225,0.367,0.225	0.373
DCC_vs_LC.SE	ENSG00000144504	ANKMY1	chr2	-	240526228	240526445	240525684	240525849	240529036	240529509	9,2,10,8	0,0,0,0	25,14,18,14	3,3,4,8	366	149	4.07E-12	1.27E-08	1.0,1.0,1.0,1.0	0.772,0.655,0.647,0.416	0.378
DCC_vs_LC.SE	ENSG00000171634	BPTF	chr17	+	67886127	67886316	67874919	67875020	67891843	67891962	22,11,32,6	2,0,0,0	44,27,20,19	0,12,11,14	338	149	3.95E-07	0.000152485	0.829,1.0,1.0,1.0	1.0,0.498,0.445,0.374	0.378
DCC_vs_LC.SE	ENSG00000123643	SLC36A1	chr5	+	151452342	151452491	151447626	151447813	151458787	151458935	15,7,2,4	4,35,5,0	3,0,0,1	3,7,30,11	298	149	0.000144981	0.012399501	0.652,0.091,0.167,1.0	0.333,0.0,0.0,0.043	0.384
DCC_vs_LC.SE	ENSG00000131797	CLUHP3	chr16	+	31701662	31701858	31700589	31700738	31702534	31702681	7,3,16,2	0,0,0,0	21,33,23,16	3,8,13,4	345	149	3.52E-11	6.94E-08	1.0,1.0,1.0,1.0	0.751,0.64,0.433,0.633	0.386
DCC_vs_LC.SE	ENSG00000128563	PRKRIP1	chr7	+	102395976	102396537	102376211	102376322	102397619	102397698	5,5,47,25	0,0,0,0	54,54,45,35	4,8,7,6	710	149	5.68E-12	1.52E-08	1.0,1.0,1.0,1.0	0.739,0.586,0.574,0.55	0.388
DCC_vs_LC.SE	ENSG00000111790	FGFR1OP2	chr12	+	26960514	26960628	26957600	26957743	26963341	26963455	70,68,28,94	6,23,20,21	12,29,22,16	35,25,48,18	263	149	4.30E-07	0.000161022	0.869,0.626,0.442,0.717	0.163,0.397,0.206,0.335	0.388
DCC_vs_LC.SE	ENSG00000129535	NRL	chr14	-	24093184	24093508	24082467	24082875	24114721	24115014	1,4,3,7	1,0,0,0	3,6,5,1	0,4,4,4	473	149	1.06E-06	0.000327022	0.24,1.0,1.0,1.0	1.0,0.321,0.283,0.073	0.391
DCC_vs_LC.SE	ENSG00000146409	SLC18B1	chr6	-	132790784	132790865	132790176	132790272	132796981	132797121	41,47,15,27	8,23,23,4	0,10,2,9	26,6,24,13	230	149	4.73E-05	0.005184844	0.769,0.57,0.297,0.814	0.0,0.519,0.051,0.31	0.392
DCC_vs_LC.SE	ENSG00000161010	MRNIP	chr5	-	179851242	179851424	179847977	179848066	179853196	179853276	1,3,2,2	2,0,0,0	17,6,4,2	7,5,5,1	331	149	0.000183937	0.01466015	0.184,1.0,1.0,1.0	0.522,0.351,0.265,0.474	0.393
DCC_vs_LC.SE	ENSG00000227232	WASH7P	chr1	-	18267	18366	17914	18061	24737	24891	2,10,7,3	0,0,3,0	26,7,2,2	0,8,1,10	248	149	0.00040521	0.026961241	1.0,1.0,0.584,1.0	1.0,0.345,0.546,0.107	0.397
DCC_vs_LC.SE	ENSG00000106603	COA1	chr7	-	43650611	43650712	43647227	43648652	43665657	43665722	2,1,5,4	0,0,2,0	6,13,0,10	3,2,3,3	250	149	5.84E-05	0.006092125	1.0,1.0,0.598,1.0	0.544,0.795,0.0,0.665	0.398
DCC_vs_LC.SE	ENSG00000067365	METTL22	chr16	+	8635038	8635079	8628729	8629110	8635167	8635282	26,14,26,8	14,5,25,11	1,15,4,1	42,25,25,18	190	149	9.80E-08	5.03E-05	0.593,0.687,0.449,0.363	0.018,0.32,0.111,0.042	0.4
DCC_vs_LC.SE	ENSG00000165689	ENTR1	chr9	-	136410089	136410239	136408998	136409067	136410327	136410609	3,1,3,5	0,0,1,0	3,5,4,0	0,5,1,7	299	149	1.16E-06	0.000350266	1.0,1.0,0.599,1.0	1.0,0.333,0.666,0.0	0.4
DCC_vs_LC.SE	ENSG00000125257	ABCC4	chr13	-	95266111	95266264	95247642	95247753	95301240	95301302	12,45,31,12	6,2,14,10	4,1,0,6	4,4,6,8	302	149	0.000189273	0.014864089	0.497,0.917,0.522,0.372	0.33,0.11,0.0,0.27	0.4
DCC_vs_LC.SE	ENSG00000103540	CCP110	chr16	+	19525718	19525861	19523810	19524088	19527866	19528022	5,7,0,1	0,0,4,0	4,1,0,2	7,0,3,6	292	149	0.000165482	0.013594237	1.0,1.0,0.0,1.0	0.226,1.0,0.0,0.145	0.407
DCC_vs_LC.SE	ENSG00000135317	SNX14	chr6	-	85567533	85567577	85557975	85558060	85572136	85572215	6,3,9,9	0,0,0,0	14,10,1,12	2,4,8,3	193	149	3.49E-08	2.18E-05	1.0,1.0,1.0,1.0	0.844,0.659,0.088,0.755	0.413
DCC_vs_LC.SE	ENSG00000144468	RHBDD1	chr2	+	226838072	226838154	226837547	226837770	226864603	226865065	13,13,0,8	2,0,3,3	0,1,1,1	4,2,1,5	231	149	7.78E-06	0.001295476	0.807,1.0,0.0,0.632	0.0,0.244,0.392,0.114	0.422
DCC_vs_LC.SE	ENSG00000092529	CAPN3	chr15	+	42411746	42411979	42411286	42411345	42412085	42412308	4,9,14,7	1,0,0,0	10,13,8,18	7,12,5,1	382	149	5.57E-08	3.16E-05	0.609,1.0,1.0,1.0	0.358,0.297,0.384,0.875	0.424
DCC_vs_LC.SE	ENSG00000163703	CRELD1	chr3	+	9937561	9937672	9934834	9934917	9940849	9941026	6,2,9,6	0,0,0,0	6,5,13,9	6,3,10,0	260	149	5.68E-10	8.18E-07	1.0,1.0,1.0,1.0	0.364,0.489,0.427,1.0	0.43
DCC_vs_LC.SE	ENSG00000121897	LIAS	chr4	+	39468118	39468427	39467517	39467646	39470018	39470164	2,4,12,6	0,0,0,1	7,10,14,14	10,0,8,7	458	149	3.44E-07	0.000134167	1.0,1.0,1.0,0.661	0.185,1.0,0.363,0.394	0.43
DCC_vs_LC.SE	ENSG00000231074	HCG18	chr6	-	30314268	30314482	30296131	30296237	30326353	30326701	12,9,14,11	0,0,7,1	36,16,12,33	17,13,11,18	363	149	0.000805625	0.044775553	1.0,1.0,0.451,0.819	0.465,0.336,0.309,0.429	0.433
DCC_vs_LC.SE	ENSG00000119326	CTNNAL1	chr9	-	108999066	108999256	108992631	108992819	109013301	109013499	26,167,32,73	0,2,1,1	7,6,2,7	0,1,4,10	339	149	5.62E-06	0.00100674	1.0,0.973,0.934,0.97	1.0,0.725,0.18,0.235	0.434
DCC_vs_LC.SE	ENSG00000249859	PVT1	chr8	+	127983903	127984204	127939507	127939676	127989161	127989291	6,1,17,10	0,0,0,3	37,17,20,27	17,7,8,10	450	149	3.01E-05	0.003664786	1.0,1.0,1.0,0.525	0.419,0.446,0.453,0.472	0.434
DCC_vs_LC.SE	ENSG00000145779	TNFAIP8	chr5	+	119356022	119356121	119333174	119333631	119392815	119394598	15,5,19,14	7,0,12,7	3,8,3,16	16,12,17,17	248	149	0.000631548	0.037306693	0.563,1.0,0.488,0.546	0.101,0.286,0.096,0.361	0.438
DCC_vs_LC.SE	ENSG00000126882	FAM78A	chr9	-	131262690	131262737	131258075	131261350	131263477	131264715	1,2,1,4	0,0,4,0	8,4,2,1	6,3,5,4	196	149	0.000916203	0.049453815	1.0,1.0,0.16,1.0	0.503,0.503,0.233,0.16	0.44
DCC_vs_LC.SE	ENSG00000175106	TVP23C	chr17	-	15553764	15553829	15547058	15547148	15555281	15555364	2,5,3,6	0,0,0,1	7,5,7,15	1,8,17,5	214	149	1.04E-07	5.21E-05	1.0,1.0,1.0,0.807	0.83,0.303,0.223,0.676	0.444
DCC_vs_LC.SE	ENSG00000067208	EVI5	chr1	-	92663419	92663452	92636201	92636336	92665938	92665955	2,8,2,0	0,5,0,1	0,1,1,1	3,1,7,3	182	149	1.08E-05	0.001644328	1.0,0.567,1.0,0.0	0.0,0.45,0.105,0.214	0.45
DCC_vs_LC.SE	ENSG00000148950	IMMP1L	chr11	-	31477500	31477759	31433459	31433570	31509518	31509592	1,2,2,3	0,0,0,0	15,5,4,8	4,3,5,0	408	149	6.03E-08	3.32E-05	1.0,1.0,1.0,1.0	0.578,0.378,0.226,1.0	0.455
DCC_vs_LC.SE	ENSG00000005801	ZNF195	chr11	-	3377616	3377802	3373576	3373656	3379037	3379100	2,3,1,4	0,0,0,0	3,11,2,4	0,7,6,1	335	149	3.31E-07	0.000130383	1.0,1.0,1.0,1.0	1.0,0.411,0.129,0.64	0.455
DCC_vs_LC.SE	ENSG00000198001	IRAK4	chr12	+	43760924	43760972	43758949	43759016	43768102	43768272	3,8,6,5	1,1,1,1	0,8,11,0	2,2,6,3	197	149	0.000612194	0.03640123	0.694,0.858,0.819,0.791	0.0,0.752,0.581,0.0	0.457
DCC_vs_LC.SE	ENSG00000147586	MRPS28	chr8	-	80028694	80028796	80002998	80003180	80030053	80030232	0,7,3,1	2,0,0,3	1,0,1,1	2,1,12,10	251	149	0.000839312	0.046242104	0.0,1.0,1.0,0.165	0.229,0.0,0.047,0.056	0.458
DCC_vs_LC.SE	ENSG00000165240	ATP7A	chrX	+	77962622	77962814	77922998	77923042	77971620	77971761	6,11,13,3	0,0,0,0	3,3,14,4	5,3,0,1	341	149	2.07E-05	0.00269604	1.0,1.0,1.0,1.0	0.208,0.304,1.0,0.636	0.463
DCC_vs_LC.SE	ENSG00000142188	TMEM50B	chr21	-	33436882	33436992	33432484	33432802	33439213	33439297	2,1,10,15	0,0,0,2	31,2,14,21	5,3,11,14	259	149	5.51E-07	0.00019432	1.0,1.0,1.0,0.812	0.781,0.277,0.423,0.463	0.467
DCC_vs_LC.SE	ENSG00000206149	HERC2P9	chr15	+	28629265	28629441	28612058	28612173	28632636	28632807	1,2,11,11	0,0,0,0	2,1,3,0	0,3,0,5	325	149	0.000530894	0.032817333	1.0,1.0,1.0,1.0	1.0,0.133,1.0,0.0	0.467
DCC_vs_LC.SE	ENSG00000254536	AL360181.3	chr10	+	133401528	133401590	133399528	133399619	133402148	133402245	7,1,10,11	0,0,0,0	18,5,7,9	4,4,9,7	211	149	1.65E-13	6.88E-10	1.0,1.0,1.0,1.0	0.761,0.469,0.355,0.476	0.485
DCC_vs_LC.SE	ENSG00000105127	AKAP8	chr19	-	15369066	15369224	15368234	15368322	15370145	15370179	3,7,13,10	0,0,1,0	10,16,10,22	7,6,4,17	307	149	3.46E-10	5.19E-07	1.0,1.0,0.863,1.0	0.409,0.564,0.548,0.386	0.489
DCC_vs_LC.SE	ENSG00000171469	ZNF561	chr19	-	9620915	9620963	9619431	9619582	9621161	9621222	0,1,1,3	2,0,0,0	2,0,1,2	2,2,2,3	197	149	0.000115166	0.010420556	0.0,1.0,1.0,1.0	0.431,0.0,0.274,0.335	0.49
DCC_vs_LC.SE	ENSG00000104218	CSPP1	chr8	+	67074805	67074923	67074242	67074351	67076481	67076581	3,6,2,0	1,0,1,1	0,1,1,0	4,4,9,4	267	149	8.47E-07	0.000268989	0.626,1.0,0.527,0.0	0.0,0.122,0.058,0.0	0.493
DCC_vs_LC.SE	ENSG00000106123	EPHB6	chr7	+	142861999	142862133	142861051	142861186	142862755	142862788	2,1,6,4	1,0,2,0	5,2,1,1	2,3,3,3	283	149	8.66E-05	0.008279161	0.513,1.0,0.612,1.0	0.568,0.26,0.149,0.149	0.5
DCC_vs_LC.SE	ENSG00000006831	ADIPOR2	chr12	+	1702885	1702982	1691162	1691213	1754257	1754514	1,1,0,3	0,0,2,0	0,0,2,0	14,3,0,7	246	149	0.000151785	0.01277149	1.0,1.0,0.0,1.0	0.0,0.0,1.0,0.0	0.5
DCC_vs_LC.SE	ENSG00000258315	C17orf49	chr17	+	7016949	7017014	7016494	7016685	7017256	7017304	1,1,7,3	0,0,0,0	5,8,8,9	10,13,0,8	214	149	1.09E-11	2.55E-08	1.0,1.0,1.0,1.0	0.258,0.3,1.0,0.439	0.501
DCC_vs_LC.SE	ENSG00000114796	KLHL24	chr3	+	183636220	183636311	183635622	183635747	183643479	183643542	7,7,4,5	0,0,0,0	4,9,17,2	7,4,0,7	240	149	1.88E-08	1.26E-05	1.0,1.0,1.0,1.0	0.262,0.583,1.0,0.151	0.501
DCC_vs_LC.SE	ENSG00000175764	TTLL11	chr9	-	122031722	122031856	121988909	121989770	122039271	122039368	8,10,8,1	0,0,2,0	3,7,4,0	4,0,4,9	283	149	6.78E-07	0.000226766	1.0,1.0,0.678,1.0	0.283,1.0,0.345,0.0	0.512
DCC_vs_LC.SE	ENSG00000234773	AC012618.3	chr19	+	12207331	12207708	12195014	12195143	12234712	12234824	1,4,3,1	0,0,0,0	1,3,5,6	4,1,2,0	526	149	1.57E-05	0.00219382	1.0,1.0,1.0,1.0	0.066,0.459,0.415,1.0	0.515
DCC_vs_LC.SE	ENSG00000082293	COL19A1	chr6	+	69936784	69936910	69932782	69932863	69938037	69938100	8,3,22,2	0,0,4,0	14,12,8,0	6,5,4,2	275	149	0.000221162	0.016907575	1.0,1.0,0.749,1.0	0.558,0.565,0.52,0.0	0.526
DCC_vs_LC.SE	ENSG00000034152	MAP2K3	chr17	+	21295674	21295769	21284710	21284969	21296085	21296143	6,13,11,7	0,6,15,0	0,5,4,1	7,8,7,2	244	149	0.000357461	0.024614888	1.0,0.57,0.309,1.0	0.0,0.276,0.259,0.234	0.527
DCC_vs_LC.SE	ENSG00000125107	CNOT1	chr16	-	58624652	58624794	58623281	58623409	58629727	58629815	2,2,10,5	0,0,0,0	7,4,1,12	5,3,2,1	291	149	4.00E-08	2.46E-05	1.0,1.0,1.0,1.0	0.418,0.406,0.204,0.86	0.528
DCC_vs_LC.SE	ENSG00000106603	COA1	chr7	-	43656032	43656153	43648599	43648652	43729428	43729505	4,0,10,4	3,8,0,1	0,0,0,0	20,19,21,12	270	149	3.87E-06	0.000778715	0.424,0.0,1.0,0.688	0.0,0.0,0.0,0.0	0.528
DCC_vs_LC.SE	ENSG00000069943	PIGB	chr15	+	55324779	55324834	55321272	55321390	55327530	55327635	2,1,6,7	0,1,5,0	2,1,5,5	20,8,5,16	204	149	9.31E-05	0.00867672	1.0,0.422,0.467,1.0	0.068,0.084,0.422,0.186	0.532
DCC_vs_LC.SE	ENSG00000110925	CSRNP2	chr12	-	51082520	51082694	51076410	51076647	51083338	51083583	2,5,4,3	2,0,0,0	0,10,6,1	1,2,5,4	323	149	1.39E-05	0.002014194	0.316,1.0,1.0,1.0	0.0,0.698,0.356,0.103	0.54
DCC_vs_LC.SE	ENSG00000117543	DPH5	chr1	-	101022934	101023329	101021640	101021765	101025308	101025466	19,7,6,5	0,0,1,0	9,17,16,30	17,10,7,7	544	149	1.33E-09	1.61E-06	1.0,1.0,0.622,1.0	0.127,0.318,0.385,0.54	0.563
DCC_vs_LC.SE	ENSG00000123600	METTL8	chr2	-	171414602	171414726	171392042	171392197	171433882	171434087	3,4,1,3	0,0,0,0	1,3,3,4	3,0,4,5	273	149	1.16E-08	8.02E-06	1.0,1.0,1.0,1.0	0.154,1.0,0.29,0.304	0.563
DCC_vs_LC.SE	ENSG00000172594	SMPDL3A	chr6	+	122803663	122803833	122796823	122796968	122804908	122805089	4,7,9,1	0,1,0,0	0,3,2,0	2,0,1,1	319	149	0.000636787	0.037447447	1.0,0.766,1.0,1.0	0.0,1.0,0.483,0.0	0.571
DCC_vs_LC.SE	ENSG00000106012	IQCE	chr7	+	2568953	2568999	2559051	2559217	2571525	2571654	1,5,2,2	1,0,1,1	0,2,0,0	1,4,1,1	195	149	2.62E-09	2.52E-06	0.433,1.0,0.604,0.604	0.0,0.276,0.0,0.0	0.591
DCC_vs_LC.SE	ENSG00000118707	TGIF2	chr20	+	36576214	36576403	36573722	36573745	36578740	36578966	2,2,7,4	0,0,3,0	5,5,6,7	11,4,9,8	338	149	1.31E-05	0.001923352	1.0,1.0,0.507,1.0	0.167,0.355,0.227,0.278	0.62
DCC_vs_LC.SE	ENSG00000165219	GAPVD1	chr9	+	125263550	125263700	125261830	125261959	125298889	125299106	3,2,2,1	0,0,0,0	7,2,2,2	15,0,5,10	299	149	2.63E-12	8.96E-09	1.0,1.0,1.0,1.0	0.189,1.0,0.166,0.091	0.639
DCC_vs_LC.SE	ENSG00000163374	YY1AP1	chr1	-	155674684	155674818	155672559	155672727	155675009	155675096	3,1,2,3	0,0,2,0	1,0,3,0	1,6,5,1	283	149	6.03E-08	3.32E-05	1.0,1.0,0.345,1.0	0.345,0.0,0.24,0.0	0.69
DCC_vs_LC.SE	ENSG00000143437	ARNT	chr1	-	150842423	150842468	150839398	150839654	150846262	150846307	3,5,2,6	0,0,0,0	1,2,1,2	2,3,2,3	194	149	7.57E-11	1.29E-07	1.0,1.0,1.0,1.0	0.277,0.339,0.277,0.339	0.692
DCC_vs_LC.SE	ENSG00000151687	ANKAR	chr2	+	189694980	189695161	189689526	189689964	189696149	189696369	3,2,2,2	5,0,0,0	1,1,5,0	3,6,9,11	330	149	0.000125415	0.011080298	0.213,1.0,1.0,1.0	0.131,0.07,0.201,0.0	0.703
DCC_vs_LC.SE	ENSG00000109685	NSD2	chr4	+	1893729	1893909	1871433	1871542	1900625	1900766	8,2,2,3	0,0,0,0	2,8,2,3	2,14,23,6	329	149	1.55E-15	1.16E-11	1.0,1.0,1.0,1.0	0.312,0.206,0.038,0.185	0.815
